# Supplementary material for: Plant effects on microbiome composition are constrained by environmental conditions in a successional grassland
Source: Environ Microbiome. 2024 Jan 24;19:8. doi: 10.1186/s40793-024-00550-z (PMC10809484; doi:10.1186/s40793-024-00550-z)
Supplement: Supplementary file 1 — Supplementary Material 1: Supplementary tables - Vegetation data; Bacterial OTU table; Fungal OTU table; Sample metadata [file 40793_2024_550_MOESM1_ESM.xlsx]

## Sheet: Vegetation_%cover
Sample	Plantago_lanceolata	Arrhenatherum_elatius	Securigera_varia	Tussilago_farfara	Medicago_lupulina_	Festuca_rupicola	Fragaria_viridis	Taraxacum_sect._Ruderalia_*	Galium_verum	Bromus_sterilis	Poa_pratensis	Leontodon_hispidus	Poa_compresa	Sanquisorba_minor	Daucus_carota	Vicia_angustifolia_ssp._angustifolia_*	Lactuca_serriola	Tripleurospemum_inodorum	Teucrium_chamaedrys	Achillea_millefolium_agg._*	Crepis_foetida	Melilotus_officinalis	Dactylis_glomerata	Salvia_verticillata	Dianthus_carthusianorum	Eryngium_campestre	Atriplex_sagittata	Euphorbia_cyparissias	Festuca_rubra	Centaurea_jacea	Lotus_corniculatus	Acer_campestre	Descurainia_sophia	Plantago_medium	Ranunculus_bulbosus	Trisetum_flavescens	Vicia_tetrespema	Artemisia_vulgaris	Centaurea_scabiosa	Cerastium_arvense	Cirsium_vulgare	Salvia_pratensis	Trifolium_medium	Centaurea_stoebe	Echium_vulgare	Picris_hieracioides	Silene_vulgaris	Thymus_pulegioides_agg.	Koeleria_macrantha
PL01	0	4	0	0	0.1	0	1	0	0	0.1	5	0.1	0	0	0	0	0	0	0	0	0	0	0	0	0	0	0	0	0	0	0	0	0	0	0	0	0	0	0	0.1	0	0	0	0	0	0	0	0	0
PL02	2	1	0	0	1	4	1	1	0.1	0.1	0	0	0	0	0	1	0	0	2	0	0	0	0	0	0	0	0	0.1	0	0	0.1	0	0	0	1	0	0	0	0	0	0	5	0	0	0	0	0	0	0
PL03	0.5	0	0	0	0	10	0	0	0	1	0	0	0	0	0	0	0	0	0	0	0	0	1	0	0	0	0	0	10	0	0	0	0	2	1	0	0	0	0	0	0	0	2	0	0	0	0	0	0
PL04	3	2	0	0	5	2	1	0	2	0	3	0	0.1	0	0	0.5	0	0	6	0	0	0	0	0	0	0	0	1	0.1	0	1	0	0	15	0	0	0	0	0	0	0	0	0	0	0	0	0	0	0
PL05	1.5	10	0.1	0	0	10	5	1	0	1	5	0	0	0	0	0	0	0	3	0	0	0	5	0	0	0	0	0	0	0	0.1	0	0	3	0	2	0	0	0	0	0	0	0	0	0	0	0	0	0
PL06	4	0	0	0	2	15	0	0	4	0	5	0	0	0.1	0	0	0	0	0	2	0	0	0	1	0	10	0	0	0	0	0	0	0	0	5	0	0	0	0	5	0	5	0	0	0	0	0	0	1
PL07	0.5	0	1	0	5	25	1	0	0	0	0	0	0	0.1	0	1	0	0	0	0.1	0	0	0	0	0	1	0	0	0	0	0	0	0	0	10	0	0	0	0.1	0	0	0	0	0	0	0	0	0	0
PL08	0	1	0	0	0	1	2	0	1	0	1	0	0	0	0	0	0	0	0	1	0	0	0	0	0	5	0	0	0.5	0	2	0	0	0	3	0.1	0	0	0	0	0	0	10	0	0	0	0	0	0
PL09	2	0.1	1	0	1	55	5	0	0	0	0	0	0	0	0	0	0	0	0.1	0	0	0	0	0	0	0	0	0.1	0	0	0	0	0	1	0	0	0	0	0	4	0	0	0	0	0	0	0	0	0
PL10	0.1	1	0	0	1	8	2	0	0.1	1	1	0	0	0	0	0	0	0	0	0	0	0	0	0	0	0	0	0	0	0	0	0	0	3	0.5	0	0	0	0	0	0	0	4	0	0	0	0	0	0
PL11	18	1	0	5	0	0	0.5	1	0	0	2	0	0.5	0	1	0.1	0	0	0	3	0	0	0	0	0	0	0	0	0	0	0	0	0	0	0	0	0	0	0	0	2	0	0	0	0	1	0	0	0
PL12	4	0.1	0	0	3	0	0	2	0	0	0	0	0.1	0	0	0	0	0	0	1	0	3	0	0	0	0	0	0	0	0	0	0	0	0	0	0	0	2	0	0	3	0	0	0	0	1	0	0	0
PL13	8	0	0	0	4	0	0	5	0	5	0	0	0	0	0	0	0	0	0	1	0	14	0	0	0	0	0	0	0	0	0	0	0	0	0	0	0	3	0	0	0	0	0	0	0	10	0	0	0
PL14	1	1	0	0	0	0	0	3	0	0.5	15	0	0.5	0.1	0	0	0	0	0	0.1	0	0	0	0	0	0	0	0	0	0	5	0	0	0	0	0	0	0.1	0	0	0	0	0	0	0	0	0	0	0
PL15	3	0.5	0	0	0	1	0	0	0	0.1	0.5	0	0	0	0	0	0	0	0	0	0	0	0	0	0	0	0	0	0	0	0.1	0	0	0	0	0	0	1	0	0	0	0	0	0	0	0	0	0	0
PL16	13	0	0	0	0	0	0	1	0	1	0	0	5	0	0.1	0	0	0	0	0	0	0	0	0	0	0	0	0	0	0	0.1	10	0	0	0	0	0	0	0	0	0	0	0	0	0	0	0	0	0
PL17	13	0	0	5	0	0	0	0.5	0	0	0	0	20	0	0.1	0	0	0	0	0	0	5	0	0	0	0	0	0	0	0	0	0.1	0	0	0	0	0	0	0	0	0	0	0	0	0	1	0	0	0
PL18	6	0	0	0	0	0	0	0	0	0	0	0	1	0	0	0	0	0.1	0	0	0	0	0	0	0	0	0	0	0	0	0	0	0	0	0	0	0	0	0	0	1	0	0	0	0	8	0	0	0
PL19	4	0	0	3	0	0	0	1	0	0	2	0	1	0	0.1	0	0	0	0	0	0	1	0	0	0	0	0	0	0	0	0	0	0	0	0	0	0	0	0	0	0	0	0	0	3	0	0	0	0
PL20	0.1	0	0.1	0	0	30	0	2	0	0	0	0	0	0	0	0	0	0	0	0	0	0	0	0	0	0	0	0	0	0	0	0	0	0	0	0	0	0	0	0	0	0	0	0	0	0	0	0	0
PL21	0	0	0	10	0	0	0	0.1	0	0	0	0	0.1	0	0	0	0	0.1	0	0	0	0	0	0	0	0	0	0	0	0	0	0	0	0	0	0	0	0	0	0	0	0	0	0	0	0	0	0	0
PL22	0	0	0	2	0	0	0	0	0	0	0	0	0	0.1	0	0	0	0.1	0	0	0.1	0	0	0	0.1	0	0	0	0	0	0	0	0	0	0	0	0	0	0	0	0	0	0	0	0	0	0	0	0
PL23	3	0	0	4	1.5	0	0	0	0	0.1	0	0	0	0	0	0	0	0.1	0	0	0.5	0	0	0	0	0	0	0	0	0	0	0	0	0	0	0	0	0	0	0	0	0	0	0	0	0	0	0	0
PL24	16	0	0	10	0.1	0	0	0	0	0	0	0	0	0	0.1	0	0.1	0	0	0	0.1	0	0	0	0	0	0	0	0	0	0	0	0.1	0	0	0	0	0	0	0	0	0	0	0	0	0	0	0	0
PL25	3	0	0	0	0	0.1	0	0	0	0.1	0	0	0	0.5	0	0	0.1	0	0	0	0	0	0.1	0	4	0	0.1	0	0	0	0	0	0.1	0	0	0	0	0	1	0	0	0	0	0	1	0	0	0.1	0
PL26	0	0	0	2	0	0.1	0	0	0.1	0	0	0	0	0	0	0	0.1	0	0	0	0	0	0	5	0.5	0	0.1	0	0	1	0	0	0	0	0	0	0	0	1	0	0	0	0	0	0	0	0	0.1	0
PL27	2	0	0	1	0	0	0	0	0	0	0	0	0	0	0	0	0.1	0	0	0	0	0	0	0.5	0	0	0	0	0	0	0	0	0.1	0	0	0	0	0	0	0	0	0	0	3	0	0	0	0	0
PL28	2	0	10	2	0	0.1	0	0	0	0	0	0	0	0	0	0	0	0	0	0	0	0	0	0.1	0	0	0	0	0	0.1	0	0	0	0	0	0	0	0	0	0	0	0	0	1	0	0	2	0	0
PL29	12	0	0	3	0	0	0	0	0	0	0	0	0	0	0.1	0	0	0	0	0	0.1	0	0	0	0	0	0.1	0	0	0	0	0	0.1	0	0	0	0	0	0	0	0	0	0	0	0	0	0	0	0
PL30	4	0	0	3	0.1	0	0	0	0	0	0	0	0	0	0	0	0	0	0	0	0	0	0	0	0	0	0	0	0	0	0	0	0	0	0	0	0	0	0.1	0	0	0	0	0	0	0	2	0	0
SM01	0	0.1	4	0	0	2	6	0	0.1	0	0	0	0	2	0	0	0	0	1	0	0	0	0	0	0	0	0	0	0	0	0	0	0	0	0	0	1	0	0	0.1	0	10	0	0	0	0	0	0	0
SM02	0	0.1	2	0	0	0	3	0	3	0	1	0	0	0	0	0	0	0	0	0	0	0	0	0	0	0	0	0	1	0	0	0	0	0	0	0	0	0	0	0	0	0	0	0	0	0	0	0	0
SM03	0	0.1	0.1	0	0	20	2	0	0	0	0	0	0	0	0	0	0	0	0	0	0	0	0	0	0	0	0	0	0	0	0	0	0	0	0	0	0.1	0	0	0	0	0	0	0	0	0	0	0	0
SM04	0	2	0	0	0.1	1	5	0	0	0	0	0	0	0	0	0.5	0	0	5	0	0	0	0	7	0	0	0	1.5	0	0	0	0	0	0	0.1	0	0	0	0	0	12	0	0	0	0	0	0	0	0
SM05	0	0	5	0	0	4	0.1	0	0.5	0	0	0	0	1	0	0	0	0	3	0	0	0	0	0	0	0	0	0	0	0	0	0	0	0	0	0	0	0	0	1	0	0	0	0	0	0	0	0	0
SM06	0	1	0	0	0	6	7	0	2	0	0	0	0	0	0	0	0	0	1	0	0	0	0	0	0	3	0	1	0	2	0	0	0	0	0	0	0	0	0	0	0	15	0	0	0	0	0	0	0
SM07	0	5	18	0	3	3	5	0	2	0	0	0	0	0	0	0	0	0	0	0	0	0	0	0	0	15	0	0	0	0	0	0	0	0	0	0	1	0	0	0	0	0	0	0	0	0	0	0	0
SM08	0	2	0	0	0	30	6	0	0	0.1	0	0	0	0	0	5	0	0	0	0.1	0	0	0	0	0	2	0	0	0	0	0	0	0	0	0	0	0	0	0	0	0	0	0	5	0	0	0	0	0
SM09	0	0	0	0	0.5	1	0	0	0	0	0	0	0	0	0	0	0	0	0	0	0	0	0	0	0	0	0	0	0	0	0	0	0	0	0	0	0.5	0	4	0	0	0	0	0	8	0	0	0	0
SM10	0.1	0	0	0	0.5	0.1	6	0	0.1	0	0	0	0	0	0	1	0	0	0	0	0	0	0.5	0	0	0	0	3	0	0	0	0	0	0	0	1.5	4	0	0	0	9	0	0	0	0	0	0	0	0
SM11	0	0.1	0	0	0.1	0	0	1.5	0	0.1	0	2	0	4	0	0	0	0	0	0.1	0	0	4	0	0	0	0	0	0	0	0	0	0	0	0	0	0.1	5	0	0	0	0	0	0	0	0	0	0	0
SM12	0	0	0	2	0	10	0	2	0	0	0	5	0	0.1	0	0	0	0	0	0	0	1	0	0	0	0	0	0	0	0	0	0.1	0	0	0	0	0	40	0	0	0	0	0	0	0	0	0	0	0
SM13	0	15	0	0	1	0	2	1	0	0	0	0	1	0	1	0	0	0	0	0	0	1	0	0	0	0	0	0	0	1	0	0.1	0	0	0	0	0	0	0	0	0	0	0	0	0	0	0	0	0
SM14	0	0	0	0	0	0	0	6	0	0.1	0	0.5	0	4	0.1	0	0	0	0	0	0	20	0	0	0	0	0	0	0	0	0	0	0	0	0	0	0	0	0	0	0	0	0	0	0	0	0	0	0
SM15	0	0	0	0	0.1	2	0	1	0	3	0	1	0	0	0	0	0	0	0	0	0	0	0	0	0	0	0	0	0	0	0	0	0	0	0	0	0	0	0	0	0	0	0	0	0	0	0	0	0
SM16	0	0.5	0	0	0	0	8	0	0	0	0	0	0	4	0	0.1	0	0	0	0	0	0	0	0	0	0	0	0	1	0	0	0	0	0	0	0	0	0	0	0	0	0	0	0	0	0	0	0	0.5
SM17	2	1	0	0	0	0	0	3	0	0.1	0	0	0	0	0	0.1	0	0	0	0	0	5	0	0	0	0	0	0	0	0	0	8	0	0	0	0	0	0	0	0	0	0	0	0	0	0	0	0	0
SM18	0	0.1	0	0	0.1	0	0	0	0	0	0	0	0	3	0	1	0	0	0	0	0	0	0	0	0	0	0	0	0	0	0	0.1	0	0	0	0	0	0	0	0	0	0	0	0	0	0	0	0	1
SM19	0	4	0	0	0.5	0	0	2	0	0	0	0	0.1	4	6	0	0	0	0	0	3	2	0	0	0	0	0	0	0	0	0	0	0	0	0	0	0	0	0	0	0	0	0	0	0	0	0	0	0
SM20	0	0.5	0	0	0	0	0	0.5	0	0	0	0	0	0	0	0	0	0	0	0	3	0	0	0	0	0	0	0	0	0	0.1	0	0	0	0	0	0	0	0	0	0	0	0	0	0	0	0	0	0
SM21	0	0	0	2	0	0	0	0	0	0	0	0	0	0	0	0	0	0	0	0	0.1	0	0	1.5	0.5	0	0	0	0	0	0	0	0	0	0	0	0	0	0	0	0	0	0	0	0	0	0	0	0
SM22	0	0	0	3	0.1	0	0	0	0.1	0	0	0	0	0	0	1	0	0	0	0	0.1	0	0	0	0	0	0	0	0	0	0	0	0	0	0	0	0	0	0	0	0	1	0	0	0	0	0	0	0
SM23	0	0	0	10	0	0	0	0	0	0	0	0	0	0	0	0	0	0	0	0	0	0	0	0.5	3	0	0.1	0	0	0	0	0	0	0	0	0	0	0	1	0	0	0	0	0	5	0	0	0	0
SM24	0	0	0	0	0	0	0	0	0	0	0	0	0	0	0	0	1	0.1	0	0	2	0	0	0	0	0	0	0	0	0	0	0	0	0	0	0	0	0	0	0	0	0	0	0	0	0	0	0	0
SM25	2	0	0	10	0	0	0	0	0.1	0	0	0	0	0	0	0	2	3	0	0	2	0	0	0	0	0	0	0	0	0	0	0	0.1	0	0	0	0	0	0	0	0	0	0	0	0	0	0	0	0
SM26	0	0	0	25	0.1	0	0	0	0	0	0	0	0	0	0	0	0	0	0	0	0	0	0	2	0	0	0.1	0	0	0.1	0	0	0	0	0	0	0	0	0	0	0	0	0	0	0	0	0	0	0
SM27	0	0	0	0	0	0	0	0	0	0	0	0	0	0	0	0	0.1	2	0	0	0	0	0	0	0	0	0.1	0	0	0	0	0	0.1	0	0	0	0	10	0	0	0	0	0	0	0	0	0	0	0
SM28	0	0	1	2	0	0	0	0	0.1	0	0	0	0	0	0	0	0	0	0	0	0	0	1	0	0.1	0	0	0	0	0	0	0	0	0	0	0	0	0	0	0	0	0	0	3	0	0	2	0	0
SM29	0.1	0	0	0	0	0	0	0	0	0	0	0	0	0	0	0	0.5	0	0	0	6	0	0	0	0	0	0.1	0	0	0	0	0	0.1	0	0	0	0	0	0	0	0	0	0	0	0	0	0	0	0
SM30	0	0	0	3	0	0	0	0	0	0	0	0	0	0	0	0	1	2	0	0	0	4	0	0	0	0	0.1	0	0	0	0	0	0	0	0	0	0	0	0	0	0	0	0	0	0	0	0	0	0
SV01	0	0	1	0	0	40	2	0	2	0	0	0	1	0	0	0	0	0	0	0	0	0	0	0	0	1	0	0.1	0	0	0	0	0	0	0	0	0	0	0	0	0	0	0	0	0	0	0	1	0
SV02	0	0.1	1	0	0	0	3	0	0	0	0	0	0	0	0	1	0	0	5	0	0	0	0.1	0	0	10	0	0.1	5	0	0	0	0	0	0	0	0	0	0	0	0	0	0	0	0	0	0	0	0
SV03	0	1	1	0	0	0	6	0	0	0	2	0	0	0	0	0	0	0	8	0	0	0	0	0	0	0	0	0.1	0	0	0	0	0	0	0	0	0.5	0	0	0.1	0	0	0	0	0	0	0	0	0
SV04	0	0	1	0	0	0	1	0	0	0	0	0	0	0.1	0	0	0	0	0	0	0	0	0	0	0	0	0	0	3	0	0	0	0	0	0	4	0	0	0	0.5	0	0	0	0	0	0	0	0	0
SV05	1	1	1	0	0	20	5	0	0.1	0	10	0	0	0	0	0	0	0	0.1	1	0	0	0	0	0	3	0	0	0	0	1	0	0	0	0	1	0	0	0	0	0	0	0.5	0	0	0	0	0	0
SV06	0	2	1	0	0	0	0	0	0.1	0	4	0	0	0	0	0	0	0	3	0	0	0	1	0	0	0	0	1	10	0	0	0	0	0	0	0	0	0	0	0	0	0	4	0	0	0	0	0	0
SV07	0	0	2	0	0	0	0	0	0	0	0	0	0	0	0	0	0	0	1	1	0	0	0	4	0	0	0	0	4	0	0	0	0	2	0	4	0	0	0	0	0	0	0	0	0	0	0	0	0
SV08	0	1	5	0	0	0	11	0	0	0	0	0	0	0	0	1	0	0	0	1	0	0	0	6	0	0.5	0	0	4	0	0	0	0	0	0	1.5	0	0	0	0	0	0	0	0	0	0	0	0	0
SV09	1	3	0.1	0	0	30	0	0	0	2	0	0	0	0	0	0	0	0	0	0	0	0	0	0	0	1	0	0	0	0	0	0	0	4	0.1	0	0	0	0	0	0	0	10	0	0	0	0	0	0
SV10	0	0.5	0.1	0	0	0	0	0	4	0	0.5	0	0.1	0.5	0	0.1	0	0	0	0	0	0	0.1	0	0	0	0	0	0	1	0	0	0	0	0	0	0	0	0	0	0	0	0	0	0	0	0	0	0
SV11	0	0	0	0	0	0	0	3	0	2	0	3	0	0	0	0	0	0	0	0	0	0	0	0	0	0	0	0	0	0	0	0.1	0	0	0	2	0	0	0	0	0	0	0	0	0	0	0	0	0
SV12	0	1	1	0	0.1	5	5	0	0	0	1	0.1	0	0	0	0.1	0	0	0	0	0	0	0	0	0	0	0	0	0	0	0	0	0	0	0	0	0	0	0	0	0	0	0	0	0	0	0	0	0
SV13	0	0	25	20	0	0	0	0	0	0	0	2	0	0	0	0	0	4	0	0	0	0	0	0	0	0	0	0	0	1	0	0	0	0	0	0	0	0	0	0	1	0	0	0	0	0	0	0	0
SV14	0	1	2	4	0	0	0	0	0	0	0	2	0	0	0.1	0	0	0	0	0	0	1	0	0	0	0	0	0	0	0	0	0	0	0	0	0	0	0	0	0	0	0	0	0	0	0	0	0	0
SV15	0	0	0	4	0	0	0	8	0	0	0.1	2	0	0	1	0	0	1	0	0	0	5	2	0	0	0	0	0	0	0	0	2	0	0	0	0	0	0	0	0	0	0	0	0	0	0	0	0	0
SV16	0	0	5	0	0.1	0	0	1	0	0	0	0.1	0	0	1	0	0	0	0	0	0	0	0	0	0	0	0	0	0	0	0	0	0	0	0	0	0	0	0	0	0	0	0	0	0	0	0	0	10
SV17	0	1	2	0	0.1	0	0	1	0	0	2	1	0	0	1	0	0	0.1	0	0	0	0	0	0	0	0	0	0	0	0	0	0.1	0	0	0	0	0	0	0	0	0	0	0	0	0	0	0	0	0
SV18	0	0	8	0	1	10	0	5	1	0	0	0	2	0	0	0	0	0	0	0	0	0	0	0	0	0	0	0	0	0	0	0	0	5	0	0	0	0	0	0	0	0	0	0	0	0	0	0	0
SV19	0	0	2	5	0	0	0	2	0	1	0	0	2	0	0	0	0	0	1	1	0	0	3	0	0	0	0	0	0	0	0	0	0	0	0	0	0	0	0	0	0	0	0	0	0	0	0	0	0
SV20	0	0.5	2	1	0.1	0	0	0	0	0	0	0.5	0.5	0	2	0.1	0	0	0	0	0	0	2	0	0	0	0	0	0	0	0	0	0	0	0	0	0.1	0	0	0	0	0	0	0	0	0	0	0	0
SV21	0	0	7	10	2	0	0	1	0	0	0	2	0	0	10	0	0	0	0	0	0	0	0	0	0	0	0	0	0	0	0	0	0.1	0	0	0	0	0	0	0	0	0	0	0	0	0	0	0	0
SV22	0	0	13	8	0	0	0	0	0	0	0	4	0	0	0	0	0.5	0.5	0	0	0	0	0	0	0	0	0	0	0	0	0	0	0	0	0	0	0	0	0	0	0	0	0	0	0	0	0	0	0
SV23	0	0	1	5	0.1	0	0	0.5	0	0	0	0	1	0	0	0	0.1	0.1	0	0	1	0	0	0	0.5	0	0	0	0	0	0	0	0	0	0	0	0	0	0	0	0	2	0	0	0	0	0	0	0
SV24	10	0	5	0	0	0	0	0	0	0	0	2	0	0	0	0	3	0	0	0	0	0	0	0	2	0	0	0	0	0	0	0	0	0	0	0	0	0	0	0	0	0	0	0	0	0	0	0	0
SV25	0	0	0	5	0	0	0	0	0	0	0	1	0	0	0	0	0.5	0.1	0	0	0	0	0	0	0	0	0	0	0	0	0	0	0	0	0	0	0	0	0	0	0	0	0	0	0	0	0	0	0
SV26	4	0	0	1	0	0	0	0	0.1	0	0	0	0	0.1	0	0	0	0	0	0	0	0	0	1	0.5	0	0.1	0	0	3	0	0	0	0	0	0	0	0	0	0	0	0	0	2	0	0	1	0.1	0
SV27	2	0	0	0.5	0	0	0	0	0.1	0	0	0	0	0	0	0	0	0	0	0	0	0	0	0	1	0	0.1	0	0	0	0	0	0	0	0	0	0	0	0.5	0	0	0	0	0	0	0	0	0.1	0
SV28	0	0	0	4	0	0	0	0	0	0	0	0	0	0	12	0	0.1	0	0	0	0	0	0	1	0	0	0	0	0	0	0	0	0	0	0	0	0	0	0	0	0	0	0	0	0	0	0	0	0
SV29	15	0	0	0	0	0	0	0	0	0	0	0	0	0	0	0	0.1	0	0	0	0	0	0	0	0.5	0	0	0	0	0.5	0	0	0	0	0	0	0	0	0	0	0	0	0	0	0	0	1	0	0
SV30	0	0	0	3	0.5	0	0	0	0	0	0	0	0	0	0	0	0	0.5	0	0	0.5	2	0	0	0	0	0	0	0	0	0	0	0	0	0	0	0	0	0	0	0	0	0	0	10	0	0	0	0
[truncated: 8 more columns]

## Sheet: Bacteria_OTU_table
OTU_ID	Phylum	Class	Genus	PL01	PL02	PL03	PL04	PL05	PL06	PL07	PL08	PL09	PL10	PL11	PL12	PL13	PL14	PL15	PL16	PL17	PL18	PL19	PL20	PL21	PL22	PL23	PL24	PL26	PL27	PL28	PL29	PL30	SM01	SM02	SM03	SM04	SM05	SM06	SM07	SM08	SM09	SM10	SM11	SM12	SM13	SM14	SM15	SM16	SM17
CL00001	Proteobacteria	Alphaproteobacteria	Neorhizobium	3	8	9	9	3	3	6	8	134	5	15	11	14	25	41	23	33	30	35	18	74	133	7	7	47	65	89	52	17	9	11	6	10	1	4	6	6	6	11	19	45	56	59	23	15	27
CL00002	Actinobacteria	Actinobacteria	Renibacterium	79	5	12	6	24	21	21	8	30	8	71	433	878	409	504	199	846	137	290	966	114	17	109	396	279	369	84	105	984	6	22	10	7	4	4	14	2	41	4	223	163	355	252	269	226	239
CL00003	Firmicutes	Bacilli	Bacillus	1101	236	754	229	758	531	1353	813	384	236	2	5	6	2	11	4	1	5	1	10	38	36	163	146	44	48	52	41	67	393	584	287	221	398	272	556	250	278	154	10	1	29	12	11	1	42
CL00004	Proteobacteria	Alphaproteobacteria	Rhodoplanes	401	621	406	287	366	336	352	421	350	473	51	31	57	44	24	26	9	65	31	65	51	134	148	75	18	68	88	34	24	650	305	429	303	399	399	402	485	272	448	38	36	36	29	45	61	18
CL00005	Proteobacteria	Alphaproteobacteria	Rhizobium	10	8	18	9	6	3	5	6	147	13	23	13	30	17	13	37	48	35	40	36	54	121	6	3	3	49	72	58	10	3	6	4	7	3	6	3	7	12	14	16	37	32	15	23	9	34
CL00006	Proteobacteria	Gammaproteobacteria	Rhizobacter	16	37	55	25	14	22	22	24	128	26	92	89	93	77	106	99	83	65	92	65	127	133	19	64	91	110	105	101	61	22	36	21	17	11	27	48	31	30	22	72	111	136	98	88	92	102
CL00007	Actinobacteria	Actinobacteria	Salinibacterium	52	15	37	5	19	15	46	12	15	15	53	65	36	34	53	28	76	77	45	41	100	164	7	24	36	36	111	66	52	14	43	4	5	11	5	38	11	16	15	35	40	57	31	31	28	175
CL00008	Verrucomicrobia	Verrucomicrobiae	Brevifollis	470	599	612	255	837	307	299	480	194	607	0	0	1	0	2	0	0	1	0	2	62	74	64	43	4	26	83	46	3	401	390	442	374	350	320	326	768	60	549	1	1	1	0	18	1	0
CL00009	Verrucomicrobia	Verrucomicrobiae	Prosthecobacter	379	504	482	477	784	406	310	457	168	552	7	2	15	2	21	4	2	15	8	12	9	24	63	66	8	19	45	14	12	335	171	291	468	381	444	298	265	40	442	49	11	7	7	22	20	5
CL00010	Proteobacteria	Betaproteobacteria	Duganella	0	4	1	3	1	1	1	2	7	2	2	6	1	2	10	14	2	3	3	2	1589	290	0	16	12	292	247	3013	8	1	3	0	0	0	1	6	2	1	6	2	2	5	5	1	2	10
CL00011	Actinobacteria	Actinobacteria	Streptomyces	17	58	37	24	15	31	34	9	50	17	34	24	23	69	35	69	46	49	70	55	37	60	15	33	12	37	45	18	14	36	57	37	26	19	27	39	34	58	32	10	38	53	37	93	33	144
CL00012	Proteobacteria	Betaproteobacteria	Ramlibacter	71	43	26	44	22	47	31	41	74	40	85	124	66	143	106	92	85	96	92	122	60	70	32	96	151	64	62	21	94	57	44	30	44	26	35	47	41	43	31	87	64	80	72	78	90	51
CL00013	Proteobacteria	Alphaproteobacteria	Bradyrhizobium	101	262	327	148	169	145	125	128	78	161	130	54	93	44	27	44	45	69	79	28	107	175	64	40	16	37	100	90	16	194	177	144	122	65	95	106	177	91	114	85	48	40	47	21	30	45
CL00014	Firmicutes	Bacilli	Solibacillus	310	180	267	246	291	160	379	227	105	132	3	29	6	3	22	5	5	7	5	2	69	117	74	85	23	46	110	37	54	121	189	106	103	124	64	160	211	99	123	21	3	29	24	1	2	1018
CL00015	Actinobacteria	Actinobacteria	Pseudonocardia	23	13	19	11	20	15	9	11	39	13	39	93	33	80	112	116	47	51	83	78	47	47	15	31	39	45	58	24	27	19	17	15	9	19	10	11	11	54	17	35	64	96	85	90	81	59
CL00016	Proteobacteria	Gammaproteobacteria	Pseudomonas	19	12	24	29	7	6	7	22	37	16	58	24	256	19	7	52	71	167	65	43	30	73	6	10	5	48	87	40	14	18	18	12	9	4	5	16	30	16	20	32	27	121	72	18	7	202
CL00017	Proteobacteria	Alphaproteobacteria	Phyllobacterium	32	83	68	8	27	14	24	27	16	54	17	4	14	8	7	4	13	41	13	2	31	44	4	7	1	22	124	96	4	26	65	17	34	8	13	17	33	13	61	1	26	3	2	12	2	7
CL00018	Firmicutes	Bacilli	Lysinibacillus	54	73	55	70	54	93	76	62	90	126	132	67	81	47	39	47	70	170	96	148	27	4	145	159	96	62	19	28	106	96	136	116	94	102	97	121	77	168	81	113	78	65	80	45	88	53
CL00019	Actinobacteria	Actinobacteria	Agromyces	43	42	11	30	32	18	37	36	41	32	180	92	242	45	66	98	62	303	447	53	13	15	20	55	37	14	11	14	66	33	45	28	27	15	34	52	17	19	69	87	81	121	66	49	75	678
CL00020	Actinobacteria	Actinobacteria	Solirubrobacter	34	109	68	50	41	74	52	67	60	44	135	151	134	127	103	68	116	134	197	252	9	17	31	56	69	13	12	26	73	80	89	54	56	86	114	56	49	172	52	76	82	122	105	120	163	94
CL00021	Actinobacteria	Actinobacteria	Kineosporia	3	5	14	1	3	2	4	3	14	8	6	49	19	20	13	16	32	7	13	48	19	41	2	3	41	27	20	24	7	7	10	8	2	5	5	6	9	7	10	13	27	33	34	24	22	9
CL00022	Proteobacteria	Alphaproteobacteria	Mesorhizobium	75	94	66	60	65	51	59	61	50	81	51	21	36	58	16	38	55	41	37	17	10	16	24	21	7	2	15	12	11	65	44	56	75	54	39	57	82	27	107	37	35	38	24	36	23	25
CL00023	Actinobacteria	Actinobacteria	Solirubrobacter	48	142	121	99	50	197	80	149	112	121	22	20	54	55	31	7	26	51	52	80	13	6	94	84	58	11	13	19	35	154	102	156	143	254	287	111	100	200	149	58	14	18	25	22	44	12
CL00024	Firmicutes	Bacilli	Geobacillus	0	0	0	0	0	1	0	0	0	0	0	0	0	0	0	0	0	0	0	0	0	0	2	1	0	0	0	0	0	1	0	0	0	0	0	0	0	0	0	0	0	0	0	0	0	0
CL00025	Actinobacteria	Actinobacteria	Tetrasphaera	9	6	19	0	12	2	7	14	14	13	61	100	177	230	198	82	168	161	111	179	22	2	34	127	155	67	18	32	237	13	12	12	6	10	12	19	10	11	11	118	106	98	132	196	92	29
CL00026	Proteobacteria	Alphaproteobacteria	Sphingomonas	20	24	23	18	17	30	24	14	48	36	13	42	17	68	79	41	25	34	28	24	26	41	15	9	56	69	41	9	17	27	30	32	20	35	23	25	25	84	27	175	66	43	65	72	81	79
CL00027	Proteobacteria	Alphaproteobacteria	Tardiphaga	18	7	12	9	6	8	12	7	25	12	59	58	20	26	18	20	60	24	55	25	37	66	5	6	18	18	64	26	14	10	20	2	6	3	11	12	3	8	2	11	39	39	37	33	31	47
CL00028	Proteobacteria	Alphaproteobacteria	Sphingomonas	30	47	23	19	10	11	19	41	42	47	78	61	50	86	111	109	55	40	127	59	40	5	64	73	107	104	25	17	193	27	13	30	45	19	21	22	46	48	38	68	36	59	58	110	63	64
CL00029	Actinobacteria	Actinobacteria	Mycobacterium	51	34	97	47	49	39	28	40	37	49	19	30	19	6	27	38	18	30	41	28	15	61	8	24	17	23	47	23	12	41	50	40	40	56	61	28	38	28	52	13	19	30	30	25	10	67
CL00030	Actinobacteria	Actinobacteria	Gaiella	79	92	75	172	101	209	114	100	161	130	4	0	6	3	2	0	0	8	5	6	8	4	77	43	5	16	22	24	13	185	115	123	97	189	230	162	74	159	122	6	4	2	2	4	9	2
CL00031	Bacteroidetes	Cytophagia	Fulvivirga	25	40	39	27	29	22	27	27	18	28	85	58	87	17	27	124	149	102	107	13	36	34	24	10	6	24	55	19	7	21	23	24	41	14	9	27	22	14	24	44	94	93	71	38	31	48
CL00032	Actinobacteria	Actinobacteria	Gaiella	98	94	32	71	88	83	78	91	95	121	64	10	68	34	10	23	12	49	35	35	10	6	69	61	14	22	24	16	19	94	98	102	80	98	122	86	107	76	81	47	22	20	31	22	57	2
CL00033	Bacteroidetes	Sphingobacteriia	Terrimonas	18	39	24	50	22	31	26	25	33	23	133	181	152	97	61	164	86	74	106	93	13	22	41	43	15	6	32	5	1	23	25	26	34	21	19	19	19	24	23	55	110	100	53	78	84	80
CL00034	Proteobacteria	Gammaproteobacteria	Halochromatium	108	158	103	106	77	85	111	147	87	54	73	5	38	19	9	14	21	80	32	23	12	16	119	51	6	10	12	16	11	100	107	128	146	122	91	127	107	60	145	42	24	14	15	12	27	18
CL00035	Actinobacteria	Actinobacteria	Nocardioides	13	14	34	16	16	15	14	28	23	33	34	56	52	73	88	54	73	66	64	56	18	3	10	39	73	35	19	19	129	31	30	19	23	14	20	31	17	19	21	41	45	54	66	68	39	25
CL00036	Proteobacteria	Betaproteobacteria	Massilia	5	7	9	2	5	24	3	20	11	4	22	29	20	13	116	26	45	15	17	66	68	24	7	60	111	46	54	29	69	3	26	3	6	8	11	8	5	12	6	49	45	69	51	19	23	150
CL00037	Proteobacteria	Alphaproteobacteria	Novosphingobium	14	6	4	4	5	4	2	6	4	7	20	9	14	9	21	23	8	8	20	8	19	24	4	21	36	42	28	17	20	7	5	2	9	4	9	20	2	10	0	14	35	20	19	8	9	19
CL00038	Actinobacteria	Actinobacteria	Streptomyces	83	122	48	70	72	86	72	102	131	131	6	4	34	19	1	0	4	11	19	25	11	5	82	61	1	16	12	13	16	161	150	156	139	100	152	106	142	45	188	22	14	10	22	23	20	0
CL00039	Proteobacteria	Gammaproteobacteria	Pseudoxanthomonas	13	5	16	6	5	7	6	7	47	8	13	10	10	18	27	12	33	2	22	11	9	29	1	5	4	12	36	18	5	11	8	2	6	2	5	5	1	10	4	17	31	29	11	19	3	23
CL00040	Actinobacteria	Actinobacteria	Gaiella	33	47	38	47	53	49	37	51	41	49	60	47	72	69	31	83	56	51	53	56	12	2	85	84	24	23	20	24	18	40	58	44	52	66	63	56	31	48	41	48	64	51	72	80	119	31
CL00041	Proteobacteria	Gammaproteobacteria	Povalibacter	25	47	38	64	25	45	32	21	41	48	52	112	37	48	39	92	90	41	49	27	7	12	38	9	2	3	6	7	1	40	41	22	49	27	18	46	45	27	38	78	80	64	30	25	31	13
CL00042	Proteobacteria	Gammaproteobacteria	Steroidobacter	6	4	3	4	5	6	4	6	12	6	13	23	26	37	2	27	8	15	26	48	9	32	2	4	0	24	46	12	1	3	8	8	5	3	1	2	4	4	3	6	22	15	14	45	9	10
CL00043	Proteobacteria	Alphaproteobacteria	Caulobacter	0	6	13	7	0	2	2	3	21	7	7	4	13	1	11	11	2	0	6	8	28	10	1	14	34	24	26	14	7	4	5	2	0	2	8	11	2	9	2	5	9	27	19	9	11	21
CL00044	Bacteroidetes	Sphingobacteriia	Pedobacter	3	3	4	6	0	2	3	1	14	6	1	4	3	6	8	9	43	1	3	6	11	36	0	2	23	20	18	6	6	5	19	1	6	0	3	7	4	7	2	2	28	22	31	1	5	20
CL00045	Proteobacteria	Gammaproteobacteria	Povalibacter	70	43	16	24	29	31	24	39	41	52	70	70	69	57	18	50	31	40	50	19	10	20	99	36	16	16	45	9	13	40	33	44	63	23	25	25	16	47	37	23	40	34	36	17	24	31
CL00046	Bacteroidetes	Cytophagia	Dyadobacter	0	0	5	3	1	2	1	0	9	10	1	5	4	11	6	10	19	2	6	4	14	31	1	4	17	20	15	21	7	1	8	3	1	2	3	4	2	0	2	0	21	11	10	3	4	17
CL00047	Proteobacteria	Alphaproteobacteria	Skermanella	8	0	2	0	0	2	0	1	7	3	37	73	29	58	57	46	32	40	54	43	4	6	38	57	127	68	18	13	187	0	0	0	3	0	1	0	0	4	2	29	32	60	44	43	32	36
CL00048	Proteobacteria	Deltaproteobacteria	Syntrophorhabdus	86	108	85	155	78	155	102	56	115	86	52	9	28	22	10	14	13	23	12	15	5	18	45	30	12	18	12	12	7	107	119	71	60	122	95	61	59	68	92	9	13	15	12	13	9	2
CL00049	Proteobacteria	Alphaproteobacteria	Rhodoplanes	21	66	17	43	45	44	37	29	26	26	74	61	70	38	25	53	41	77	56	53	15	24	18	13	6	2	23	10	5	49	68	39	29	51	43	37	42	47	23	44	59	62	57	51	43	49
CL00050	Proteobacteria	Alphaproteobacteria	Pseudolabrys	152	165	62	127	77	77	80	141	111	103	18	11	34	21	8	13	1	36	12	14	16	35	80	26	7	5	46	6	3	87	61	113	105	73	86	69	51	55	108	14	11	9	18	13	14	5
CL00051	Proteobacteria	Gammaproteobacteria	Pseudomonas	0	2	4	2	0	16	1	9	7	1	0	9	1	1	3	3	2	0	3	0	6	3	0	0	7	8	18	12	0	0	1	0	6	0	0	3	2	0	4	1	6	9	8	2	0	8
CL00052	Proteobacteria	Alphaproteobacteria	Microvirga	29	52	38	40	14	58	66	49	37	52	21	69	17	23	59	35	23	43	27	23	4	8	48	57	82	71	10	14	84	37	59	26	34	57	60	37	23	85	38	39	23	44	53	27	17	31
CL00053	Actinobacteria	Actinobacteria	Nakamurella	2	4	10	5	3	5	1	8	8	12	42	59	24	34	19	60	84	44	59	28	11	18	1	4	15	20	9	6	24	5	9	2	2	1	6	5	4	4	7	23	90	43	55	45	28	22
CL00054	Actinobacteria	Actinobacteria	Nocardioides	9	2	9	10	3	13	18	20	19	14	36	45	38	70	49	35	58	38	38	49	11	4	9	24	43	23	4	10	35	8	23	9	13	15	24	17	7	13	11	38	29	48	44	67	33	16
CL00055	Proteobacteria	Alphaproteobacteria	Hyphomicrobium	94	111	135	46	166	43	67	67	53	148	8	8	16	5	11	7	2	19	8	18	6	4	93	59	8	8	8	2	9	105	71	115	88	43	46	44	75	13	93	18	14	7	12	7	9	2
CL00056	Cyanobacteria/Chloroplast	Cyanobacteria	GpXIII	0	0	1	0	0	2	0	1	2	0	0	0	0	0	30	2	3	2	1	3	77	4	14	12	231	459	39	16	461	1	0	0	0	0	0	2	1	0	1	129	3	44	22	3	14	5
CL00057	Proteobacteria	Alphaproteobacteria	Sphingomonas	43	10	9	22	3	35	15	17	31	26	60	46	20	90	54	79	37	52	81	31	58	3	35	52	54	109	23	44	128	14	30	13	29	18	31	19	18	18	27	39	8	39	40	45	20	19
CL00059	Proteobacteria	Deltaproteobacteria	Desulfosalsimonas	39	33	26	66	51	53	37	37	57	52	48	37	34	64	24	47	37	129	50	47	4	8	101	56	11	10	10	1	7	85	58	55	79	81	46	85	65	56	37	77	44	36	51	56	99	38
CL00060	Actinobacteria	Actinobacteria	Aquihabitans	84	102	49	53	57	51	39	101	75	70	15	12	48	11	18	2	9	14	14	8	9	1	41	20	5	10	8	11	9	85	80	76	89	94	83	90	54	40	83	16	14	9	17	26	22	3
CL00062	Actinobacteria	Actinobacteria	Rubrobacter	38	69	37	80	26	139	138	46	135	57	4	2	7	14	7	4	3	5	9	16	4	1	97	51	45	7	6	8	18	91	63	92	55	93	123	91	15	312	25	1	3	2	6	2	8	2
CL00063	Actinobacteria	Actinobacteria	Blastococcus	1	2	2	1	1	0	0	2	3	1	0	0	1	0	0	0	0	0	0	0	31	62	0	0	0	13	55	13	0	2	2	7	4	3	1	1	2	1	13	0	0	0	1	0	1	2
CL00064	Actinobacteria	Actinobacteria	Solirubrobacter	9	38	31	16	18	25	22	15	26	14	59	66	63	51	39	34	52	39	93	49	11	11	18	26	39	13	7	10	24	38	56	11	21	17	22	13	25	42	15	22	56	53	46	61	38	42
CL00065	Proteobacteria	Alphaproteobacteria	Bosea	3	7	1	9	0	3	4	3	15	4	7	12	12	2	26	12	15	10	23	13	16	17	2	4	19	0	27	6	4	3	5	0	1	1	1	1	1	2	6	9	18	22	15	21	9	9
CL00066	Proteobacteria	Alphaproteobacteria	Pseudolabrys	36	39	32	25	30	21	23	26	25	24	80	51	64	58	33	38	29	46	45	51	6	38	16	15	15	9	17	8	9	32	21	40	43	20	18	28	32	35	23	42	37	44	37	46	47	25
CL00067	Actinobacteria	Actinobacteria	Marmoricola	4	1	10	2	2	2	8	8	8	7	16	40	45	65	45	39	73	22	41	65	8	13	7	24	86	23	3	10	112	4	6	4	3	8	4	4	1	10	5	28	26	51	52	63	55	13
CL00068	Actinobacteria	Actinobacteria	Gaiella	67	147	50	45	70	131	88	100	68	65	1	0	13	10	3	1	0	5	3	20	12	5	22	34	5	7	15	14	7	80	98	59	92	118	86	77	35	42	62	7	5	4	14	13	8	1
CL00069	Actinobacteria	Actinobacteria	Aeromicrobium	1	3	4	6	1	2	7	0	6	1	3	14	22	8	54	13	15	17	7	26	15	45	0	4	5	19	25	11	4	0	5	4	2	2	5	5	2	18	3	14	5	17	14	11	15	12
CL00070	Actinobacteria	Actinobacteria	Nocardioides	8	1	6	7	3	1	2	7	7	4	6	38	15	35	41	21	26	13	26	34	17	10	28	41	158	52	25	30	175	9	11	4	6	4	6	13	3	3	5	20	18	25	24	33	20	7
CL00071	Bacteroidetes	Cytophagia	Sporocytophaga	55	49	22	43	24	52	51	53	37	39	37	24	58	18	12	61	99	87	75	9	2	7	28	15	5	4	9	3	2	45	73	37	53	24	42	40	50	38	29	36	36	22	47	9	9	10
CL00072	Actinobacteria	Actinobacteria	Actinomycetospora	6	2	4	1	2	2	0	5	8	1	33	71	47	61	92	80	54	60	73	95	3	4	6	11	24	13	5	2	25	5	5	5	4	1	0	1	1	4	2	16	52	69	70	133	81	105
CL00073	Actinobacteria	Actinobacteria	Gaiella	49	62	22	44	49	57	48	60	78	64	2	0	3	4	1	0	3	5	2	7	5	9	43	14	5	4	23	6	6	116	67	140	81	124	112	110	22	84	106	9	2	2	4	7	3	0
CL00074	Proteobacteria	Betaproteobacteria	Zhizhongheella	94	119	7	69	46	92	50	78	51	65	16	12	49	32	6	9	16	37	9	14	2	8	24	22	12	5	7	7	5	71	42	86	96	53	84	58	47	53	78	21	19	20	14	5	7	0
CL00075	Actinobacteria	Actinobacteria	Gaiella	23	32	47	54	60	60	27	28	68	41	28	6	23	38	10	15	12	26	12	36	5	0	51	72	26	14	23	10	23	25	26	36	30	62	70	48	41	47	27	31	7	15	11	20	89	3
CL00076	Actinobacteria	Actinobacteria	Ilumatobacter	28	14	36	24	20	31	36	39	42	28	42	34	32	38	29	29	21	35	31	33	2	2	19	40	33	13	20	11	33	43	17	20	34	49	23	36	14	12	21	14	20	23	27	24	19	10
CL00077	Bacteroidetes	Flavobacteriia	Flavobacterium	1	4	20	10	0	1	3	5	13	0	5	10	8	10	9	21	27	3	3	7	9	5	1	17	9	16	6	8	21	6	39	5	4	1	2	34	7	13	3	10	14	26	25	19	3	44
CL00078	Proteobacteria	Alphaproteobacteria	Ensifer	0	1	0	0	0	1	0	0	3	0	2	2	0	2	4	2	6	0	7	1	0	2	0	1	0	0	0	2	1	0	0	0	0	0	0	0	1	0	0	1	0	6	2	4	2	3
CL00079	Proteobacteria	Alphaproteobacteria	Methylobacterium	0	1	1	0	2	4	0	0	5	3	0	3	2	7	7	4	5	0	4	6	5	9	0	1	38	16	5	1	11	0	1	0	0	0	1	2	1	0	0	1	6	5	17	2	2	13
CL00080	Verrucomicrobia	Verrucomicrobiae	Brevifollis	20	15	14	17	17	16	16	12	15	16	58	16	48	59	24	37	37	43	44	20	12	20	16	16	14	14	16	22	45	11	14	5	20	10	19	16	31	9	16	38	107	39	37	19	54	22
CL00081	Bacteroidetes	Sphingobacteriia	Niabella	33	31	18	25	47	15	18	34	29	30	459	12	96	14	19	64	34	112	38	40	0	10	128	38	1	5	8	1	0	13	55	23	24	7	13	11	28	14	17	65	46	28	40	22	60	8
CL00082	Actinobacteria	Actinobacteria	Conexibacter	16	58	26	36	31	35	46	60	51	30	13	70	1	1	1	13	2	6	19	60	3	2	7	3	1	4	3	6	1	49	34	89	24	47	110	84	61	24	25	3	1	1	7	9	2	1
CL00083	Proteobacteria	Alphaproteobacteria	Brevundimonas	5	3	5	7	4	3	2	3	7	4	8	19	11	10	31	12	15	11	6	11	15	2	0	3	20	22	10	25	6	0	3	2	4	0	4	5	1	9	1	12	23	25	46	24	5	20
CL00084	Proteobacteria	Alphaproteobacteria	Devosia	8	23	12	13	9	12	16	4	11	9	16	31	10	17	29	39	12	14	17	27	10	20	7	28	12	16	25	6	14	13	12	2	11	8	4	13	10	17	9	21	25	17	13	34	23	35
CL00085	Proteobacteria	Gammaproteobacteria	Halochromatium	42	53	11	46	32	29	46	34	41	36	53	28	37	33	8	27	12	55	41	25	10	2	45	37	11	9	2	1	7	50	66	46	63	55	33	66	37	25	33	49	26	19	25	27	48	11
CL00086	Bacteroidetes	Sphingobacteriia	Terrimonas	1	4	12	3	1	4	1	1	12	10	5	11	8	38	62	27	28	10	17	32	4	12	4	22	70	49	5	5	40	2	8	3	3	5	7	5	8	11	2	11	31	29	62	23	22	19
CL00087	Actinobacteria	Actinobacteria	Mycobacterium	33	22	30	36	14	48	23	45	37	35	10	2	2	1	5	0	4	2	4	1	8	3	17	20	7	5	2	2	12	26	31	23	24	62	43	39	14	21	31	5	1	4	3	3	1	13
CL00088	Proteobacteria	Betaproteobacteria	Ralstonia	0	0	4	1	2	3	1	0	0	0	3	8	9	2	31	3	7	5	2	34	278	35	4	45	59	506	367	147	57	0	0	0	0	0	1	4	2	1	3	9	6	5	4	6	8	1
CL00089	Proteobacteria	Gammaproteobacteria	Halochromatium	34	39	34	56	48	40	20	30	36	40	55	17	33	29	9	15	6	84	5	31	0	4	60	36	6	13	9	6	8	67	42	38	62	47	44	75	46	37	29	34	17	23	27	16	37	6
CL00090	Proteobacteria	Deltaproteobacteria	Desulfobotulus	22	7	10	9	19	1	5	11	15	15	42	35	33	100	49	86	38	84	53	42	7	2	43	25	29	10	14	1	15	10	14	10	10	11	2	12	16	8	12	59	44	55	32	64	38	54
CL00091	Actinobacteria	Actinobacteria	Cryptosporangium	1	1	2	0	1	1	0	2	2	2	0	4	0	2	3	1	2	2	5	2	23	34	0	0	39	15	48	12	0	5	0	2	2	2	6	4	0	13	1	0	1	6	8	1	4	6
CL00092	Actinobacteria	Actinobacteria	Pseudonocardia	32	23	19	14	21	35	21	22	45	24	11	49	14	51	39	26	23	21	19	46	7	16	20	27	29	14	5	6	24	22	8	23	19	43	26	24	7	57	24	18	32	23	43	31	47	10
CL00093	Proteobacteria	Gammaproteobacteria	Kosakonia	27	21	12	29	16	24	17	22	36	8	16	19	16	25	20	23	41	38	26	13	12	3	30	32	25	25	7	4	28	33	40	45	25	47	26	39	27	27	24	37	29	36	29	34	36	32
CL00094	Actinobacteria	Actinobacteria	Conexibacter	8	38	25	18	8	4	9	5	7	9	10	37	26	24	28	35	35	17	49	62	3	8	0	0	0	1	10	1	0	6	20	10	4	5	7	11	21	7	3	10	27	70	39	101	3	23
CL00095	Actinobacteria	Actinobacteria	Actinoplanes	1	1	2	1	1	0	0	2	2	4	2	9	3	3	12	3	2	0	2	8	9	32	1	6	56	14	5	3	13	1	1	0	1	0	0	1	0	6	0	8	8	18	17	9	12	3
CL00096	Actinobacteria	Actinobacteria	Kribbella	24	30	201	8	17	19	33	30	18	36	11	33	7	26	22	12	29	11	27	12	3	4	22	18	6	5	13	0	6	19	50	24	26	42	29	25	44	28	20	10	20	10	10	13	20	16
CL00097	Actinobacteria	Actinobacteria	Nocardioides	4	0	6	1	1	0	4	3	7	2	14	26	30	19	51	35	23	39	33	16	6	0	5	18	64	22	8	2	71	1	1	1	3	0	5	0	0	4	2	37	17	25	44	45	10	4
CL00099	Proteobacteria	Gammaproteobacteria	Kosakonia	26	27	40	23	43	29	14	46	27	11	23	13	26	35	24	9	28	41	42	41	2	8	91	53	12	15	11	12	8	39	36	28	45	47	14	30	37	36	53	45	48	32	27	19	32	14
CL00100	Firmicutes	Clostridia	Clostridium sensu stricto	5	5	10	4	4	15	29	5	12	11	18	29	11	39	61	21	47	32	28	26	6	4	21	34	57	16	13	1	71	10	15	4	7	18	12	9	10	22	4	23	15	31	38	21	21	16
CL00101	Actinobacteria	Actinobacteria	Cellulomonas	5	7	23	8	1	2	3	5	4	7	35	43	24	16	39	21	27	28	25	9	4	9	3	21	50	11	14	12	103	7	19	5	11	4	6	17	2	5	4	16	21	46	20	28	16	6
CL00102	Proteobacteria	Alphaproteobacteria	Phenylobacterium	2	6	9	7	7	1	2	7	7	6	22	23	16	13	15	19	13	14	19	18	15	16	5	11	36	17	15	5	12	9	15	3	5	8	8	5	6	9	5	11	15	32	20	18	17	41
CL00103	Proteobacteria	Alphaproteobacteria	Rhizorhabdus	22	16	9	1	1	5	11	15	9	12	18	9	12	54	2	21	10	16	35	11	5	20	7	4	5	9	15	10	1	9	8	9	9	6	2	8	9	1	0	11	6	2	5	4	1	5
CL00104	Cyanobacteria/Chloroplast	Cyanobacteria	GpI	0	0	0	0	0	0	0	0	0	0	2	4	4	10	56	16	3	2	5	15	3	2	8	43	55	27	2	1	1	0	0	0	0	0	0	0	0	0	1	11	6	17	18	8	29	20
CL00105	Actinobacteria	Actinobacteria	Conexibacter	22	30	43	42	15	39	36	30	38	32	6	3	8	6	7	1	0	13	10	8	2	12	30	42	14	1	11	1	17	59	32	46	57	53	60	40	40	80	33	7	3	5	8	9	10	8
CL00106	Actinobacteria	Actinobacteria	Conexibacter	5	3	0	3	8	0	3	4	10	3	84	50	45	70	13	75	80	76	52	67	1	0	5	4	2	0	0	3	0	2	7	2	21	3	10	17	3	17	4	18	45	49	14	39	15	40
CL00107	Proteobacteria	Alphaproteobacteria	Sphingomonas	1	4	2	1	0	6	1	0	3	3	1	8	1	16	3	0	20	1	5	0	1	5	0	0	36	18	7	5	7	0	2	0	4	0	1	0	1	1	0	2	27	4	9	1	2	10
CL00108	Proteobacteria	Gammaproteobacteria	Xanthomonas	1	0	0	1	2	0	0	3	18	0	2	6	1	2	2	2	1	0	2	4	2	18	0	0	0	5	9	1	0	0	0	0	0	0	1	0	0	0	0	0	6	1	1	2	0	5
CL00109	Verrucomicrobia	Verrucomicrobiae	Prosthecobacter	15	17	19	12	11	8	8	22	15	14	32	37	27	41	38	45	35	66	30	28	4	3	8	10	14	8	6	4	12	17	48	18	19	10	26	18	16	7	4	32	46	77	35	54	47	33
CL00110	Actinobacteria	Actinobacteria	Streptomyces	32	31	22	87	22	143	63	21	76	30	1	1	4	3	2	1	0	2	1	6	1	0	26	17	5	1	3	5	9	45	25	42	19	126	130	60	41	210	23	8	0	1	1	3	1	2
CL00111	Bacteroidetes	Flavobacteriia	Flavobacterium	0	0	1	1	0	3	0	1	3	0	0	2	1	0	3	1	4	1	0	1	3	2	0	2	18	6	4	6	1	0	5	0	1	0	1	2	0	0	1	0	7	7	11	1	0	2
CL00112	Bacteroidetes	Sphingobacteriia	Pedobacter	91	7	7	8	6	2	12	3	10	2	4	3	8	5	44	6	4	11	6	7	8	7	3	14	24	23	13	7	11	5	11	0	6	1	2	7	0	2	4	8	20	15	12	2	5	21
CL00113	Actinobacteria	Actinobacteria	Conexibacter	1	4	6	2	2	3	14	9	9	7	13	25	6	18	39	11	33	17	22	26	11	4	2	37	28	43	7	18	63	13	5	8	6	3	11	8	10	30	6	11	15	28	24	29	48	8
CL00114	Proteobacteria	Gammaproteobacteria	Methylogaea	22	25	7	35	8	18	15	15	22	6	51	24	52	28	10	39	27	60	22	32	2	6	42	19	10	5	4	2	2	19	24	19	25	20	14	14	9	17	18	42	35	27	25	42	38	13
CL00115	Actinobacteria	Actinobacteria	Promicromonospora	5	4	0	0	1	1	0	5	1	5	3	1	8	2	12	2	9	0	9	2	4	4	1	1	0	3	0	4	0	3	2	3	0	0	0	0	3	1	5	2	1	3	9	2	0	0
CL00116	Actinobacteria	Actinobacteria	Arthrobacter	16	5	5	3	7	3	10	1	5	4	7	31	79	52	38	77	31	26	67	53	3	0	8	143	5	2	0	0	22	8	5	2	8	8	1	5	1	3	3	10	13	40	25	49	15	35
CL00117	Proteobacteria	Alphaproteobacteria	Constrictibacter	30	35	27	25	16	10	20	28	18	40	39	17	20	47	10	40	23	17	23	22	0	8	25	12	1	12	6	2	2	28	26	32	30	25	15	31	24	29	31	13	46	28	22	42	21	36
CL00118	Bacteroidetes	Sphingobacteriia	Niastella	0	1	0	0	0	0	2	0	7	1	5	3	7	1	5	3	1	0	3	1	18	15	1	0	0	7	18	14	0	1	1	0	0	0	0	1	0	1	1	1	5	4	3	1	0	5
CL00119	Proteobacteria	Gammaproteobacteria	Acinetobacter	0	6	1	0	0	1	26	0	0	0	0	0	9	1	80	25	0	0	0	0	89	65	0	0	0	187	127	50	0	0	0	0	1	0	0	0	0	0	0	7	1	0	6	0	0	0
CL00120	Proteobacteria	Gammaproteobacteria	Lysobacter	45	38	21	19	19	28	19	51	22	51	57	6	26	3	6	52	4	91	12	4	0	6	18	11	4	4	9	0	9	32	63	47	48	11	17	33	24	16	61	49	4	17	36	24	20	63
CL00121	Proteobacteria	Gammaproteobacteria	Pantoea	0	3	3	1	8	1	3	2	4	2	0	2	1	0	6	2	6	0	0	2	15	16	0	1	2	15	18	8	3	7	8	0	2	1	0	2	0	2	0	0	3	18	10	0	0	8
CL00122	Proteobacteria	Betaproteobacteria	Polaromonas	0	1	6	3	2	1	1	6	4	1	7	23	7	7	12	7	28	6	9	5	7	15	4	2	12	3	1	3	7	5	9	2	2	0	2	8	2	3	3	8	18	12	13	6	2	21
CL00123	Firmicutes	Clostridia	Natranaerobaculum	0	0	0	0	0	0	0	0	0	0	0	0	0	0	0	0	0	0	0	0	144	226	0	0	0	65	233	137	0	0	0	0	0	0	0	0	0	0	0	0	0	0	0	0	0	1
CL00124	Bacteroidetes	Sphingobacteriia	Ferruginibacter	0	2	12	10	5	1	0	7	7	4	25	12	31	25	49	28	20	25	13	19	18	9	16	44	39	48	13	10	63	3	15	2	3	4	8	7	4	2	6	25	13	29	55	29	18	30
CL00125	Planctomycetes	Planctomycetia	Blastopirellula	23	12	12	20	11	9	16	23	24	15	26	26	25	40	12	32	33	15	63	24	11	0	10	12	2	7	6	1	1	13	14	21	17	10	11	13	13	14	20	30	33	41	12	33	20	38
CL00126	Actinobacteria	Actinobacteria	Gaiella	51	74	15	53	32	45	37	64	53	61	1	0	1	0	0	0	0	0	0	1	1	0	3	8	0	3	6	2	5	81	28	40	48	62	69	55	33	15	53	2	1	0	0	2	1	0
CL00127	Bacteroidetes	Sphingobacteriia	Terrimonas	4	7	13	4	4	6	5	2	15	7	40	22	25	25	22	12	13	34	31	6	2	19	6	1	5	6	6	0	0	5	9	12	11	4	4	2	2	7	4	6	28	12	25	9	5	27
CL00128	Proteobacteria	Deltaproteobacteria	Desulfobacca	3	5	0	1	2	3	0	2	9	4	6	21	24	6	75	144	8	7	15	5	0	3	10	3	5	1	2	2	1	3	0	3	2	8	3	1	6	15	5	58	96	71	27	26	23	38
CL00129	Actinobacteria	Actinobacteria	Microbacterium	2	3	8	8	2	0	2	3	3	2	12	12	13	8	9	8	21	25	8	9	11	12	0	10	10	11	4	6	17	4	17	3	6	5	3	18	3	7	5	4	5	5	11	8	7	23
CL00130	Verrucomicrobia	Opitutae	Opitutus	5	7	7	8	5	3	7	8	6	12	10	15	22	34	45	16	31	28	20	14	1	15	21	40	25	19	7	4	25	10	7	13	9	7	3	11	9	6	6	31	24	32	34	31	25	4
CL00131	Bacteroidetes	Sphingobacteriia	Niastella	2	4	16	4	3	3	3	6	8	3	42	9	23	8	34	17	8	33	10	4	2	0	0	8	38	15	3	9	11	5	32	3	10	3	4	11	0	8	2	22	14	15	41	5	8	77
CL00132	Actinobacteria	Actinobacteria	Blastococcus	1	0	0	1	1	8	0	1	3	0	6	29	7	31	32	26	7	12	12	50	6	1	77	49	138	55	2	19	133	0	1	2	0	5	2	2	0	30	1	33	7	16	19	39	26	7
CL00133	Proteobacteria	Gammaproteobacteria	Acinetobacter	19	13	9	10	9	15	15	18	13	3	27	34	20	44	17	28	44	40	35	42	2	1	41	42	16	11	6	5	17	16	21	23	10	8	13	18	6	8	9	26	12	25	28	54	37	8
CL00134	Actinobacteria	Actinobacteria	Actinoplanes	2	7	6	3	3	0	2	4	12	4	1	5	1	5	7	3	1	1	23	8	3	2	0	3	5	6	3	1	3	5	0	8	5	3	8	3	3	15	7	2	14	32	18	7	11	14
CL00135	Proteobacteria	Alphaproteobacteria	Dongia	9	14	10	28	18	28	7	24	23	18	9	22	9	23	13	11	20	21	11	24	8	5	32	23	17	10	5	2	6	21	26	24	35	41	29	41	22	24	16	26	16	17	15	36	22	20
CL00136	Proteobacteria	Betaproteobacteria	Lautropia	0	2	3	0	1	2	2	1	5	1	10	55	29	60	36	40	69	17	27	65	1	3	2	16	20	4	1	1	22	3	1	1	1	1	3	3	1	1	0	9	46	27	52	59	22	8
CL00137	Proteobacteria	Alphaproteobacteria	Rhodomicrobium	5	3	6	2	2	4	8	4	14	4	2	12	3	3	1	3	0	2	1	3	21	22	0	1	0	3	41	12	0	4	3	7	6	3	2	3	7	16	3	1	3	4	4	0	2	0
CL00138	Proteobacteria	Deltaproteobacteria	Angiococcus	6	5	2	3	2	6	2	4	5	2	1	12	4	3	27	8	1	0	4	4	4	1	18	79	132	44	1	4	37	4	2	4	6	14	11	11	6	8	3	25	7	11	4	7	2	0
CL00139	Firmicutes	Bacilli	Bacillus	112	12	29	29	73	66	312	75	59	6	0	0	0	0	2	0	0	0	0	0	1	3	3	7	1	2	2	0	0	13	20	11	8	42	43	44	35	24	15	0	0	0	0	0	0	1
CL00140	Proteobacteria	Betaproteobacteria	Methylotenera	1	0	8	2	0	0	1	2	8	0	6	1	2	2	7	2	1	1	2	0	3	2	1	5	7	4	14	3	4	1	0	0	0	0	0	6	0	1	0	4	1	5	1	1	0	4
CL00141	Actinobacteria	Actinobacteria	Lentzea	1	3	0	3	4	0	1	3	1	0	7	14	6	8	14	25	13	2	27	12	8	4	4	3	5	15	1	1	2	1	2	1	3	3	0	0	0	4	1	11	15	14	6	31	31	13
CL00142	Bacteroidetes	Sphingobacteriia	Pedobacter	0	0	0	0	0	1	1	1	1	1	0	0	0	3	0	1	0	0	0	0	0	9	0	0	2	0	3	0	0	0	2	0	0	0	0	0	0	1	0	0	6	3	9	0	1	5
CL00143	Actinobacteria	Actinobacteria	Gaiella	26	28	5	46	17	31	32	23	26	36	0	0	9	3	2	0	1	7	1	2	4	2	18	18	2	5	4	2	1	55	19	47	24	44	68	47	27	10	29	4	1	0	2	1	3	0
CL00144	Proteobacteria	Alphaproteobacteria	Novispirillum	7	17	18	17	16	10	11	26	7	9	44	35	15	8	7	17	15	22	32	29	4	1	8	11	6	5	2	8	7	23	7	18	14	27	28	20	27	6	24	13	18	15	7	13	23	31
CL00145	Actinobacteria	Actinobacteria	Rubrobacter	10	8	12	3	0	18	6	9	32	2	4	7	25	34	32	13	33	18	21	27	2	1	31	14	38	5	0	4	22	9	21	31	28	11	8	10	8	93	4	10	24	35	125	25	45	7
CL00146	Proteobacteria	Alphaproteobacteria	Aminobacter	8	11	10	26	8	13	16	12	10	7	12	20	6	9	10	13	13	14	10	6	3	12	3	13	0	1	3	8	1	5	17	6	20	11	11	13	9	1	17	9	14	20	28	12	8	19
CL00147	Proteobacteria	Alphaproteobacteria	Novosphingobium	2	4	4	0	0	3	0	1	2	4	13	11	3	14	14	7	0	7	12	4	6	5	5	11	20	8	1	4	18	4	2	3	5	2	3	2	3	3	2	7	23	13	21	5	4	9
CL00148	Actinobacteria	Actinobacteria	Aciditerrimonas	13	11	11	28	14	20	12	18	24	18	24	11	27	10	11	6	23	15	17	2	4	1	16	12	4	4	7	2	2	30	21	22	23	15	19	36	11	19	25	21	13	15	14	20	25	5
CL00149	Proteobacteria	Gammaproteobacteria	Acinetobacter	13	13	11	42	33	35	24	28	26	25	11	6	9	9	3	12	20	29	4	9	6	0	36	9	1	1	0	2	0	38	23	28	16	44	28	63	48	12	11	26	8	8	8	13	18	0
CL00150	Actinobacteria	Actinobacteria	Conexibacter	8	12	12	23	15	1	22	19	11	23	7	29	20	14	7	31	2	34	18	25	3	4	10	4	0	3	4	3	3	6	17	35	18	22	1	17	9	19	17	16	22	12	16	32	63	9
CL00151	Actinobacteria	Actinobacteria	Streptomyces	4	5	4	4	6	12	12	6	11	5	16	12	12	11	7	9	12	5	30	12	5	5	18	14	5	0	13	3	5	12	12	16	14	5	8	9	13	12	10	3	14	15	8	32	8	28
CL00152	Actinobacteria	Actinobacteria	Nakamurella	0	3	5	4	7	4	9	2	6	6	20	12	9	34	33	25	14	16	31	74	3	0	18	31	18	7	5	7	23	5	8	2	2	13	6	8	4	7	4	24	10	15	28	28	55	12
CL00153	Proteobacteria	Betaproteobacteria	Thauera	0	7	3	4	3	1	2	2	4	2	36	47	20	26	14	24	19	15	17	26	24	4	11	56	18	20	9	16	30	4	9	6	0	1	2	5	5	15	3	30	23	12	12	28	24	16
CL00154	Proteobacteria	Alphaproteobacteria	Altererythrobacter	7	10	10	8	2	12	3	3	5	7	37	16	13	16	18	25	25	15	17	22	2	0	14	20	15	9	1	4	10	5	9	5	5	14	10	9	2	5	3	26	10	22	22	15	17	20
CL00155	Actinobacteria	Actinobacteria	Nocardioides	0	0	0	0	0	0	1	3	0	1	5	21	11	25	22	40	28	7	16	65	3	3	0	4	8	9	11	0	2	0	0	0	0	0	0	1	0	0	0	3	14	9	15	59	48	2
CL00156	Proteobacteria	Deltaproteobacteria	Polyangium	30	40	41	26	44	51	58	26	47	45	0	0	0	2	0	0	0	1	0	0	2	7	11	4	1	4	1	5	0	53	17	40	39	29	36	34	32	30	37	1	0	0	1	2	0	0
CL00157	Proteobacteria	Deltaproteobacteria	Haliangium	5	6	7	5	14	7	6	8	11	6	17	14	15	14	20	6	5	20	12	14	14	29	10	15	17	13	12	5	12	6	12	13	12	3	7	5	15	14	6	48	30	18	21	19	27	11
CL00158	Chloroflexi	Chloroflexia	Roseiflexus	3	3	7	0	3	1	3	5	1	3	6	142	23	90	3	59	41	10	22	53	3	2	6	7	5	0	1	0	1	1	2	8	6	3	3	0	5	7	3	10	31	5	19	24	69	21
CL00159	Firmicutes	Clostridia	Hydrogenispora	12	9	12	14	6	14	14	9	19	16	6	14	15	18	9	4	12	11	15	20	5	0	30	20	28	14	2	11	29	10	20	16	10	26	22	21	8	21	18	20	5	9	9	29	19	3
CL00160	Proteobacteria	Alphaproteobacteria	Methyloceanibacter	53	65	18	83	10	50	32	30	46	23	0	0	0	1	0	0	0	1	0	1	5	5	17	9	2	4	4	2	3	20	26	27	53	60	64	38	2	35	41	4	0	1	0	1	0	0
CL00161	Proteobacteria	Alphaproteobacteria	Devosia	24	39	15	4	18	10	13	14	8	19	18	23	22	23	10	31	19	10	37	14	0	0	6	2	4	2	10	1	1	17	19	29	28	2	7	11	16	20	14	30	34	22	12	27	29	14
CL00162	Bacteroidetes	Sphingobacteriia	Ferruginibacter	1	1	14	5	2	4	3	4	2	6	78	8	18	7	26	12	19	42	18	13	4	1	2	21	21	18	0	2	40	1	11	1	3	1	2	12	3	1	1	24	9	20	23	6	12	57
CL00163	Bacteroidetes	Sphingobacteriia	Flavitalea	5	8	7	0	6	5	2	9	9	10	18	22	7	15	46	41	23	6	9	21	7	13	12	12	33	19	13	5	64	1	7	6	1	4	1	1	2	8	6	11	14	23	10	16	17	6
CL00164	Verrucomicrobia	Verrucomicrobiae	Roseimicrobium	35	31	114	23	57	41	52	48	14	58	0	0	0	0	0	0	0	0	0	0	17	9	17	4	0	9	20	15	0	19	25	49	51	34	52	19	92	5	55	0	0	0	0	2	0	0
CL00165	Actinobacteria	Actinobacteria	Nocardioides	3	0	6	2	1	2	5	1	9	0	4	13	8	11	18	5	17	3	12	11	6	4	2	10	12	28	7	16	38	4	8	3	1	2	2	5	2	6	5	7	7	7	4	16	15	3
CL00166	Actinobacteria	Actinobacteria	Gaiella	14	14	10	57	15	77	18	13	49	13	2	2	9	17	8	7	7	12	9	12	0	0	35	30	6	8	1	11	8	15	19	15	11	26	41	43	19	30	14	9	4	5	12	7	13	0
CL00167	Firmicutes	Bacilli	Lysinibacillus	49	35	15	72	31	39	37	45	42	36	1	0	2	0	0	0	0	1	0	0	4	1	34	12	3	4	4	2	0	32	34	42	42	31	26	29	35	23	44	4	1	0	4	1	2	0
CL00168	Proteobacteria	Alphaproteobacteria	Loktanella	0	0	0	0	0	0	0	0	0	0	0	3	0	7	10	6	5	0	1	0	11	0	2	38	50	72	10	4	96	0	0	0	0	0	0	0	0	0	0	2	1	8	8	4	7	1
CL00169	Actinobacteria	Actinobacteria	Actinomadura	5	0	4	1	3	1	3	1	2	3	1	24	9	17	4	11	29	9	8	22	1	0	3	0	0	0	1	1	0	6	2	5	4	2	2	1	3	6	3	6	13	7	5	14	3	1
CL00170	Bacteroidetes	Sphingobacteriia	Chitinophaga	1	2	2	2	1	3	2	1	2	0	0	0	0	0	2	0	1	0	0	0	10	18	0	0	0	12	30	27	1	0	1	0	1	0	2	1	0	1	4	2	1	1	4	0	0	4
CL00171	Proteobacteria	Betaproteobacteria	Thauera	5	12	9	3	10	9	9	9	6	5	35	44	36	34	4	19	47	12	36	42	1	3	6	3	0	1	4	2	0	11	10	3	14	5	7	9	6	4	5	26	21	12	26	15	38	6
CL00172	Actinobacteria	Actinobacteria	Conexibacter	13	26	42	10	32	31	32	16	12	21	0	0	0	0	0	0	1	0	0	0	4	1	1	2	2	4	5	4	2	83	19	27	16	64	39	50	94	27	24	0	0	1	0	4	0	0
CL00173	Proteobacteria	Gammaproteobacteria	Povalibacter	28	32	9	15	16	23	14	30	21	36	52	8	23	15	3	8	11	22	25	5	0	2	56	30	3	2	1	0	2	22	23	30	36	24	12	26	27	14	30	24	12	10	9	5	6	6
CL00174	Actinobacteria	Actinobacteria	Actinoplanes	5	8	8	4	1	7	2	4	14	8	3	9	3	8	13	9	7	4	4	4	5	13	3	1	5	5	2	1	5	4	13	10	12	6	9	6	11	14	7	5	30	24	29	17	36	14
CL00175	Bacteroidetes	Sphingobacteriia	Flavisolibacter	2	0	1	1	0	0	1	1	1	2	3	8	2	4	29	13	11	6	5	10	14	2	5	32	64	61	6	7	94	0	1	1	1	1	0	0	0	2	0	20	5	9	18	5	11	2
CL00176	Proteobacteria	Gammaproteobacteria	Acidiferrobacter	0	0	6	0	0	0	0	0	0	0	0	0	0	0	0	0	0	0	0	0	119	145	0	0	0	47	131	54	0	0	1	0	0	0	0	0	0	0	1	0	0	0	0	0	0	0
CL00177	Bacteroidetes	Cytophagia	Nibribacter	1	0	0	0	0	0	3	0	4	1	6	1	3	1	2	5	1	3	2	2	9	0	0	2	7	4	3	8	3	0	1	1	2	1	0	2	3	5	6	3	3	6	3	1	2	1
CL00178	Bacteroidetes	Cytophagia	Adhaeribacter	0	0	0	0	0	0	0	0	0	0	1	12	0	6	34	27	9	2	6	29	22	0	3	46	72	99	14	3	94	0	0	0	0	0	0	0	0	0	0	11	7	10	6	14	8	1
CL00179	Gemmatimonadetes	Gemmatimonadetes	Gemmatimonas	18	16	8	8	14	5	4	15	15	15	13	16	16	28	11	11	15	19	13	34	3	0	39	28	8	5	0	1	11	20	11	15	12	17	10	14	17	39	10	22	13	24	10	5	13	1
CL00180	Actinobacteria	Actinobacteria	Conexibacter	5	15	2	6	3	4	3	5	2	0	4	23	5	153	38	15	4	60	35	21	9	4	1	0	1	7	8	2	4	9	14	5	2	1	2	3	5	2	3	2	9	6	29	41	9	42
CL00181	Actinobacteria	Actinobacteria	Streptomyces	10	9	4	15	12	38	33	11	36	6	1	0	14	10	5	1	1	7	2	14	4	0	62	29	7	8	3	0	6	38	15	25	25	37	45	45	12	33	14	12	6	3	12	4	2	1
CL00182	Proteobacteria	Alphaproteobacteria	Devosia	15	0	1	2	2	0	1	1	2	3	3	9	6	2	15	2	3	0	0	2	1	1	2	2	1	0	8	5	0	2	1	0	0	1	2	1	0	2	0	5	5	4	5	1	0	4
CL00183	Actinobacteria	Actinobacteria	Streptomyces	6	6	2	2	4	1	1	2	9	3	0	5	3	7	5	8	5	4	19	3	2	4	3	3	1	1	3	0	3	3	1	0	2	2	4	0	2	3	8	2	4	6	22	15	11	19
CL00184	Proteobacteria	Alphaproteobacteria	Rubellimicrobium	0	0	0	0	0	0	0	0	0	0	0	16	0	14	16	0	3	0	3	8	20	1	4	33	59	80	5	12	83	0	0	0	0	0	0	1	0	1	0	5	7	7	5	1	7	0
CL00185	Proteobacteria	Betaproteobacteria	Burkholderia	0	0	8	0	0	2	2	0	0	3	0	0	0	1	0	1	0	0	0	0	75	102	0	0	0	34	125	92	0	0	0	0	0	2	0	0	1	0	4	0	2	0	0	0	0	1
CL00186	Bacteroidetes	Sphingobacteriia	Niastella	2	1	2	1	0	2	2	0	2	2	5	15	0	19	2	3	4	4	2	11	2	18	3	0	0	4	10	3	0	3	0	2	0	2	0	0	2	1	1	2	7	9	9	4	4	1
CL00187	Proteobacteria	Betaproteobacteria	Sulfuricella	1	0	0	0	1	0	0	0	8	1	0	0	0	0	0	0	0	0	1	0	5	4	0	0	0	0	4	2	0	0	0	0	0	0	0	0	0	0	0	0	2	1	1	0	1	1
CL00188	Chloroflexi	Chloroflexia	Roseiflexus	0	0	1	1	2	1	2	2	3	2	21	58	19	46	0	40	53	11	28	52	3	3	3	2	4	0	1	0	0	0	0	5	2	0	2	1	6	1	5	14	39	4	10	39	78	2
CL00189	Proteobacteria	Alphaproteobacteria	Pedomicrobium	20	24	16	45	34	29	19	27	26	30	2	16	3	7	1	2	3	1	0	3	2	7	13	4	3	2	3	3	1	26	14	43	23	50	32	17	29	21	27	3	6	3	3	5	2	0
CL00190	Proteobacteria	Alphaproteobacteria	Sphingomonas	8	6	6	8	6	15	11	13	2	11	38	14	23	17	41	39	6	57	28	18	10	0	15	11	13	7	1	1	8	1	9	9	12	7	9	10	6	6	4	35	6	21	27	13	16	10
CL00191	Firmicutes	Bacilli	Ureibacillus	4	18	5	15	13	10	8	6	6	9	23	6	48	5	5	15	20	23	36	12	3	5	14	16	10	4	5	1	7	15	9	6	11	13	7	16	8	5	4	19	29	24	26	6	14	8
CL00192	Proteobacteria	Gammaproteobacteria	Acinetobacter	0	0	0	0	0	0	0	0	11	0	0	0	1	0	0	0	0	0	0	0	351	29	0	0	0	133	20	499	0	0	0	0	0	0	0	0	0	0	0	0	0	0	0	0	0	1
CL00193	Proteobacteria	Gammaproteobacteria	Povalibacter	4	2	9	1	4	1	2	1	6	3	2	3	2	4	1	6	1	4	0	6	17	24	7	1	3	3	20	11	0	2	2	3	2	2	3	2	10	12	5	2	5	5	0	0	4	6
CL00194	Bacteroidetes	Sphingobacteriia	Niastella	0	2	2	0	0	2	0	0	5	2	4	2	7	13	2	19	3	1	10	13	3	7	5	3	1	5	14	1	1	2	2	1	1	0	0	1	1	1	1	2	9	4	7	15	5	4
CL00195	Proteobacteria	Alphaproteobacteria	Hyphomicrobium	3	4	3	4	4	0	3	4	4	8	10	8	31	18	5	33	5	17	19	29	7	6	7	5	2	0	2	3	0	2	3	5	6	0	0	3	3	8	6	21	19	13	22	30	13	25
CL00196	Proteobacteria	Betaproteobacteria	Thauera	0	1	0	6	2	0	1	1	1	0	12	14	6	0	0	8	3	2	0	1	0	0	0	0	0	2	3	2	0	1	2	2	0	0	0	0	0	0	1	14	1	2	1	0	10	1
CL00197	Verrucomicrobia	Verrucomicrobiae	Luteolibacter	2	1	8	7	4	2	1	4	3	10	3	2	8	5	7	6	22	3	2	2	0	0	2	5	6	4	2	6	9	11	8	2	3	1	4	17	5	0	2	11	9	10	8	5	6	12
CL00198	Actinobacteria	Actinobacteria	Aciditerrimonas	6	8	8	8	10	9	14	13	5	12	22	8	24	11	9	16	13	31	30	12	2	6	10	7	0	1	13	2	0	23	15	7	12	13	10	13	8	10	10	9	31	20	21	13	15	10
CL00199	Firmicutes	Bacilli	Falsibacillus	13	11	35	24	48	35	70	12	9	14	0	1	0	0	1	0	0	0	0	1	2	0	10	9	1	0	7	0	6	8	26	12	6	11	6	7	11	28	7	7	2	0	1	9	0	103
CL00200	Actinobacteria	Actinobacteria	Nocardioides	1	2	5	0	1	3	2	3	5	2	2	5	5	11	9	10	16	7	7	9	10	3	6	9	23	23	10	7	44	1	3	2	5	3	3	3	3	3	2	10	3	10	5	9	3	1
CL00201	Proteobacteria	Deltaproteobacteria	Phaselicystis	2	2	5	10	2	3	5	3	6	4	14	9	5	4	53	19	9	14	13	6	0	0	3	1	3	6	9	2	0	14	16	4	8	6	5	7	11	10	9	18	18	18	33	48	26	19
CL00202	Proteobacteria	Alphaproteobacteria	Dongia	12	7	11	14	32	13	9	10	13	11	18	20	11	28	11	16	20	9	9	32	1	5	10	12	4	3	2	2	8	17	16	9	19	17	12	21	27	12	12	16	16	18	17	15	28	10
CL00203	Proteobacteria	Betaproteobacteria	Propionivibrio	1	7	9	4	5	2	5	7	2	8	42	27	48	10	6	26	17	18	57	27	0	5	6	6	6	1	0	0	1	3	7	7	5	7	4	10	8	3	4	31	57	20	27	10	30	18
CL00204	Proteobacteria	Alphaproteobacteria	Amaricoccus	0	2	1	1	0	0	1	1	2	3	11	5	12	3	2	8	29	15	13	2	0	0	1	2	3	2	4	3	5	2	1	0	0	0	3	3	0	0	1	2	11	7	8	11	7	3
CL00205	Verrucomicrobia	Verrucomicrobiae	Prosthecobacter	8	4	4	11	4	7	3	8	9	6	7	2	2	15	2	10	12	14	4	5	2	2	7	3	0	2	0	2	0	4	8	5	4	6	8	6	9	5	6	8	6	8	6	4	12	3
CL00206	Proteobacteria	Gammaproteobacteria	Ectothiorhodospira	7	9	4	25	11	17	13	9	19	9	41	16	25	6	3	4	12	37	2	2	0	2	47	14	11	3	1	0	6	17	21	25	12	17	12	11	14	17	17	61	12	2	14	3	3	0
CL00207	Proteobacteria	Alphaproteobacteria	Dongia	0	8	0	3	1	0	0	1	8	0	4	4	3	1	0	1	1	1	2	1	5	1	0	0	0	3	2	6	0	0	17	0	0	0	1	3	1	0	0	1	1	3	1	0	2	1
CL00208	Actinobacteria	Actinobacteria	Gaiella	9	6	2	4	8	8	3	12	15	2	14	2	40	12	11	21	6	21	30	23	4	0	25	19	7	7	0	6	11	7	9	6	5	8	11	8	5	6	3	23	10	16	47	19	107	2
CL00209	Firmicutes	Clostridia	Natranaerobaculum	18	8	13	8	14	4	8	12	39	24	12	17	2	13	11	6	6	25	31	3	0	1	112	22	13	3	1	3	5	12	9	6	15	8	5	6	11	57	18	19	1	7	6	4	5	2
CL00211	Proteobacteria	Alphaproteobacteria	Sphingomonas	0	0	2	1	0	1	1	0	0	1	2	5	3	1	3	6	7	3	8	4	5	10	1	8	3	11	5	4	7	0	1	0	0	0	1	1	0	0	0	3	3	3	8	4	4	5
CL00212	Proteobacteria	Betaproteobacteria	Duganella	0	1	0	0	0	0	0	0	2	0	0	1	2	2	5	2	0	0	1	0	1	7	0	1	3	1	3	1	0	0	1	0	0	0	0	1	0	0	0	0	4	3	2	0	0	0
CL00213	Chloroflexi	Thermomicrobia	Nitrolancea	1	1	3	2	0	1	4	1	1	1	17	6	21	13	16	42	34	19	40	16	1	0	1	8	6	2	0	0	9	1	2	0	5	1	1	2	0	7	1	20	33	40	41	23	21	5
CL00214	Proteobacteria	Alphaproteobacteria	Rhizobium	1	1	4	1	2	2	0	2	3	0	2	0	5	1	5	5	6	2	4	1	1	0	1	0	1	1	6	1	2	0	3	0	0	0	1	1	0	1	2	1	4	12	6	1	3	7
CL00215	Actinobacteria	Actinobacteria	Marmoricola	6	12	15	3	7	3	3	5	4	5	12	15	8	1	2	10	15	8	9	7	0	1	10	3	7	7	6	4	7	13	8	5	6	6	8	6	17	5	6	5	9	5	8	3	9	3
CL00216	Proteobacteria	Deltaproteobacteria	Desulfocella	1	0	1	4	2	6	2	8	5	2	0	5	3	3	20	6	5	5	0	4	2	5	2	9	40	36	4	10	42	4	5	2	4	2	1	0	2	5	2	8	12	7	20	8	1	13
CL00217	Bacteroidetes	Sphingobacteriia	Flavisolibacter	0	1	1	1	1	1	1	4	2	0	11	10	10	13	26	13	8	10	5	17	0	0	3	26	54	20	3	3	21	0	0	0	0	0	2	1	0	6	1	10	2	18	28	15	19	1
CL00218	Proteobacteria	Alphaproteobacteria	Blastomonas	1	1	0	0	0	2	0	0	0	1	1	5	2	2	7	2	0	2	0	0	5	0	2	6	8	5	1	10	3	0	0	0	2	0	0	0	1	2	0	2	4	7	3	4	3	12
CL00219	Proteobacteria	Alphaproteobacteria	Methylobacterium	0	0	0	1	0	0	0	0	0	0	3	10	5	8	7	6	4	6	3	7	4	0	2	27	52	37	1	6	68	0	0	0	0	2	0	0	0	7	0	2	3	7	10	9	7	1
CL00220	Chloroflexi	Chloroflexia	Kallotenue	0	0	0	0	0	0	0	0	0	0	4	18	2	21	21	10	17	6	8	11	4	0	2	14	32	22	3	2	36	0	0	0	0	0	0	0	0	1	0	8	7	18	4	10	11	2
CL00221	Bacteroidetes	Cytophagia	Dyadobacter	0	0	1	2	0	0	0	0	2	0	1	3	0	2	0	5	0	1	1	2	5	13	0	1	1	1	7	0	5	3	0	0	0	0	2	0	0	0	1	0	1	3	2	1	0	2
CL00222	Proteobacteria	Alphaproteobacteria	Methyloceanibacter	32	40	19	5	9	16	8	15	22	33	3	0	1	1	3	2	0	8	0	6	1	0	72	36	8	9	2	3	6	5	17	37	24	1	7	16	2	13	34	24	0	3	4	2	4	0
CL00223	Proteobacteria	Alphaproteobacteria	Aureimonas	0	1	1	0	0	0	0	0	2	1	0	1	0	1	3	1	0	1	1	1	4	0	0	1	12	6	7	4	5	1	0	0	0	0	0	0	0	0	0	1	1	2	5	1	2	4
CL00224	Proteobacteria	Alphaproteobacteria	Sphingomonas	1	2	3	0	2	1	0	3	5	0	0	21	2	11	39	6	1	3	2	3	0	0	8	28	30	15	0	1	13	2	0	1	4	0	0	0	2	4	0	14	3	12	8	13	3	15
CL00225	Bacteroidetes	Sphingobacteriia	Phaeodactylibacter	2	9	8	37	14	5	19	3	5	3	9	10	6	12	10	19	10	5	7	14	0	10	4	11	8	0	0	5	0	22	13	8	9	6	7	18	12	3	5	15	13	11	13	7	9	3
CL00226	Proteobacteria	Betaproteobacteria	Thauera	5	9	8	18	2	5	12	11	2	11	12	27	23	5	4	21	28	36	11	1	2	1	0	3	1	1	3	0	0	11	13	7	13	8	6	13	9	2	5	17	27	3	2	9	11	0
CL00227	Proteobacteria	Deltaproteobacteria	Chondromyces	2	10	12	3	3	3	2	4	9	6	4	22	3	3	13	6	29	2	18	9	6	3	1	4	3	1	9	3	2	3	11	7	3	1	1	5	8	4	7	15	9	17	14	4	30	7
CL00228	Chloroflexi	Anaerolineae	Bellilinea	3	6	3	3	4	2	0	3	0	1	37	20	21	31	24	12	26	12	20	38	0	0	5	5	2	0	1	0	0	2	2	1	4	2	4	1	2	3	3	9	19	24	7	19	35	1
CL00229	Bacteroidetes	Sphingobacteriia	Mucilaginibacter	1	1	5	0	0	0	1	0	0	1	0	0	0	0	3	0	0	0	2	0	46	127	0	0	7	19	45	79	0	0	3	0	0	0	1	1	1	0	0	0	1	4	2	0	1	2
CL00230	Proteobacteria	Alphaproteobacteria	Microvirga	13	19	2	8	3	13	10	14	14	12	2	1	0	1	1	1	1	1	1	4	2	2	21	13	22	12	3	2	18	8	12	14	8	4	7	9	6	32	22	3	1	2	2	6	2	2
CL00231	Proteobacteria	Alphaproteobacteria	Nitrospirillum	4	7	7	11	2	9	5	7	4	15	3	79	3	3	28	0	10	4	13	3	0	0	5	9	7	8	3	3	5	3	12	8	5	11	12	3	10	18	6	29	0	9	14	3	2	1
CL00232	Proteobacteria	Alphaproteobacteria	Dongia	33	36	15	5	18	8	6	18	10	35	4	8	16	12	7	7	1	12	7	3	0	1	4	7	1	2	4	2	0	26	7	22	32	6	5	6	20	16	14	21	9	5	4	0	4	5
CL00233	Planctomycetes	Planctomycetia	Gemmata	17	29	14	7	14	9	11	20	8	22	27	7	12	32	7	16	10	8	19	16	4	2	5	5	3	2	4	0	3	20	15	22	21	5	6	5	20	5	18	5	19	8	6	15	13	20
CL00234	Actinobacteria	Actinobacteria	Conexibacter	3	6	8	0	1	2	4	3	4	3	12	33	6	10	11	8	9	10	23	14	3	2	5	2	6	2	0	6	15	9	6	3	2	5	3	0	6	13	1	5	9	14	10	12	9	20
CL00235	Bacteroidetes	Sphingobacteriia	Mucilaginibacter	0	0	1	0	0	1	0	0	4	1	0	1	0	0	1	1	0	2	2	0	32	104	0	0	5	12	49	41	3	1	2	0	0	0	2	0	3	0	0	1	2	3	1	0	0	3
CL00236	Bacteroidetes	Sphingobacteriia	Parasegetibacter	4	1	2	0	2	7	3	1	5	1	14	17	7	28	22	41	65	5	13	24	2	5	3	4	1	1	2	0	5	4	1	2	3	1	1	3	1	3	1	8	9	9	26	30	16	1
CL00237	Proteobacteria	Betaproteobacteria	Variovorax	0	2	1	3	3	1	0	3	4	0	10	3	19	6	7	18	11	4	8	5	5	1	1	1	5	1	4	3	3	1	3	5	4	0	1	7	3	6	1	3	4	4	8	4	2	7
CL00238	Verrucomicrobia	Verrucomicrobiae	Brevifollis	33	42	45	26	43	19	16	40	17	37	0	0	2	0	1	0	0	1	0	0	5	0	14	2	2	0	3	0	0	22	21	25	51	18	26	24	11	4	43	1	0	0	0	2	1	0
CL00239	Proteobacteria	Betaproteobacteria	Burkholderia	13	7	17	2	6	15	6	18	14	14	13	28	18	16	4	9	16	4	15	29	0	0	2	3	4	1	1	1	4	17	15	20	9	11	10	15	1	4	7	19	17	6	9	34	17	5
CL00240	Proteobacteria	Alphaproteobacteria	Methylopila	0	1	0	0	0	0	0	0	5	0	0	3	1	9	3	2	2	1	4	1	2	3	0	3	1	6	15	6	8	0	0	0	0	0	0	0	0	2	0	1	2	3	8	3	5	2
CL00241	Proteobacteria	Alphaproteobacteria	Rhodobium	7	12	7	9	5	10	10	3	13	8	8	19	6	17	3	19	13	7	4	2	7	2	8	5	3	1	3	3	0	5	11	4	4	6	4	5	6	7	5	16	8	13	3	2	14	2
CL00242	Actinobacteria	Actinobacteria	Conexibacter	8	6	4	23	14	32	16	9	23	14	1	0	2	3	1	0	0	1	1	3	1	6	15	11	2	2	4	2	5	24	12	21	11	31	33	17	11	39	21	13	0	1	0	1	1	0
CL00243	Actinobacteria	Actinobacteria	Modestobacter	0	0	0	0	1	0	1	0	0	0	0	10	0	2	5	4	7	2	1	12	14	0	3	11	55	37	6	8	48	0	0	0	0	0	1	0	0	1	0	7	0	2	5	12	6	2
CL00244	Actinobacteria	Actinobacteria	Solirubrobacter	1	11	5	14	4	5	4	9	15	8	16	9	3	5	2	2	15	7	17	10	3	2	7	4	2	1	6	0	2	7	3	8	10	25	23	24	7	26	7	19	2	8	8	7	9	0
CL00245	Actinobacteria	Actinobacteria	Streptomyces	12	6	9	17	4	5	5	1	6	9	0	1	1	6	17	4	1	2	0	2	7	44	6	4	2	7	15	4	2	11	11	8	3	10	5	11	13	19	28	1	1	0	0	4	0	0
CL00246	Actinobacteria	Actinobacteria	Gaiella	8	4	5	9	10	15	6	5	11	2	4	1	16	18	14	2	5	17	10	24	0	0	19	26	6	3	2	9	7	5	6	11	7	22	21	13	20	11	2	6	5	12	13	12	38	0
CL00247	Proteobacteria	Betaproteobacteria	Aquabacterium	1	4	0	4	2	5	4	0	10	0	8	17	18	15	7	10	11	16	3	13	2	2	5	9	8	3	3	3	1	2	2	4	7	7	3	0	0	3	1	21	19	13	14	18	18	1
CL00248	Bacteroidetes	Sphingobacteriia	Ferruginibacter	3	4	3	0	1	4	2	3	9	5	3	14	13	14	22	8	4	3	6	15	3	1	13	15	17	19	2	15	34	4	1	3	6	3	1	1	4	15	3	20	4	13	13	3	9	6
CL00249	Actinobacteria	Actinobacteria	Gaiella	6	9	7	2	13	2	8	3	8	14	0	0	7	4	1	2	0	2	5	12	9	0	72	35	6	5	0	1	6	10	12	25	7	1	3	12	21	9	13	5	5	2	4	4	6	0
CL00250	Actinobacteria	Actinobacteria	Asanoa	3	6	11	5	3	5	5	5	16	7	0	11	4	6	2	5	5	2	4	5	3	0	2	2	2	0	0	0	2	6	21	14	12	18	13	3	8	33	12	7	8	2	10	7	6	5
CL00251	Actinobacteria	Actinobacteria	Ilumatobacter	23	4	14	17	10	20	25	30	25	22	7	0	3	0	2	1	1	1	1	1	0	0	14	15	2	0	0	0	3	38	7	22	13	29	14	15	8	10	13	6	0	0	1	1	2	0
CL00252	Firmicutes	Bacilli	Bacillus	5	5	3	2	4	3	2	1	5	6	10	31	15	10	10	23	27	11	10	19	3	0	4	13	11	10	0	3	9	4	6	5	2	6	2	3	2	11	2	12	12	5	10	34	21	4
CL00253	Verrucomicrobia	Opitutae	Opitutus	5	0	6	3	5	0	5	4	1	6	2	6	7	3	27	14	21	18	7	6	1	3	4	7	6	4	1	3	8	5	6	3	1	2	5	3	6	3	4	19	10	13	13	7	10	5
CL00254	Planctomycetes	Planctomycetia	Singulisphaera	1	6	3	4	2	3	4	6	5	2	18	13	7	14	10	5	13	18	27	13	0	1	13	9	15	5	0	0	17	5	6	7	5	15	8	19	2	6	6	12	28	13	15	20	34	35
CL00255	Actinobacteria	Actinobacteria	Conexibacter	1	2	2	1	0	0	2	2	4	0	1	10	3	4	6	8	13	6	12	2	3	3	0	0	0	0	6	1	0	1	3	0	1	0	0	3	0	0	1	1	4	11	4	12	1	1
CL00256	Actinobacteria	Actinobacteria	Microlunatus	18	0	8	12	6	13	15	12	24	16	3	2	4	9	4	6	6	1	3	6	0	0	9	29	19	5	0	2	8	19	4	6	5	9	5	6	6	6	2	0	0	1	6	1	0	0
CL00257	Chloroflexi	Thermomicrobia	Nitrolancea	6	8	6	4	5	5	3	8	6	7	11	19	9	17	7	6	20	13	18	18	0	0	10	17	12	2	8	1	6	7	10	16	15	26	18	7	14	34	11	25	9	5	11	18	13	11
CL00258	Proteobacteria	Deltaproteobacteria	Haliangium	12	20	11	11	3	8	9	16	7	26	32	11	18	12	3	20	10	18	21	5	0	0	1	1	0	1	0	0	0	14	13	26	14	14	16	3	20	5	19	11	13	6	9	10	19	1
CL00259	Actinobacteria	Actinobacteria	Conexibacter	5	3	2	49	5	45	22	3	24	2	2	0	2	2	1	0	0	0	0	5	1	0	6	14	2	0	1	1	5	19	5	13	6	37	36	17	5	96	8	0	0	0	0	2	3	0
CL00260	Planctomycetes	Planctomycetia	Blastopirellula	1	2	2	2	0	0	6	3	0	1	28	9	21	24	7	31	40	26	20	21	4	0	17	20	18	5	1	3	14	0	5	3	1	3	0	2	1	2	0	19	13	22	20	17	31	15
CL00261	Actinobacteria	Actinobacteria	Nocardioides	3	2	9	3	7	4	5	5	7	3	0	4	0	5	3	0	0	4	3	2	2	9	0	1	2	2	1	1	1	10	3	5	6	6	9	14	8	2	7	0	2	3	1	2	1	4
CL00262	Proteobacteria	Alphaproteobacteria	Ancylobacter	1	0	2	0	0	0	1	1	4	2	1	5	2	1	1	1	1	0	2	1	1	1	0	0	2	0	4	0	5	1	1	0	1	0	1	2	0	0	3	4	8	3	2	5	0	1
CL00263	Proteobacteria	Betaproteobacteria	Sulfurisoma	2	1	2	1	0	2	5	3	4	2	10	26	9	38	28	22	8	22	17	17	6	0	2	12	9	9	0	3	6	5	3	1	2	2	4	3	2	18	2	9	16	17	24	15	19	7
CL00264	Bacteroidetes	Cytophagia	Sporocytophaga	7	8	4	12	3	2	5	3	0	6	24	16	23	2	0	25	36	10	10	2	0	0	5	0	0	1	3	1	0	2	6	4	3	0	0	4	4	0	5	10	9	18	7	13	6	8
CL00265	Bacteroidetes	Sphingobacteriia	Parasegetibacter	11	4	4	16	4	7	8	7	4	6	71	1	72	4	2	15	4	52	19	0	1	5	3	0	0	0	0	1	0	8	7	2	12	7	7	12	3	1	8	16	23	4	11	3	11	35
CL00266	Proteobacteria	Alphaproteobacteria	Amaricoccus	0	0	0	0	0	0	0	0	1	0	0	2	0	2	1	1	2	0	0	0	1	0	0	3	3	11	1	0	22	0	0	0	0	0	0	0	0	0	0	1	5	1	0	0	0	0
CL00267	Firmicutes	Clostridia	Ruminococcus	29	15	5	23	7	13	8	26	17	20	0	5	4	8	6	4	4	7	2	4	2	0	10	8	2	2	6	1	1	19	21	15	23	16	15	22	13	7	18	1	2	3	1	4	3	2
CL00268	Bacteroidetes	Cytophagia	Adhaeribacter	12	17	15	18	10	18	19	18	5	11	22	0	17	2	23	5	1	44	11	1	0	1	8	0	0	0	6	0	1	16	17	8	16	7	12	13	12	1	5	20	4	8	7	12	3	17
CL00269	Actinobacteria	Actinobacteria	Solirubrobacter	7	9	8	24	14	31	14	17	27	11	2	0	2	0	1	0	1	1	2	4	0	0	10	10	5	2	2	4	3	18	10	10	11	39	55	15	5	21	18	0	0	0	2	1	2	0
CL00270	Bacteroidetes	Sphingobacteriia	Flavisolibacter	3	5	3	2	0	5	3	4	3	1	9	14	8	8	35	10	19	11	7	15	2	2	8	21	14	13	5	5	17	3	4	1	2	2	3	2	3	9	0	17	10	14	21	3	17	0
CL00271	Actinobacteria	Actinobacteria	Gaiella	16	19	5	16	24	24	12	14	22	15	0	0	2	0	3	0	0	3	1	1	1	3	18	7	5	0	0	0	4	25	17	29	18	21	24	17	9	5	23	4	0	0	0	0	2	0
CL00272	Actinobacteria	Actinobacteria	Streptosporangium	8	45	21	11	5	10	5	3	9	6	0	2	0	1	4	6	2	0	1	3	0	1	9	6	3	1	3	0	3	7	52	21	4	10	10	5	9	7	13	1	22	2	1	7	0	2
CL00273	Gemmatimonadetes	Gemmatimonadetes	Gemmatimonas	5	3	5	4	5	3	2	4	8	4	14	13	16	16	20	12	21	18	17	30	1	0	29	12	9	3	2	0	4	9	3	4	3	2	2	1	1	38	0	25	7	11	8	3	8	2
CL00274	Proteobacteria	Alphaproteobacteria	Hyphomicrobium	0	0	1	0	2	0	1	0	5	1	2	6	4	3	1	4	4	3	5	15	1	2	0	0	1	4	11	6	0	0	2	0	1	2	0	0	0	1	0	2	2	8	3	2	0	1
CL00275	Actinobacteria	Actinobacteria	Conexibacter	0	2	0	1	0	0	0	0	0	0	5	28	2	13	16	11	15	5	9	32	8	2	5	15	20	10	0	6	28	0	2	0	0	1	1	1	0	2	0	10	6	6	3	17	37	6
CL00276	Proteobacteria	Alphaproteobacteria	Nitrospirillum	15	10	4	0	3	3	4	16	8	11	8	3	8	18	13	15	5	15	16	19	0	0	31	15	6	5	1	3	5	8	7	17	14	4	3	2	6	6	10	10	10	9	19	27	19	8
CL00277	Proteobacteria	Alphaproteobacteria	Parasphingopyxis	8	8	7	12	15	6	6	10	6	4	28	12	22	38	5	11	0	12	7	22	0	0	11	1	1	0	4	2	0	10	7	11	12	4	2	2	13	9	12	14	20	23	9	10	9	7
CL00278	Bacteroidetes	Cytophagia	Dyadobacter	0	2	3	0	0	2	0	0	0	2	0	2	0	1	1	0	5	0	3	2	3	10	0	6	6	9	6	0	4	0	0	1	0	0	2	0	0	0	0	0	8	1	2	2	3	2
CL00279	Bacteroidetes	Sphingobacteriia	Sediminibacterium	0	0	1	0	2	1	0	0	1	2	0	0	0	0	0	1	0	0	1	0	0	8	0	0	0	1	2	2	0	0	0	0	1	0	0	0	0	1	0	0	0	0	1	0	0	1
CL00280	Proteobacteria	Alphaproteobacteria	Acidocella	0	0	0	0	0	0	0	0	0	0	0	0	0	0	0	0	0	0	0	0	70	96	0	0	0	27	102	37	0	0	0	0	0	0	0	0	0	0	0	0	0	0	0	0	0	0
CL00281	Proteobacteria	Gammaproteobacteria	Povalibacter	11	12	3	0	6	1	3	5	5	9	50	22	30	6	6	11	10	24	16	11	0	3	8	8	1	1	10	1	3	12	12	10	5	5	5	7	6	4	7	12	11	10	16	4	8	1
CL00282	Proteobacteria	Alphaproteobacteria	Rhizobium	0	0	1	1	2	3	1	1	1	0	7	1	3	1	4	4	5	2	9	2	0	1	0	2	0	2	1	2	0	0	1	0	1	0	3	0	1	1	0	5	6	5	4	1	1	5
CL00283	Proteobacteria	Betaproteobacteria	Burkholderia	2	0	0	0	1	2	2	1	2	0	16	26	24	21	7	11	24	30	35	18	1	1	8	7	3	3	2	6	3	0	2	1	2	1	1	0	0	2	0	14	35	17	27	15	25	9
CL00284	Firmicutes	Clostridia	Sporanaerobacter	0	0	0	0	0	0	0	0	0	0	0	0	0	0	0	0	0	0	0	0	58	80	0	0	0	18	103	42	0	0	0	0	0	0	0	0	0	0	0	0	0	0	0	0	0	0
CL00285	Cyanobacteria/Chloroplast	Cyanobacteria	GpIV	0	0	0	0	0	0	0	0	0	0	0	0	0	0	3	0	0	0	0	0	9	3	0	8	78	62	2	1	39	0	0	0	0	0	0	0	0	0	0	1	0	2	1	0	2	0
CL00286	Proteobacteria	Betaproteobacteria	Nitrosospira	5	0	0	5	2	1	2	2	6	2	73	9	20	6	2	5	4	7	3	3	2	0	38	7	9	6	5	3	5	3	1	3	2	2	3	3	4	21	4	28	8	9	12	15	8	1
CL00287	Bacteroidetes	Sphingobacteriia	Mucilaginibacter	0	0	1	0	0	1	0	0	0	0	0	0	0	2	0	1	0	1	1	0	10	7	0	0	2	3	7	22	2	0	0	0	0	0	0	0	0	0	0	0	4	2	2	0	0	2
CL00288	Cyanobacteria/Chloroplast	Chloroplast	Bacillariophyta	0	0	0	0	0	3	0	0	0	0	5	2	7	11	41	7	2	29	2	1	15	0	4	11	35	26	7	0	44	0	0	0	0	0	0	0	0	0	0	8	2	13	8	8	3	0
CL00289	Verrucomicrobia	Opitutae	Opitutus	1	2	8	8	1	3	6	4	2	4	9	3	10	4	24	9	4	10	5	1	4	1	0	1	2	1	3	2	0	4	7	0	7	2	4	10	2	1	3	15	10	8	7	6	9	20
CL00290	Proteobacteria	Alphaproteobacteria	Lacibacterium	3	1	2	1	4	2	1	2	4	4	23	8	10	8	6	11	16	19	14	5	0	10	3	6	8	0	1	3	3	2	8	1	5	1	1	2	3	2	3	6	20	16	10	4	7	13
CL00291	Cyanobacteria/Chloroplast	Chloroplast	Bacillariophyta	0	0	2	0	1	2	0	1	3	2	1	9	4	7	76	15	4	4	19	1	9	6	10	10	43	12	3	1	12	0	3	1	2	0	0	0	2	0	0	24	15	33	11	3	36	4
CL00292	Proteobacteria	Gammaproteobacteria	Nitrosococcus	0	0	0	0	0	0	0	0	0	3	0	0	0	0	0	0	0	0	0	0	55	13	0	0	0	11	42	17	0	0	1	0	0	0	1	0	1	0	0	0	1	0	0	0	0	7
CL00293	Proteobacteria	Gammaproteobacteria	Legionella	0	0	0	0	0	0	0	0	0	0	0	0	0	0	0	0	0	0	0	0	70	83	0	0	0	16	87	41	0	0	0	0	0	0	0	0	0	0	0	0	0	0	0	0	0	0
CL00294	Proteobacteria	Betaproteobacteria	Aquitalea	11	11	6	15	25	11	9	19	5	22	4	6	3	2	1	1	12	5	1	1	0	3	5	1	1	2	0	1	0	21	16	20	22	7	15	15	51	2	15	6	4	8	2	2	1	1
CL00295	Verrucomicrobia	Verrucomicrobiae	Luteolibacter	13	7	4	16	50	0	9	3	7	15	12	1	14	0	0	6	2	19	1	1	2	1	13	0	0	0	1	1	0	8	10	13	11	4	1	10	22	2	11	24	19	6	6	3	14	0
CL00296	Proteobacteria	Alphaproteobacteria	Skermanella	6	3	3	1	0	1	0	7	5	8	4	3	4	6	13	1	1	3	2	9	0	0	46	25	35	24	0	2	53	2	3	3	8	1	1	1	0	5	3	9	2	4	5	5	4	0
CL00298	Proteobacteria	Alphaproteobacteria	Desertibacter	13	18	7	41	4	29	12	26	15	7	0	0	0	0	2	0	0	0	0	0	0	0	6	4	0	0	6	0	0	5	8	26	17	58	56	24	3	22	7	0	0	0	0	0	0	0
CL00299	Proteobacteria	Deltaproteobacteria	Chondromyces	3	5	4	3	2	1	5	2	2	5	4	3	6	5	3	13	9	3	7	1	2	0	1	1	1	0	4	1	0	2	4	6	7	4	2	4	13	5	3	7	6	8	9	8	10	11
CL00300	Gemmatimonadetes	Gemmatimonadetes	Gemmatimonas	0	3	3	0	1	4	5	3	2	6	10	12	3	8	10	15	7	4	14	24	4	0	12	31	17	3	1	2	10	6	3	4	6	3	6	7	3	4	2	9	4	4	9	9	56	1
CL00301	Verrucomicrobia	Verrucomicrobiae	Luteolibacter	1	0	2	3	3	2	0	0	4	1	0	2	2	7	5	7	2	2	4	6	0	0	0	1	3	1	3	0	1	3	1	1	3	3	1	4	2	0	3	4	3	3	4	3	1	6
CL00302	Proteobacteria	Alphaproteobacteria	Methylobacterium	0	1	1	0	0	4	2	3	1	2	0	2	0	1	1	1	3	0	1	0	153	3	0	1	0	2	15	3	0	1	2	1	0	0	3	2	5	4	1	1	6	10	11	3	4	24
CL00303	Planctomycetes	Phycisphaerae	Tepidisphaera	7	0	5	1	4	1	2	8	6	8	9	3	3	7	5	14	10	12	19	5	0	1	12	11	6	9	3	1	10	1	9	9	13	9	3	7	7	3	6	9	11	9	19	4	8	27
CL00304	Proteobacteria	Alphaproteobacteria	Sphingomonas	0	0	0	0	0	1	1	0	0	0	1	3	1	3	1	3	0	1	3	6	16	3	3	21	15	64	3	10	66	0	0	0	0	0	0	0	0	0	0	0	5	1	1	6	1	1
CL00305	Actinobacteria	Actinobacteria	Glycomyces	4	3	4	7	3	2	4	6	9	5	19	27	13	14	10	20	8	12	5	30	0	0	2	3	5	3	0	2	2	2	9	1	5	7	7	8	6	4	4	14	14	10	3	26	17	6
CL00306	Planctomycetes	Planctomycetia	Blastopirellula	10	5	1	17	12	10	8	17	10	7	9	18	11	2	1	7	8	7	3	1	0	0	4	5	0	0	2	1	0	9	5	4	7	10	5	10	14	5	8	10	10	6	3	9	2	6
CL00307	Proteobacteria	Deltaproteobacteria	Desulfovibrio	10	2	3	20	9	6	3	5	6	8	6	22	3	1	3	4	5	0	5	6	1	1	8	3	0	2	4	0	0	12	5	4	12	5	4	11	8	5	9	12	29	7	2	5	12	1
CL00308	Firmicutes	Bacilli	Lysinibacillus	13	5	5	16	9	12	9	6	11	9	16	6	10	4	1	3	3	10	8	6	1	3	12	2	3	0	4	0	0	11	9	9	16	12	12	8	15	7	43	17	5	5	4	3	4	5
CL00309	Proteobacteria	Gammaproteobacteria	Xanthomonas	0	0	1	2	1	1	5	1	1	1	0	0	2	0	2	6	3	0	1	1	1	2	0	1	1	3	0	3	0	0	2	2	0	0	0	2	0	8	0	1	2	6	3	2	0	6
CL00310	Bacteroidetes	Cytophagia	Dyadobacter	0	0	8	0	0	0	1	0	1	0	0	0	0	1	5	0	0	0	0	0	0	1	0	1	4	5	0	0	19	0	0	0	0	0	1	12	0	0	0	0	2	1	2	0	0	0
CL00311	Actinobacteria	Actinobacteria	Conexibacter	20	21	20	11	11	18	9	18	15	21	0	0	0	0	0	0	0	1	0	0	3	0	7	5	0	1	4	3	3	18	17	22	11	18	17	9	0	8	25	0	0	0	1	2	1	0
CL00312	Bacteroidetes	Sphingobacteriia	Parasegetibacter	6	3	4	3	4	9	5	6	7	3	5	16	7	35	17	32	23	12	24	22	3	0	13	5	0	3	1	1	2	1	2	4	8	5	2	4	1	6	4	6	15	10	9	15	10	11
CL00313	Actinobacteria	Actinobacteria	Conexibacter	1	7	6	49	14	3	3	2	7	67	2	2	11	2	2	1	7	3	5	6	1	1	1	1	0	0	1	1	0	2	3	25	15	8	2	4	21	58	8	1	18	5	4	7	11	0
CL00314	Proteobacteria	Alphaproteobacteria	Sphingobium	1	0	0	0	1	1	1	0	0	1	0	0	1	0	0	0	0	0	0	0	0	2	0	0	1	11	4	0	1	0	3	0	0	0	0	0	0	0	0	0	2	2	2	0	0	0
CL00315	Proteobacteria	Alphaproteobacteria	Aureimonas	0	1	1	1	0	2	0	0	1	2	1	0	0	0	1	0	2	0	4	0	0	3	0	1	8	4	2	0	3	1	1	0	0	0	0	1	0	0	0	0	7	2	16	0	1	5
CL00316	Proteobacteria	Deltaproteobacteria	Sandaracinus	1	3	2	3	0	6	6	1	0	4	8	7	8	2	10	8	8	6	12	2	2	1	1	6	1	10	3	1	0	4	4	3	2	2	7	5	5	3	3	3	24	7	8	5	7	2
CL00317	Firmicutes	Bacilli	Paenibacillus	0	2	5	0	0	0	0	0	3	0	1	8	2	2	20	3	14	1	7	1	1	0	1	1	16	4	2	1	2	0	2	0	1	0	1	2	0	0	0	5	9	11	15	6	9	9
CL00318	Proteobacteria	Gammaproteobacteria	Thioalbus	3	2	3	1	6	5	3	2	2	3	9	14	4	20	11	11	14	21	11	29	1	1	6	8	7	0	0	0	6	4	6	2	5	5	4	7	6	11	5	8	7	7	6	21	22	14
CL00319	Actinobacteria	Actinobacteria	Nakamurella	0	0	0	1	0	2	2	0	2	2	4	2	2	10	1	5	4	1	2	5	4	7	3	4	8	4	3	2	8	6	2	3	4	3	1	2	0	7	4	0	0	1	4	5	2	0
CL00320	Actinobacteria	Actinobacteria	Streptomyces	0	0	0	0	0	0	0	0	2	0	16	25	27	13	6	8	36	11	8	26	0	0	5	7	1	2	0	1	2	0	0	0	0	0	0	0	0	4	0	17	12	12	12	14	22	1
CL00321	Proteobacteria	Gammaproteobacteria	Panacagrimonas	0	0	0	0	0	0	0	0	0	0	0	0	0	0	0	0	0	0	0	0	19	22	0	0	0	12	22	20	0	0	0	0	0	0	0	0	0	0	0	0	0	0	0	0	0	0
CL00322	Proteobacteria	Alphaproteobacteria	Roseomonas	0	1	0	0	0	0	0	0	0	0	4	10	3	6	8	10	5	3	6	7	0	0	5	10	27	13	0	3	32	2	0	0	1	0	0	0	0	1	0	3	9	14	11	8	12	3
CL00323	Dictyoglomi	Dictyoglomia	Dictyoglomus	20	13	16	8	11	13	2	16	17	22	0	1	1	3	3	0	0	4	0	2	0	0	44	20	4	4	0	1	3	10	15	23	11	19	6	3	11	44	13	10	0	2	2	1	0	0
CL00324	Actinobacteria	Actinobacteria	Nocardioides	1	1	0	0	0	0	0	1	0	0	0	6	2	11	11	9	8	1	7	10	2	1	2	7	45	24	3	6	29	0	1	0	1	0	0	0	0	0	0	4	3	11	7	12	10	3
CL00325	Actinobacteria	Actinobacteria	Catellatospora	4	1	2	1	2	0	0	0	1	2	9	2	5	1	1	1	1	9	11	3	5	7	4	3	4	1	1	3	5	2	3	1	5	3	3	1	5	8	6	0	3	3	5	3	3	81
CL00326	Actinobacteria	Actinobacteria	Conexibacter	2	1	0	2	2	1	0	0	5	2	6	4	5	4	8	6	2	5	11	8	0	1	4	6	5	0	0	1	14	1	1	1	1	1	1	4	0	6	1	5	2	10	9	5	16	9
CL00327	Proteobacteria	Deltaproteobacteria	Desulfomonile	15	9	6	13	8	15	13	16	12	14	3	1	3	8	3	4	3	5	4	8	0	0	29	19	1	1	0	5	0	21	20	16	18	13	7	17	12	9	11	9	2	3	3	9	4	1
CL00328	Proteobacteria	Deltaproteobacteria	Desulfomonile	8	8	5	12	10	4	7	6	6	8	9	1	10	25	3	8	6	21	8	11	0	5	11	5	0	0	0	1	0	13	15	16	16	12	4	11	11	2	8	11	12	8	9	15	16	1
CL00329	Actinobacteria	Actinobacteria	Aciditerrimonas	18	24	16	12	12	15	12	32	17	19	0	0	0	0	0	0	0	0	0	0	6	0	0	0	0	0	5	0	1	25	17	25	33	11	9	21	12	0	20	0	0	0	0	1	0	0
CL00330	Proteobacteria	Alphaproteobacteria	Sphingomonas	1	0	0	1	0	3	0	0	1	1	6	8	1	10	18	27	6	2	1	13	5	1	6	8	31	24	0	7	26	1	0	0	1	1	0	0	2	1	1	6	6	7	10	3	11	6
CL00331	Planctomycetes	Planctomycetia	Pirellula	13	21	0	8	6	9	16	14	4	1	35	2	5	0	1	4	6	15	0	2	0	8	19	5	0	1	0	0	0	28	14	22	18	7	5	16	15	2	14	12	7	1	6	2	6	2
CL00332	Proteobacteria	Alphaproteobacteria	Caulobacter	0	0	0	0	0	0	0	0	8	0	0	0	0	2	0	0	0	0	0	0	0	2	0	0	0	3	10	7	0	0	0	0	0	0	0	0	0	0	0	0	0	0	0	0	1	1
CL00333	Actinobacteria	Actinobacteria	Ilumatobacter	2	1	6	2	4	1	2	2	0	4	10	7	15	1	14	10	11	7	13	4	0	3	9	7	8	4	0	0	11	6	0	4	3	0	2	7	2	0	0	9	5	12	22	9	8	2
CL00334	Bacteroidetes	Sphingobacteriia	Taibaiella	5	5	9	9	3	7	6	9	6	8	0	1	2	12	12	16	10	14	6	0	1	1	0	1	6	1	3	1	3	13	16	2	2	5	11	13	13	5	8	2	4	14	13	4	4	2
CL00335	Actinobacteria	Actinobacteria	Aciditerrimonas	0	0	1	2	0	1	0	1	4	0	2	4	4	7	24	4	8	4	3	4	11	0	1	25	24	16	4	2	44	1	1	1	1	4	3	0	0	4	1	4	0	4	1	9	12	1
CL00336	Bacteroidetes	Sphingobacteriia	Chitinophaga	0	0	1	0	0	1	1	0	0	0	0	0	0	0	0	0	0	0	0	0	0	0	0	0	0	0	2	1	0	0	1	0	0	0	0	0	1	0	1	0	0	0	0	0	0	0
CL00337	Chloroflexi	Chloroflexia	Kallotenue	0	0	2	0	0	0	0	0	0	0	1	2	0	1	4	1	1	2	2	1	0	0	0	18	12	3	2	0	1	0	0	0	0	0	0	0	0	1	0	0	5	4	2	19	7	1
CL00338	Proteobacteria	Gammaproteobacteria	Arenimonas	2	5	7	4	0	6	1	5	3	5	2	6	2	7	7	6	5	1	2	3	8	0	11	7	9	10	1	0	5	5	3	7	7	8	16	9	9	4	1	18	4	3	11	14	11	3
CL00339	Bacteroidetes	Sphingobacteriia	Ferruginibacter	0	0	5	7	1	3	4	1	4	8	6	6	7	7	9	4	2	13	2	0	0	13	0	1	0	1	3	0	0	4	6	2	2	2	9	4	6	8	1	9	9	7	13	2	9	7
CL00340	Actinobacteria	Actinobacteria	Williamsia	0	1	10	10	1	0	6	1	2	2	4	10	1	1	7	6	4	5	5	1	2	0	0	5	1	1	3	0	1	1	4	1	2	0	2	5	0	1	0	3	1	7	10	3	0	6
CL00341	Proteobacteria	Alphaproteobacteria	Devosia	0	0	4	0	1	1	1	1	3	1	0	2	0	2	19	1	3	0	2	1	0	0	0	3	15	9	0	0	6	0	0	0	0	0	1	0	0	0	0	4	5	5	5	1	0	1
CL00342	Proteobacteria	Deltaproteobacteria	Labilithrix	0	6	5	1	2	0	2	5	1	1	14	10	6	4	7	7	9	14	14	7	4	1	2	8	9	8	4	1	13	3	1	4	5	4	1	4	3	3	1	9	6	8	5	6	10	7
CL00343	Proteobacteria	Gammaproteobacteria	Povalibacter	12	5	6	25	3	9	12	10	8	14	10	0	5	3	1	21	11	13	7	1	0	3	16	4	1	0	4	2	0	3	8	4	16	4	10	8	7	2	7	14	5	1	8	2	5	2
CL00344	Verrucomicrobia	Opitutae	Opitutus	0	0	2	0	0	0	0	0	2	1	0	2	3	4	5	1	0	1	4	1	2	0	4	5	4	7	0	3	1	0	0	1	0	0	0	1	0	0	0	1	1	4	5	0	0	1
CL00345	Actinobacteria	Actinobacteria	Iamia	10	10	7	9	7	27	21	12	12	13	1	0	0	2	2	0	0	0	0	1	4	4	7	7	3	0	1	1	0	18	6	16	13	21	15	22	22	13	15	0	2	0	0	1	0	0
CL00346	Actinobacteria	Actinobacteria	Leifsonia	4	0	3	0	1	0	3	0	0	0	0	3	2	1	4	0	6	9	4	2	1	0	3	0	1	4	6	4	1	0	1	0	0	0	1	0	1	2	1	1	3	1	1	1	2	5
CL00347	Actinobacteria	Actinobacteria	Aquihabitans	0	2	3	2	0	5	1	4	7	1	7	7	12	6	16	7	10	4	7	8	1	1	12	7	5	1	0	1	3	2	3	3	2	8	4	4	6	16	2	9	7	10	15	12	9	3
CL00348	Proteobacteria	Alphaproteobacteria	Amaricoccus	7	9	4	9	2	9	4	5	4	4	13	6	3	3	10	8	7	5	7	5	3	0	14	14	13	1	0	2	5	6	4	2	6	8	11	19	10	3	4	8	9	6	4	6	7	2
CL00349	Bacteroidetes	Sphingobacteriia	Flavihumibacter	0	0	5	0	3	4	0	0	1	2	5	3	8	6	11	8	4	3	7	14	0	1	2	8	8	11	0	2	34	2	1	0	0	2	0	3	6	0	0	8	8	11	7	6	5	1
CL00350	Proteobacteria	Alphaproteobacteria	Dongia	8	11	2	4	5	6	6	9	13	1	8	3	7	11	4	6	8	11	21	14	1	0	31	5	10	3	1	1	5	3	3	7	6	2	8	0	2	12	9	14	11	13	16	23	17	7
CL00351	Proteobacteria	Gammaproteobacteria	Aeromonas	0	0	0	0	0	0	0	1	0	0	0	4	0	5	7	4	3	3	11	1	0	1	0	6	17	4	0	1	6	0	0	0	1	0	0	0	0	2	1	1	5	5	5	0	2	4
CL00352	Proteobacteria	Betaproteobacteria	Nitrosospira	41	14	6	15	14	9	8	10	13	23	1	1	4	2	1	0	1	8	1	1	2	2	17	6	0	0	0	0	2	20	16	18	24	4	6	7	16	14	11	8	1	1	5	1	1	1
CL00353	Actinobacteria	Actinobacteria	Aciditerrimonas	8	12	13	1	10	4	2	9	7	22	0	0	0	0	0	0	0	0	0	0	4	2	7	8	1	1	0	4	3	20	13	17	15	9	8	6	28	2	20	0	0	0	0	2	0	0
CL00354	Proteobacteria	Gammaproteobacteria	Sodalis	0	0	0	0	0	0	0	0	0	0	0	0	0	0	0	0	0	0	0	0	40	40	0	0	0	14	57	24	0	0	0	0	0	0	0	0	0	0	0	6	0	1	2	2	3	4
CL00355	Proteobacteria	Gammaproteobacteria	Lysobacter	7	0	10	5	6	2	4	3	7	4	10	8	10	0	7	6	3	9	1	2	2	0	6	2	2	1	0	1	0	2	4	5	3	4	2	13	3	3	10	12	1	4	7	1	3	12
CL00356	Actinobacteria	Actinobacteria	Nakamurella	10	8	12	1	7	7	6	12	9	10	0	1	12	9	5	3	2	5	17	3	7	4	2	1	1	1	1	3	2	11	3	10	14	3	10	7	9	12	8	2	10	10	11	5	7	7
CL00357	Proteobacteria	Alphaproteobacteria	Phyllobacterium	8	7	23	6	5	3	4	13	5	9	0	1	6	1	0	1	2	2	5	0	1	3	1	0	1	4	18	9	0	3	9	7	16	3	7	0	9	1	13	4	4	1	1	0	0	1
CL00358	Actinobacteria	Actinobacteria	Smaragdicoccus	0	0	0	0	0	0	0	0	0	0	1	0	4	3	0	6	4	4	0	2	6	0	0	15	21	25	0	15	40	0	0	1	0	0	0	1	0	3	2	1	0	5	1	0	2	5
CL00359	Chloroflexi	Thermomicrobia	Nitrolancea	0	0	1	0	0	1	0	1	2	0	4	10	0	11	10	11	14	4	9	5	2	0	1	2	6	2	1	0	10	0	0	0	1	0	2	0	1	4	0	9	14	14	16	22	7	22
CL00360	Actinobacteria	Actinobacteria	Kineosporia	0	0	0	1	0	0	0	1	0	0	0	0	0	0	1	0	0	0	2	0	10	3	0	0	34	4	4	3	2	0	0	0	0	0	3	0	0	0	0	0	3	1	4	1	0	1
CL00361	Gemmatimonadetes	Gemmatimonadetes	Gemmatimonas	0	0	0	0	1	0	0	0	0	0	3	8	5	22	16	17	4	6	7	24	0	0	11	37	26	1	4	3	8	0	0	0	1	1	2	0	0	6	0	9	8	7	14	11	37	2
CL00362	Proteobacteria	Alphaproteobacteria	Blastochloris	14	29	9	19	17	22	7	16	17	18	1	0	2	0	0	0	0	3	0	2	0	8	10	1	0	0	0	0	1	23	7	14	16	12	18	9	8	14	17	3	1	1	2	1	0	0
CL00363	Actinobacteria	Actinobacteria	Gaiella	13	11	21	14	9	17	4	8	15	12	1	0	2	2	0	0	0	1	3	1	0	0	5	5	2	1	2	2	6	8	15	5	14	25	21	7	32	10	13	2	2	0	1	2	2	0
CL00364	Proteobacteria	Deltaproteobacteria	Desulfosalsimonas	9	6	8	2	4	3	1	10	4	6	8	14	12	18	5	5	14	9	21	12	1	0	15	8	0	5	3	0	1	9	5	11	6	2	5	2	2	7	7	8	24	12	6	10	16	12
CL00365	Bacteroidetes	Cytophagia	Cesiribacter	0	0	0	6	0	1	1	1	0	1	0	3	1	0	0	0	1	1	0	0	0	0	0	0	0	1	0	0	0	0	0	0	2	1	0	0	0	0	0	0	1	1	1	0	0	0
CL00366	Chloroflexi	Anaerolineae	Levilinea	1	0	2	0	4	0	1	0	6	1	19	6	13	51	10	16	27	10	27	18	0	0	24	3	0	0	6	0	0	2	0	2	2	0	0	0	2	2	1	8	9	9	9	23	11	3
CL00367	Verrucomicrobia	Verrucomicrobiae	Brevifollis	0	0	0	1	1	0	2	1	1	0	1	0	4	4	13	9	11	9	4	2	0	0	2	10	13	25	2	6	33	0	2	1	0	0	0	0	0	0	0	12	5	4	14	12	5	4
CL00368	Proteobacteria	Alphaproteobacteria	Roseomonas	0	0	0	0	0	0	1	0	1	0	1	2	2	1	5	2	0	3	1	2	13	1	0	5	39	17	1	1	17	0	1	0	0	1	0	0	0	0	0	0	5	6	5	3	9	7
CL00369	Actinobacteria	Actinobacteria	Aciditerrimonas	5	19	5	8	9	7	8	8	5	11	6	5	8	5	2	7	4	8	2	4	0	0	7	3	2	1	2	4	0	13	12	17	12	6	9	13	5	1	14	4	4	6	6	4	7	2
CL00370	Proteobacteria	Gammaproteobacteria	Halovibrio	0	1	4	2	1	1	2	0	1	2	0	0	0	4	0	0	0	0	0	0	0	1	2	0	0	0	0	0	0	3	1	1	0	3	0	1	17	0	2	0	0	0	0	0	0	0
CL00371	Bacteroidetes	Sphingobacteriia	Taibaiella	0	0	1	1	0	0	1	0	2	0	0	2	0	0	0	2	3	0	1	0	1	12	0	0	0	0	5	0	1	0	1	0	0	0	0	0	1	1	0	0	2	7	3	4	0	13
CL00372	Proteobacteria	Alphaproteobacteria	Novosphingobium	1	0	2	1	0	0	0	1	0	1	3	5	4	2	5	4	1	0	3	1	5	1	7	26	13	11	4	3	6	0	1	2	0	0	0	2	0	0	3	4	4	0	3	2	6	4
CL00373	Bacteroidetes	Sphingobacteriia	Terrimonas	1	1	4	2	0	7	3	0	3	3	4	3	5	4	8	15	10	9	13	1	3	10	1	5	4	1	4	1	0	2	6	1	1	2	6	5	1	7	0	16	15	12	10	4	11	5
CL00374	Actinobacteria	Actinobacteria	Jiangella	3	2	3	23	8	21	5	13	28	4	0	0	2	0	0	0	0	0	0	0	2	3	0	0	2	0	6	2	1	11	8	9	6	14	34	16	0	16	16	0	0	1	3	1	1	0
CL00375	Bacteroidetes	Sphingobacteriia	Mucilaginibacter	0	0	0	0	0	0	0	0	0	0	0	0	0	1	0	0	2	0	0	0	1	2	0	1	0	1	0	2	0	0	0	0	0	0	0	0	0	0	1	1	1	0	1	0	0	0
CL00376	Proteobacteria	Gammaproteobacteria	Haliea	2	7	8	1	0	4	1	1	4	0	0	4	8	7	25	13	19	5	11	1	2	0	2	14	15	4	7	2	8	1	4	2	0	0	4	1	4	0	1	4	6	17	9	6	4	9
CL00377	Proteobacteria	Alphaproteobacteria	Rubellimicrobium	0	0	0	0	0	0	0	0	0	0	1	2	0	4	4	1	1	0	0	4	5	3	2	11	36	24	4	7	46	0	0	0	0	0	0	0	0	2	0	7	2	1	5	3	3	0
CL00378	Proteobacteria	Alphaproteobacteria	Pseudolabrys	13	7	9	20	33	19	17	10	9	9	1	0	0	0	0	2	0	1	1	0	4	6	1	1	2	3	5	3	0	18	10	11	4	13	19	9	12	5	10	1	1	0	0	1	0	0
CL00379	Firmicutes	Bacilli	Bacillus	3	7	1	11	3	2	3	2	3	4	0	0	2	0	0	0	0	1	0	0	39	37	3	3	1	9	62	8	2	1	0	2	4	0	2	2	7	4	1	0	0	0	1	0	0	61
CL00381	Proteobacteria	Alphaproteobacteria	Hyphomicrobium	0	1	0	1	1	1	0	0	1	0	10	11	5	10	3	9	11	1	7	8	9	0	7	31	15	10	3	6	8	0	0	1	1	1	0	0	0	2	0	3	10	12	6	5	10	1
CL00382	Actinobacteria	Actinobacteria	Conexibacter	6	12	2	22	0	8	2	10	16	13	0	1	1	5	0	1	1	3	1	4	3	0	11	10	7	1	5	3	5	4	11	12	10	2	11	4	3	18	8	1	1	0	4	1	1	0
CL00383	Chloroflexi	Thermomicrobia	Nitrolancea	0	2	0	0	0	0	0	0	0	1	2	7	5	3	16	11	2	4	8	5	3	0	1	12	9	13	4	2	19	0	2	1	0	1	0	0	0	0	1	6	2	5	6	5	7	5
CL00384	Actinobacteria	Actinobacteria	Conexibacter	5	12	5	5	9	16	13	9	11	12	0	0	0	0	0	0	0	0	0	0	3	0	0	0	0	0	0	1	0	20	12	14	9	14	19	13	1	13	17	0	0	0	0	1	0	0
CL00385	Proteobacteria	Deltaproteobacteria	Corallococcus	1	2	2	2	0	0	3	1	4	2	3	2	1	10	6	11	7	1	2	8	3	10	2	5	10	6	10	7	6	2	1	5	3	4	0	1	2	7	5	5	9	6	8	8	4	2
CL00386	Verrucomicrobia	Verrucomicrobiae	Roseimicrobium	3	1	1	1	1	3	0	0	5	2	8	1	8	3	1	5	3	7	5	6	0	2	2	2	2	1	0	0	7	1	2	4	2	0	2	1	0	0	1	5	2	8	3	6	2	1
CL00387	Proteobacteria	Alphaproteobacteria	Aquamicrobium	3	3	7	4	2	4	3	4	1	3	3	6	11	8	6	12	3	6	3	4	10	26	0	0	0	3	4	10	0	1	7	4	3	1	1	3	3	4	2	4	8	8	3	12	3	5
CL00388	Proteobacteria	Gammaproteobacteria	Luteimonas	0	0	0	0	0	0	0	0	0	0	0	0	1	0	0	0	0	0	0	0	0	0	0	0	0	0	0	0	0	0	0	0	0	0	0	0	0	0	0	0	0	0	0	0	0	0
CL00389	Bacteroidetes	Cytophagia	Sporocytophaga	2	1	1	1	2	1	1	2	1	0	6	23	5	7	20	3	21	0	3	2	0	6	1	0	1	0	0	1	0	0	3	1	0	1	6	1	1	2	2	9	7	10	2	1	2	0
CL00390	Actinobacteria	Actinobacteria	Nocardioides	1	3	0	1	1	1	3	2	4	1	2	2	2	8	2	1	1	0	1	4	0	2	2	0	4	0	2	1	0	4	4	1	2	2	5	2	2	2	3	3	4	2	1	3	3	4
CL00391	Armatimonadetes	Fimbriimonadia	Fimbriimonas	1	0	0	0	0	0	1	0	0	1	1	10	1	7	6	4	3	1	2	4	0	2	0	1	0	3	0	0	0	1	1	0	1	2	0	1	2	1	1	1	1	5	2	1	2	0
CL00392	Actinobacteria	Actinobacteria	Aquihabitans	3	1	2	5	13	2	6	6	2	6	8	9	5	1	2	11	8	7	11	2	1	4	2	2	1	0	0	0	0	11	6	9	3	6	3	16	14	1	8	7	6	8	6	5	6	0
CL00393	Firmicutes	Bacilli	Paenibacillus	3	9	6	6	3	6	2	5	3	12	1	2	0	0	4	2	0	6	4	0	0	2	6	6	6	2	0	1	7	1	2	5	2	5	2	5	2	6	9	0	0	1	1	1	1	88
CL00394	Proteobacteria	Deltaproteobacteria	Vulgatibacter	0	0	0	0	0	0	0	0	10	0	0	0	1	0	0	0	0	0	0	0	1	0	0	0	0	1	5	1	0	0	0	0	0	0	0	0	0	0	0	0	0	0	0	0	0	0
CL00395	Proteobacteria	Alphaproteobacteria	Amorphus	7	15	7	3	1	5	2	11	6	6	5	10	2	22	4	8	3	5	4	4	0	1	1	5	4	0	0	0	1	3	4	5	10	6	5	4	8	2	7	3	8	1	1	8	8	3
CL00396	Actinobacteria	Actinobacteria	Aquihabitans	6	3	3	21	9	29	14	15	20	3	0	1	8	0	0	0	0	0	0	1	0	0	5	1	0	1	3	3	1	5	3	11	6	32	35	7	1	13	18	1	0	0	1	2	0	0
CL00397	Proteobacteria	Alphaproteobacteria	Labrys	1	0	9	0	3	2	0	1	7	7	0	8	0	1	2	0	1	0	0	1	2	12	3	1	1	0	3	1	1	2	0	2	2	2	0	3	0	5	2	1	3	1	3	1	2	2
CL00398	Planctomycetes	Phycisphaerae	Tepidisphaera	3	2	0	2	0	1	2	1	1	0	7	7	2	37	9	10	14	5	11	12	0	0	5	3	6	0	0	0	8	1	1	4	4	4	2	1	4	3	3	7	14	6	3	18	11	6
CL00399	Proteobacteria	Alphaproteobacteria	Methylobacterium	1	1	0	0	0	0	0	0	2	1	34	8	4	4	5	26	5	9	13	7	0	0	0	3	3	1	2	1	4	0	0	0	0	1	0	0	0	0	0	3	11	8	10	11	12	8
CL00400	Actinobacteria	Actinobacteria	Solirubrobacter	6	10	4	5	6	8	2	5	6	5	3	2	7	11	4	1	9	3	6	8	0	1	9	7	3	5	1	3	3	11	11	3	4	5	5	2	18	10	7	6	2	4	6	1	6	0
CL00401	Gemmatimonadetes	Gemmatimonadetes	Gemmatimonas	0	0	0	0	0	0	0	0	0	0	2	1	0	4	2	3	4	0	3	3	15	0	1	14	15	17	5	14	18	0	0	0	0	0	0	0	0	0	0	1	3	1	1	9	7	2
CL00402	Proteobacteria	Gammaproteobacteria	Thiohalocapsa	6	9	5	10	13	8	3	10	13	10	0	5	4	4	0	1	1	3	1	4	5	11	6	4	1	6	7	7	2	14	9	7	9	15	13	5	30	7	14	6	3	2	3	1	5	0
CL00403	Bacteroidetes	Cytophagia	Fibrella	0	0	0	0	0	0	0	0	0	0	0	0	0	0	0	0	1	0	4	0	25	11	3	2	43	36	2	0	34	0	0	0	0	0	0	0	0	0	0	1	1	0	0	2	0	0
CL00404	Proteobacteria	Gammaproteobacteria	Steroidobacter	0	0	3	0	0	0	0	1	1	3	3	1	10	0	0	3	2	8	3	0	3	5	0	0	0	2	5	4	0	1	0	0	0	0	0	1	0	0	0	2	2	5	1	1	3	0
CL00405	Proteobacteria	Alphaproteobacteria	Caulobacter	1	0	1	0	0	0	0	2	0	1	12	1	2	0	5	5	3	0	3	0	1	5	1	1	7	9	7	2	2	0	1	1	1	0	5	5	0	1	0	2	3	9	7	5	3	7
CL00406	Bacteroidetes	Cytophagia	Rhodocytophaga	0	0	0	0	0	0	0	0	0	0	3	10	1	4	7	5	7	0	1	0	0	0	0	7	18	7	9	1	15	0	0	0	0	0	0	0	0	2	0	3	0	7	8	1	3	1
CL00407	Gemmatimonadetes	Gemmatimonadetes	Gemmatimonas	3	6	1	11	2	5	2	2	3	0	12	7	18	16	3	16	1	13	3	14	1	0	27	13	4	1	0	1	0	2	3	4	6	2	1	5	3	5	3	13	6	6	4	17	11	0
CL00408	Actinobacteria	Actinobacteria	Virgisporangium	3	5	2	3	7	6	1	3	3	3	2	5	1	5	3	6	7	2	1	3	1	0	1	2	2	0	4	0	0	1	3	0	5	16	8	0	13	15	4	8	5	13	10	3	5	6
CL00409	Verrucomicrobia	Verrucomicrobiae	Prosthecobacter	1	2	4	3	0	9	13	4	1	3	0	4	5	8	5	8	2	3	4	4	1	0	7	12	7	5	7	8	7	4	6	1	4	6	6	10	2	4	1	11	7	9	7	1	6	2
CL00410	Bacteroidetes	Sphingobacteriia	Terrimonas	0	1	3	2	1	1	2	5	1	4	28	10	9	14	3	21	8	31	7	21	0	0	11	2	0	0	0	7	0	0	4	0	2	1	2	3	1	0	3	20	13	9	17	7	14	0
CL00411	Proteobacteria	Deltaproteobacteria	Desulfomonile	8	6	2	14	2	5	6	0	5	4	3	8	2	7	3	7	4	14	3	9	0	1	34	13	3	0	1	1	1	3	5	6	12	9	4	1	3	13	6	17	13	7	6	5	11	7
CL00412	Proteobacteria	Betaproteobacteria	Piscinibacter	7	3	3	2	2	1	2	4	2	4	8	9	11	7	6	3	4	11	13	4	1	1	2	3	5	6	5	0	0	1	0	2	5	3	6	7	9	4	4	11	8	7	15	4	12	9
CL00413	Proteobacteria	Deltaproteobacteria	Haliangium	5	2	1	1	1	1	1	8	9	4	8	12	7	9	2	10	9	4	9	8	1	0	0	3	0	1	0	0	0	1	3	3	2	0	0	0	1	5	1	4	8	7	5	23	10	1
CL00414	Firmicutes	Bacilli	Laceyella	0	0	0	0	0	0	0	0	0	0	4	5	5	32	12	16	5	11	11	53	5	0	6	3	3	0	0	0	0	0	0	0	0	0	0	0	0	0	0	1	15	5	2	28	31	0
CL00415	Firmicutes	Bacilli	Listeria	0	1	3	1	0	4	2	6	3	4	15	11	12	0	3	9	9	11	8	4	1	0	7	7	9	2	0	0	8	6	1	2	5	3	5	7	4	2	6	6	3	9	7	11	8	3
CL00416	Proteobacteria	Alphaproteobacteria	Pseudorhodobacter	0	0	1	0	0	0	0	0	2	0	1	3	0	1	2	2	1	1	0	0	0	0	0	3	4	0	2	1	0	0	1	0	0	0	0	1	0	0	0	2	0	3	1	0	0	0
CL00417	Actinobacteria	Actinobacteria	Conexibacter	0	1	1	2	1	3	0	1	4	3	9	19	1	8	5	9	6	3	30	1	2	0	3	3	1	0	0	2	3	1	3	0	1	6	6	0	1	8	7	1	1	7	6	8	3	3
CL00418	Proteobacteria	Betaproteobacteria	Nitrosospira	4	10	8	5	13	3	4	5	2	12	24	1	7	4	0	0	1	7	2	1	0	2	13	14	1	0	1	1	1	10	7	7	5	4	2	11	15	8	15	4	6	0	4	0	4	0
CL00419	Planctomycetes	Planctomycetia	Pirellula	1	0	0	0	1	0	0	0	1	0	27	8	12	19	6	23	15	17	26	15	3	0	7	9	2	7	2	1	5	0	2	0	1	1	0	1	0	0	0	8	11	15	5	9	4	12
CL00420	Bacteroidetes	Sphingobacteriia	Niastella	0	0	9	1	0	0	1	0	0	0	0	0	0	0	0	0	0	0	1	0	24	96	0	0	0	13	33	26	0	0	4	0	0	0	0	0	0	0	0	0	0	0	0	0	0	0
CL00421	Planctomycetes	Planctomycetia	Gemmata	2	2	1	1	3	1	2	4	3	3	12	11	6	5	3	9	8	4	18	31	0	2	0	3	9	1	1	0	3	3	4	2	2	1	2	1	3	2	3	5	17	7	11	15	10	11
CL00422	Proteobacteria	Gammaproteobacteria	Pseudomonas	0	0	1	0	0	0	0	0	3	0	0	0	1	0	1	0	0	0	0	0	11	21	0	0	0	3	7	8	0	0	1	0	0	0	0	0	0	0	0	0	5	3	0	0	0	3
CL00423	Actinobacteria	Actinobacteria	Sanguibacter	2	0	1	11	1	1	0	1	1	0	2	6	3	1	16	0	3	6	0	0	1	5	1	38	6	5	4	1	2	0	2	1	0	0	0	0	1	0	0	2	0	5	6	5	0	3
CL00424	Proteobacteria	Deltaproteobacteria	Desulfatiglans	0	10	7	6	1	6	3	1	3	3	6	1	18	3	1	8	3	11	8	0	2	3	5	6	4	2	2	2	1	5	8	3	4	4	2	4	5	5	5	3	2	3	8	4	3	2
CL00425	Proteobacteria	Deltaproteobacteria	Labilithrix	1	6	4	0	0	1	0	3	1	0	7	12	9	6	0	4	3	5	12	7	1	3	0	5	2	2	5	0	2	5	1	0	2	1	2	0	3	0	0	4	12	5	7	4	9	8
CL00426	Actinobacteria	Actinobacteria	Gaiella	7	9	3	18	9	17	6	9	13	14	1	0	2	1	0	0	1	2	0	2	4	6	8	7	0	0	0	5	1	11	2	5	13	18	11	4	2	2	22	3	0	4	0	1	1	0
CL00427	Bacteroidetes	Cytophagia	Sporocytophaga	0	0	1	1	0	3	2	0	2	0	1	0	3	2	0	2	4	0	2	0	1	3	0	0	0	1	1	6	0	0	1	0	0	0	1	1	0	0	0	1	6	2	4	3	1	2
CL00428	Actinobacteria	Actinobacteria	Luedemannella	6	6	14	12	4	3	2	4	4	8	26	0	14	0	1	7	2	10	5	2	3	0	3	2	2	2	3	0	0	3	11	8	15	10	12	4	12	5	23	1	3	4	2	1	8	12
CL00429	Proteobacteria	Betaproteobacteria	Sulfuritalea	5	0	2	5	2	3	1	0	2	2	6	17	14	9	6	9	12	7	15	6	0	0	4	2	2	0	0	3	0	1	8	2	2	1	1	0	4	4	3	5	11	11	7	13	6	2
CL00430	Proteobacteria	Alphaproteobacteria	Pseudolabrys	8	3	2	2	2	2	4	1	3	3	8	9	3	5	5	7	4	6	7	5	3	21	2	2	0	0	0	1	1	3	2	6	3	2	1	1	1	2	7	2	7	7	8	5	3	3
CL00431	Proteobacteria	Gammaproteobacteria	Dyella	0	2	4	2	2	1	2	0	3	3	5	17	4	5	1	3	15	0	1	4	17	3	4	3	2	3	0	1	3	0	2	1	1	0	3	1	3	2	1	9	9	7	22	3	8	0
CL00432	Actinobacteria	Actinobacteria	Conexibacter	0	0	0	0	0	0	0	0	0	0	0	0	0	0	5	1	2	0	3	1	3	1	0	6	3	7	2	4	8	1	0	1	1	0	1	1	0	1	0	1	3	1	1	0	1	2
CL00433	Proteobacteria	Alphaproteobacteria	Sphingopyxis	1	2	0	2	5	0	0	3	2	1	5	8	1	3	7	7	4	2	3	5	0	1	0	4	0	0	6	1	0	0	0	0	1	0	0	1	0	1	3	1	7	11	2	5	1	12
CL00434	Proteobacteria	Alphaproteobacteria	Sphingomonas	0	1	2	0	0	1	0	0	2	1	0	2	1	2	5	2	2	0	2	0	1	4	0	1	1	3	1	3	0	3	0	1	1	0	0	2	1	1	0	0	4	5	7	2	0	14
CL00435	Proteobacteria	Alphaproteobacteria	Rhodoligotrophos	2	2	1	0	0	1	0	2	0	1	16	13	11	4	5	7	8	12	13	20	0	2	12	5	5	4	0	6	6	2	1	2	0	3	0	1	1	6	1	9	9	8	14	5	12	4
CL00436	Planctomycetes	Planctomycetia	Gemmata	8	17	9	5	6	5	9	7	13	13	12	3	2	2	3	3	3	1	7	3	0	0	7	7	1	0	0	3	1	11	11	15	24	8	6	4	15	2	11	5	0	1	3	3	0	0
CL00437	Actinobacteria	Actinobacteria	Aciditerrimonas	26	3	1	45	0	20	5	8	35	2	0	0	2	0	0	0	1	6	1	1	0	0	23	12	3	0	0	0	1	0	6	18	9	7	8	1	1	2	6	3	3	1	6	0	0	0
CL00438	Proteobacteria	Deltaproteobacteria	Geobacter	11	12	13	6	15	4	6	8	4	12	0	0	0	0	0	0	0	0	0	0	4	9	2	1	0	1	2	0	0	29	6	13	19	12	10	26	11	2	17	1	0	0	0	1	0	0
CL00439	Proteobacteria	Deltaproteobacteria	Corallococcus	17	9	10	8	9	11	11	15	5	16	0	0	1	2	0	1	0	0	0	0	5	4	4	4	0	4	4	3	0	14	6	18	14	11	5	9	7	5	26	2	0	0	1	2	1	0
CL00440	Firmicutes	Clostridia	Caloramator	15	8	4	11	5	6	14	8	8	11	0	2	5	0	1	0	0	3	2	0	0	1	18	4	1	0	0	0	0	14	12	4	4	7	11	9	15	0	8	4	1	3	2	3	2	0
CL00441	Proteobacteria	Alphaproteobacteria	Acidisoma	0	0	0	0	0	0	0	0	0	0	0	0	0	0	0	0	0	0	0	0	27	69	0	0	0	25	46	23	0	0	0	0	0	0	0	0	0	0	0	0	0	0	0	0	0	0
CL00442	Proteobacteria	Alphaproteobacteria	Variibacter	6	5	12	8	1	5	2	2	5	4	2	7	8	6	1	9	1	6	1	4	0	1	7	1	0	2	1	2	1	5	0	3	5	5	3	3	6	21	2	6	6	1	7	17	6	3
CL00443	Proteobacteria	Gammaproteobacteria	Arenimonas	1	6	2	2	1	5	4	3	4	2	28	1	3	5	0	3	2	26	2	2	1	0	1	0	1	1	2	0	0	3	13	7	2	3	9	9	0	2	5	4	2	4	8	0	7	33
CL00444	Bacteroidetes	Sphingobacteriia	Sediminibacterium	0	0	0	0	0	0	0	0	2	1	0	0	0	1	1	0	0	2	1	0	0	5	0	1	24	3	0	0	6	1	0	0	0	0	0	0	0	1	0	0	3	2	8	0	1	2
CL00445	Proteobacteria	Alphaproteobacteria	Novispirillum	5	9	3	9	6	18	8	14	12	6	0	0	0	0	0	0	0	0	0	0	0	3	3	1	0	0	0	0	1	14	5	8	13	37	35	18	2	13	18	0	0	0	0	1	0	0
CL00446	Proteobacteria	Alphaproteobacteria	Camelimonas	0	1	2	1	1	2	2	1	1	1	7	2	1	1	8	5	3	5	8	3	0	5	0	6	1	4	0	0	0	1	3	0	1	0	0	2	4	2	0	6	1	5	1	1	4	70
CL00447	Proteobacteria	Betaproteobacteria	Variovorax	1	1	2	3	0	5	0	1	2	2	7	0	13	3	2	6	3	5	7	5	0	2	0	7	4	0	3	5	1	1	1	1	3	0	3	1	1	1	1	7	9	5	7	4	5	14
CL00448	Actinobacteria	Actinobacteria	Aciditerrimonas	2	1	1	3	1	1	2	2	2	1	4	10	0	1	18	6	14	3	2	5	0	1	0	6	1	2	0	1	4	2	3	0	3	3	6	4	1	0	2	2	5	10	8	8	5	0
CL00449	Proteobacteria	Alphaproteobacteria	Altererythrobacter	0	1	1	0	0	2	0	1	1	0	1	2	2	0	7	2	2	2	0	0	3	8	1	5	12	16	4	3	13	0	0	0	0	0	0	0	0	0	0	2	2	1	6	3	7	2
CL00450	Proteobacteria	Gammaproteobacteria	Povalibacter	0	0	0	0	0	0	0	0	0	0	0	0	0	0	0	0	0	0	0	0	16	94	0	0	0	16	42	23	0	0	0	0	0	0	0	0	0	0	0	0	0	0	0	0	0	0
CL00451	Gemmatimonadetes	Gemmatimonadetes	Gemmatimonas	0	1	2	0	0	1	2	0	1	0	2	0	0	0	8	2	1	0	0	0	0	0	0	3	22	4	7	0	21	0	0	0	1	0	0	0	2	0	0	3	1	1	4	0	15	1
CL00452	Verrucomicrobia	Verrucomicrobiae	Prosthecobacter	2	3	0	7	3	8	5	4	6	4	5	0	6	4	2	2	6	20	8	5	1	0	8	6	1	0	0	0	0	3	5	2	4	8	8	5	6	2	4	11	16	12	12	1	4	0
CL00453	Planctomycetes	Planctomycetia	Pirellula	6	2	1	3	6	7	3	9	3	8	5	3	5	3	3	6	8	1	2	3	2	0	13	23	4	1	0	2	2	14	5	7	11	8	6	13	10	4	5	17	6	1	3	2	2	2
CL00454	Actinobacteria	Actinobacteria	Ilumatobacter	0	0	1	1	0	0	1	1	3	2	1	4	0	0	9	2	2	2	1	2	0	3	0	1	6	7	0	5	10	4	1	1	0	1	1	0	0	0	0	1	3	2	4	1	3	1
CL00455	Proteobacteria	Betaproteobacteria	Thiobacillus	0	0	0	0	0	0	0	0	0	0	0	0	0	0	0	0	0	0	0	1	11	0	4	21	8	18	16	2	7	0	0	0	0	0	0	0	0	0	0	0	0	0	0	0	0	0
CL00456	Verrucomicrobia	Verrucomicrobiae	Prosthecobacter	2	9	3	9	10	6	7	0	5	12	0	2	0	1	1	0	0	1	0	3	4	10	29	19	2	3	8	4	2	9	7	12	6	10	7	12	23	7	14	0	0	0	1	0	0	0
CL00457	Verrucomicrobia	Verrucomicrobiae	Brevifollis	22	4	1	10	8	5	8	10	9	11	6	0	2	0	0	0	0	0	1	0	0	12	44	4	0	0	3	1	2	12	15	5	3	1	7	8	3	4	6	5	0	2	1	1	0	0
CL00458	Verrucomicrobia	Verrucomicrobiae	Brevifollis	6	4	3	24	29	26	17	6	15	2	0	0	0	0	0	0	0	0	1	0	2	11	1	0	0	1	0	0	0	7	6	4	5	26	34	15	37	20	6	3	0	0	1	0	0	1
CL00459	Proteobacteria	Gammaproteobacteria	Stenotrophomonas	5	0	1	2	4	2	2	2	5	1	0	4	1	0	9	6	4	2	1	7	0	0	0	1	2	1	1	3	0	0	0	2	1	1	0	1	0	1	0	0	10	16	6	6	4	13
CL00460	Proteobacteria	Alphaproteobacteria	Azospirillum	21	10	4	5	5	4	8	12	7	11	2	0	2	2	1	0	1	3	0	1	3	0	34	11	3	2	0	0	2	3	14	19	16	7	6	7	2	6	6	2	0	1	3	1	0	0
CL00461	Proteobacteria	Gammaproteobacteria	Halochromatium	3	6	6	11	9	6	7	8	4	5	7	5	5	9	1	7	1	15	8	4	3	6	4	4	0	2	1	3	2	6	12	6	4	8	6	4	13	13	7	6	3	0	5	5	6	0
CL00462	Proteobacteria	Alphaproteobacteria	Phyllobacterium	17	17	12	5	4	9	4	9	4	15	2	2	10	1	0	0	1	3	2	3	0	1	7	3	0	0	1	0	2	6	11	22	11	6	5	8	5	5	12	0	1	1	2	3	1	2
CL00463	Verrucomicrobia	Verrucomicrobiae	Luteolibacter	0	0	2	0	1	0	0	0	3	2	0	2	2	4	3	0	1	2	0	1	1	0	1	0	4	4	2	2	5	0	3	0	0	2	0	0	1	1	1	3	5	2	2	0	1	2
CL00464	Nitrospirae	Nitrospira	Nitrospira	2	0	0	4	1	9	4	1	5	1	0	1	1	5	7	3	0	4	0	1	0	2	45	38	12	2	1	3	9	3	9	6	0	0	6	2	0	19	2	8	1	2	2	2	2	0
CL00465	Bacteroidetes	Sphingobacteriia	Mucilaginibacter	1	0	1	0	0	0	0	0	0	1	0	0	0	0	1	0	1	0	0	0	24	46	0	0	0	15	26	27	0	1	0	0	0	0	0	1	0	1	2	0	1	2	0	0	0	6
CL00466	Proteobacteria	Gammaproteobacteria	Povalibacter	0	1	0	0	0	0	0	0	0	2	0	1	0	0	0	0	0	1	1	1	5	22	1	0	1	6	17	4	0	2	0	0	0	0	0	0	0	1	2	0	0	2	0	0	0	0
CL00467	Bacteroidetes	Flavobacteriia	Chryseobacterium	1	0	0	0	0	1	0	0	1	0	0	0	0	1	2	2	1	1	0	1	1	3	0	9	1	0	0	1	0	2	0	0	0	0	0	0	0	1	0	0	2	5	0	1	0	0
CL00468	Actinobacteria	Actinobacteria	Aquihabitans	0	1	5	0	2	1	1	2	0	2	2	3	4	6	23	2	7	3	5	2	0	4	2	2	8	1	0	0	3	2	0	0	0	1	3	6	1	1	1	3	11	4	3	5	6	3
CL00469	Firmicutes	Clostridia	Caldicoprobacter	5	5	6	8	11	11	4	7	6	10	3	12	2	3	4	2	0	0	2	6	1	2	9	8	3	2	4	2	2	10	9	7	6	7	7	5	6	6	4	0	3	1	0	3	1	0
CL00470	Bacteroidetes	Sphingobacteriia	Solitalea	0	1	2	6	0	1	2	1	1	6	14	5	2	16	3	6	10	9	2	8	2	0	4	7	1	0	0	0	0	5	2	0	0	1	0	1	4	0	1	4	9	9	13	23	9	3
CL00471	Planctomycetes	Planctomycetia	Candidatus Brocadia	3	6	5	4	9	20	6	18	9	10	0	0	1	0	0	0	1	1	0	0	0	0	3	2	0	2	0	0	0	13	8	28	14	7	8	9	9	5	11	2	0	1	1	0	1	0
CL00472	Actinobacteria	Actinobacteria	Solirubrobacter	4	5	3	5	6	16	8	9	10	8	0	0	0	0	1	0	0	0	0	0	1	0	1	0	0	0	0	1	2	10	4	8	12	15	25	12	1	26	9	0	0	0	0	0	0	0
CL00473	Bacteroidetes	Cytophagia	Sporocytophaga	0	1	1	2	0	0	0	0	0	0	0	0	1	0	0	0	0	0	0	0	0	7	0	0	0	5	4	7	0	0	0	0	0	0	0	2	0	0	0	0	1	0	0	0	0	1
CL00474	Proteobacteria	Gammaproteobacteria	Luteibacter	0	0	0	2	0	4	0	0	0	2	0	0	0	0	0	0	0	1	0	0	11	38	0	0	0	4	25	11	0	1	3	0	1	0	1	1	0	1	0	0	7	8	0	0	1	2
CL00475	Actinobacteria	Actinobacteria	Aciditerrimonas	5	3	2	4	3	19	21	4	8	3	0	0	0	0	0	0	0	0	0	0	0	0	0	3	1	1	2	3	2	25	10	4	3	16	28	22	5	21	4	0	0	0	0	0	0	0
CL00476	Bacteroidetes	Sphingobacteriia	Pedobacter	0	0	2	0	0	1	0	0	2	0	0	1	0	0	0	4	11	0	1	2	2	9	0	2	2	0	0	0	0	0	2	0	0	0	0	0	2	1	2	1	4	2	4	0	1	2
CL00477	Verrucomicrobia	Verrucomicrobiae	Brevifollis	9	13	65	1	22	10	7	10	0	31	0	0	0	0	1	0	0	0	0	0	2	0	4	0	0	1	1	3	0	5	7	19	18	3	7	10	25	0	13	0	0	0	0	1	0	0
CL00478	Cyanobacteria/Chloroplast	Chloroplast	Bacillariophyta	1	2	2	0	0	1	2	0	1	1	2	0	1	2	40	5	0	1	0	1	1	0	7	11	23	20	2	1	25	2	0	1	0	0	0	0	1	0	0	10	1	7	10	4	2	1
CL00479	Proteobacteria	Alphaproteobacteria	Methylobacterium	11	2	6	4	1	8	7	9	9	10	11	3	5	1	3	2	1	10	3	3	0	0	11	4	5	3	0	1	1	3	5	9	6	7	10	7	3	10	16	2	2	3	3	0	5	3
CL00480	Proteobacteria	Deltaproteobacteria	Sandaracinus	3	2	6	4	2	0	1	1	2	0	10	2	3	3	11	10	5	9	8	1	1	0	4	2	0	0	0	0	4	1	4	2	4	1	4	5	1	2	0	4	12	6	16	3	10	23
CL00481	Proteobacteria	Deltaproteobacteria	Syntrophorhabdus	4	3	7	21	6	7	6	19	10	14	0	0	0	0	0	0	0	0	0	0	3	0	3	1	0	0	0	0	0	13	5	24	19	15	11	18	7	5	11	3	0	0	2	1	0	0
CL00482	Proteobacteria	Gammaproteobacteria	Rhodanobacter	0	0	0	0	0	0	0	0	0	0	0	0	0	0	0	0	0	0	0	0	51	47	0	0	0	12	31	45	0	0	0	0	0	0	0	0	0	0	0	0	0	0	0	0	0	0
CL00483	Planctomycetes	Phycisphaerae	Tepidisphaera	5	3	4	2	0	2	1	4	4	2	6	5	4	5	5	4	7	7	19	7	0	0	10	6	2	1	0	0	0	0	1	5	8	3	2	5	2	7	6	7	3	9	8	12	6	11
CL00484	Firmicutes	Clostridia	Moorella	6	10	10	14	4	14	9	16	9	20	0	0	0	0	0	0	0	0	0	0	5	0	1	0	0	1	1	0	1	15	12	23	25	8	10	8	0	6	13	1	0	0	1	0	0	0
CL00485	Chloroflexi	Caldilineae	Caldilinea	0	0	0	0	0	0	0	0	0	0	0	16	2	20	6	13	20	4	6	9	1	0	0	5	11	3	2	1	5	0	0	1	0	0	0	0	0	0	0	6	6	11	2	10	15	3
CL00486	Proteobacteria	Betaproteobacteria	Aquabacterium	0	1	0	0	0	0	0	1	3	0	1	4	4	1	2	3	0	0	1	1	6	11	0	1	4	2	8	6	1	0	0	0	0	0	1	1	0	0	1	2	2	0	2	0	1	1
CL00487	Actinobacteria	Actinobacteria	Conexibacter	3	2	5	2	49	4	1	3	3	4	13	0	0	1	3	6	7	4	1	3	0	1	3	1	1	0	2	0	2	1	5	4	0	4	9	3	5	8	1	1	0	2	0	3	1	11
CL00488	Proteobacteria	Deltaproteobacteria	Haliangium	7	8	9	8	10	7	4	11	4	12	2	0	0	0	0	0	0	2	0	0	2	0	4	4	2	2	0	0	3	8	12	7	11	11	7	6	11	2	17	1	1	0	0	0	0	0
CL00489	Actinobacteria	Actinobacteria	Gaiella	2	7	1	6	4	1	1	7	3	8	0	5	4	0	1	2	1	5	0	5	1	0	1	10	4	0	0	0	1	7	2	12	8	7	7	14	3	3	15	1	1	0	1	1	1	1
CL00490	Proteobacteria	Alphaproteobacteria	Pseudolabrys	21	17	7	16	5	10	11	16	8	9	2	2	5	3	2	1	0	2	1	2	3	2	9	3	0	0	5	4	0	11	9	14	9	7	6	2	4	2	6	3	0	4	1	1	2	0
CL00491	Proteobacteria	Alphaproteobacteria	Rhizobium	0	0	0	0	2	0	2	2	1	1	3	1	23	28	7	13	6	15	5	12	1	0	9	2	2	0	0	0	0	0	0	0	1	0	1	0	2	2	1	14	23	21	7	19	12	15
CL00492	Bacteroidetes	Flavobacteriia	Empedobacter	4	3	1	9	4	1	5	7	1	3	24	6	10	3	2	4	6	5	5	6	0	0	1	12	6	0	4	0	1	3	7	5	7	3	0	4	4	0	4	3	2	3	6	2	4	1
CL00493	Bacteroidetes	Cytophagia	Cytophaga	0	2	7	1	1	1	0	0	0	0	2	3	7	1	0	4	15	3	6	3	0	0	0	0	0	0	0	0	0	1	1	1	0	0	0	9	0	0	1	0	3	3	2	1	3	0
CL00494	Proteobacteria	Alphaproteobacteria	Lacibacterium	4	6	25	12	20	6	9	10	5	11	11	0	1	0	0	0	0	0	0	0	1	1	1	1	0	4	6	2	0	10	5	13	6	9	11	11	16	1	10	1	0	0	0	0	0	0
CL00495	Proteobacteria	Gammaproteobacteria	Steroidobacter	0	0	0	1	0	0	0	0	0	0	0	1	0	0	0	0	0	0	0	0	0	0	0	0	0	0	6	0	0	1	0	1	0	0	0	0	1	1	1	0	0	5	0	0	0	0
CL00496	Proteobacteria	Gammaproteobacteria	Acinetobacter	6	3	5	12	18	12	5	4	15	11	1	0	0	1	0	1	0	1	0	0	0	0	29	9	0	1	0	0	1	9	14	3	14	10	7	10	4	9	10	1	0	0	0	0	0	0
CL00497	Proteobacteria	Alphaproteobacteria	Pedomicrobium	5	7	2	9	12	3	6	7	2	7	30	4	5	0	0	1	1	2	2	2	4	0	1	2	0	0	1	2	0	2	5	2	10	4	3	2	4	2	10	3	4	4	2	0	5	0
CL00498	Verrucomicrobia	Verrucomicrobiae	Brevifollis	3	6	8	1	4	4	3	6	4	1	7	4	3	8	2	14	8	4	8	5	1	1	4	0	0	0	2	0	0	7	16	7	1	1	3	4	10	2	0	6	12	8	9	11	7	2
CL00499	Actinobacteria	Actinobacteria	Gaiella	6	17	6	10	5	17	5	11	18	6	1	0	0	0	0	0	0	1	0	0	7	0	1	2	3	3	3	8	1	1	4	12	7	28	26	15	1	19	6	6	0	0	0	1	0	0
CL00500	Actinobacteria	Actinobacteria	Rhodococcus	4	1	1	3	0	1	1	1	1	0	1	1	4	9	3	6	0	3	6	1	0	2	2	0	0	0	1	0	0	0	5	0	2	2	0	3	1	0	1	5	2	1	3	5	0	68
CL00501	Proteobacteria	Alphaproteobacteria	Sphingomonas	1	1	2	1	1	1	1	0	4	6	0	2	0	1	2	1	0	0	2	1	0	4	0	0	1	16	2	0	0	1	3	0	0	2	0	3	3	1	2	1	3	9	5	2	2	12
CL00502	Actinobacteria	Actinobacteria	Gaiella	1	6	3	9	4	5	3	3	4	2	10	2	4	2	1	2	0	5	1	0	4	14	2	1	0	5	8	4	1	12	5	4	1	2	4	6	13	1	4	0	0	0	2	0	2	1
CL00503	Bacteroidetes	Sphingobacteriia	Solitalea	9	9	5	1	5	5	10	2	2	10	12	0	13	1	0	1	0	34	2	0	0	0	2	2	0	0	0	0	0	8	12	2	12	0	3	1	17	0	5	4	2	1	1	0	2	0
CL00504	Verrucomicrobia	Verrucomicrobiae	Brevifollis	10	13	18	3	17	1	7	8	6	24	9	0	3	0	0	0	1	1	0	0	0	0	5	0	1	2	0	0	0	13	19	13	5	1	2	4	10	1	12	1	0	0	3	1	1	0
CL00505	Actinobacteria	Actinobacteria	Actinophytocola	2	3	1	2	0	2	1	1	2	0	1	0	0	0	11	3	1	0	8	0	2	10	1	0	0	0	0	2	1	1	6	2	2	2	4	1	5	1	0	0	2	6	2	16	2	2
CL00506	Bacteroidetes	Cytophagia	Cytophaga	0	0	0	0	0	0	1	0	0	0	0	0	3	0	0	0	0	0	0	0	0	3	0	0	0	2	0	3	0	0	0	0	1	0	1	0	0	0	0	0	2	0	1	1	0	2
CL00507	Proteobacteria	Alphaproteobacteria	Microvirga	0	0	2	2	0	1	1	0	5	1	5	10	6	2	1	9	3	2	4	2	3	0	1	2	4	0	2	0	3	0	1	3	2	2	1	2	0	3	1	2	4	10	8	5	5	8
CL00508	Actinobacteria	Actinobacteria	Dactylosporangium	1	6	13	2	3	2	1	4	1	4	5	14	1	3	3	5	1	5	5	9	2	0	0	2	1	0	0	2	0	2	0	6	4	3	4	5	3	6	7	4	5	13	8	6	4	8
CL00509	Actinobacteria	Actinobacteria	Gaiella	1	4	6	5	6	2	2	5	2	5	3	8	5	0	1	3	4	5	5	5	3	0	2	2	1	1	0	5	2	4	3	1	6	4	7	2	11	6	5	1	1	3	1	5	2	0
CL00510	Planctomycetes	Planctomycetia	Gemmata	3	7	2	3	3	4	2	3	6	5	1	3	0	3	4	4	2	4	5	3	0	4	3	1	4	2	3	1	2	3	9	12	12	8	12	9	8	9	7	0	4	0	1	6	0	3
CL00511	Proteobacteria	Alphaproteobacteria	Sphingomonas	1	0	0	0	0	0	0	0	0	2	0	0	0	0	0	0	0	0	0	0	29	35	0	0	0	7	49	15	0	0	0	0	0	0	0	0	0	1	0	0	0	0	0	0	0	3
CL00512	Bacteroidetes	Cytophagia	Cytophaga	2	2	2	5	2	5	3	4	3	2	3	3	1	2	9	8	0	12	5	1	1	0	2	6	5	0	1	0	1	4	4	3	4	1	2	3	5	0	2	5	0	4	10	2	3	2
CL00513	Proteobacteria	Betaproteobacteria	Zoogloea	0	0	0	0	0	0	0	0	1	0	0	0	0	2	0	1	0	1	1	0	95	3	1	11	3	8	2	192	4	0	0	0	0	0	0	0	0	0	0	0	0	0	0	1	0	0
CL00514	Verrucomicrobia	Verrucomicrobiae	Verrucomicrobium	4	3	1	6	2	4	0	1	7	2	1	4	5	9	8	4	7	2	4	8	0	0	11	5	6	0	1	1	0	4	7	3	0	5	7	3	2	8	1	12	4	5	10	5	4	0
CL00515	Proteobacteria	Alphaproteobacteria	Altererythrobacter	2	4	6	6	3	6	0	4	2	5	5	7	3	5	3	8	2	14	3	0	0	0	3	0	3	6	0	1	6	9	0	2	6	1	5	8	2	4	6	7	5	3	10	3	3	2
CL00516	Bacteroidetes	Sphingobacteriia	Filimonas	0	0	0	0	0	0	0	0	0	0	0	0	1	0	0	0	0	0	0	0	1	2	0	0	0	1	3	0	0	0	0	0	0	0	0	0	0	0	0	0	0	0	0	0	0	0
CL00517	Proteobacteria	Deltaproteobacteria	Sandaracinus	0	0	0	1	0	1	2	0	2	1	0	2	3	2	10	3	6	4	8	1	0	2	1	11	6	4	0	0	0	3	1	1	1	0	1	3	1	3	0	3	11	2	16	4	6	0
CL00518	Bacteroidetes	Sphingobacteriia	Pedobacter	0	0	2	0	0	0	1	1	5	0	1	0	0	1	3	0	5	0	0	0	0	5	1	1	5	4	0	0	2	0	1	0	0	0	0	0	1	1	0	1	2	5	9	1	0	5
CL00519	Proteobacteria	Alphaproteobacteria	Hirschia	2	0	1	5	1	3	4	1	2	1	5	7	1	7	8	9	4	2	1	1	1	2	0	0	1	1	2	0	0	3	0	2	4	1	2	7	4	5	4	1	6	3	9	3	0	2
CL00520	Proteobacteria	Alphaproteobacteria	Asticcacaulis	1	0	1	0	0	0	0	0	0	0	0	2	1	1	2	0	1	0	0	0	3	2	0	0	0	3	5	3	0	0	2	0	0	0	0	0	0	0	0	0	1	2	0	0	0	0
CL00521	Actinobacteria	Actinobacteria	Streptomyces	3	1	3	9	1	11	5	6	17	4	0	0	1	1	0	0	1	1	0	0	0	0	3	5	6	0	5	0	0	1	3	13	3	24	23	11	0	55	6	0	0	0	0	1	0	1
CL00522	Proteobacteria	Alphaproteobacteria	Phenylobacterium	0	1	1	0	0	1	1	1	0	2	2	5	2	2	4	2	0	1	2	3	5	4	0	8	1	3	15	3	8	0	2	1	1	1	1	0	2	2	1	1	3	2	7	6	3	5
CL00523	Chloroflexi	Anaerolineae	Thermomarinilinea	3	0	0	1	2	2	0	1	6	2	2	5	9	5	5	3	1	0	2	18	0	8	23	19	6	1	0	3	4	1	1	2	0	0	0	0	0	31	3	3	5	3	4	11	9	1
CL00524	Proteobacteria	Betaproteobacteria	Azospira	18	11	2	16	11	23	10	9	7	10	1	0	0	0	0	0	0	0	0	0	0	0	0	0	0	1	1	0	0	8	3	8	7	13	14	11	3	3	2	0	0	0	0	0	0	0
CL00525	Bacteroidetes	Sphingobacteriia	Ferruginibacter	1	0	2	2	0	0	0	1	0	0	5	14	0	12	9	16	10	4	7	10	0	0	8	6	2	0	0	0	0	0	0	0	0	0	1	0	0	1	0	7	4	10	7	19	5	1
CL00526	Proteobacteria	Deltaproteobacteria	Haliangium	0	0	0	0	0	0	0	0	2	0	8	28	2	18	4	27	19	1	12	7	0	0	2	2	0	1	0	0	0	0	0	0	0	0	0	0	0	0	0	1	7	9	7	10	14	0
CL00527	Firmicutes	Bacilli	Paenibacillus	1	4	9	3	1	4	5	2	4	6	0	0	0	0	3	0	0	2	2	1	3	0	14	16	4	0	2	4	3	2	7	2	0	3	2	2	2	1	4	1	0	2	0	1	1	1
CL00528	Proteobacteria	Alphaproteobacteria	Devosia	0	0	0	1	1	0	0	0	2	0	0	2	0	0	6	1	1	0	0	0	2	2	0	4	10	10	1	1	3	1	3	0	0	0	1	0	0	1	0	0	4	8	4	2	1	2
CL00529	Gemmatimonadetes	Gemmatimonadetes	Gemmatimonas	0	3	0	0	0	0	2	1	0	0	7	6	2	6	11	11	5	4	7	4	2	0	5	9	15	2	0	1	6	0	0	0	0	3	1	0	0	4	1	3	3	12	2	9	4	8
CL00530	Firmicutes	Clostridia	Hydrogenispora	17	11	6	11	11	7	5	11	17	6	2	0	2	1	0	0	0	3	1	0	0	0	4	0	0	0	2	3	0	9	8	16	17	11	13	1	5	5	8	0	0	0	0	0	0	0
CL00531	Proteobacteria	Alphaproteobacteria	Nitrospirillum	2	1	3	0	2	1	2	2	1	4	1	0	10	6	1	3	0	9	5	4	2	0	8	1	2	4	0	3	0	2	3	2	2	0	1	0	3	0	3	9	2	2	2	3	3	3
CL00532	Proteobacteria	Deltaproteobacteria	Kofleria	0	0	0	0	0	1	0	0	4	1	3	1	2	2	1	4	1	1	0	1	0	0	0	0	1	1	2	0	0	2	1	0	0	0	0	1	0	1	0	5	2	4	4	1	1	1
CL00533	Actinobacteria	Actinobacteria	Conexibacter	0	0	0	0	0	0	0	0	0	0	0	0	0	0	0	0	0	0	0	0	19	47	0	0	0	16	43	19	0	0	0	0	0	0	0	0	0	0	0	0	0	0	0	0	0	0
CL00534	Actinobacteria	Actinobacteria	Conexibacter	8	19	4	9	12	5	12	11	7	14	0	0	0	0	0	0	0	0	0	0	0	0	0	0	0	1	0	1	1	13	4	13	3	13	14	9	1	4	12	0	0	0	0	0	0	0
CL00535	Proteobacteria	Betaproteobacteria	Burkholderia	0	0	0	0	0	0	0	0	0	0	0	0	0	0	0	0	0	0	0	0	19	31	0	0	0	7	46	30	0	0	0	0	0	0	0	0	0	0	0	0	0	0	0	0	0	0
CL00536	Proteobacteria	Gammaproteobacteria	Legionella	0	0	0	0	0	0	0	0	0	0	0	0	0	0	0	0	0	0	0	0	146	24	0	0	0	6	21	20	0	0	0	0	0	0	0	0	0	0	0	0	0	0	0	0	0	0
CL00537	Bacteroidetes	Sphingobacteriia	Mucilaginibacter	0	0	0	0	0	0	0	0	4	1	0	1	0	0	0	0	1	0	0	0	15	44	0	0	2	2	28	5	0	2	1	1	0	0	1	0	1	1	0	1	2	0	0	0	0	3
CL00538	Proteobacteria	Deltaproteobacteria	Byssovorax	1	0	4	5	2	2	1	2	3	6	8	1	4	0	1	4	0	2	1	1	3	14	3	1	1	5	5	0	0	2	2	4	3	4	2	3	3	2	6	4	1	2	5	1	0	4
CL00539	Firmicutes	Bacilli	Paenibacillus	8	6	5	4	4	2	6	1	4	6	1	1	1	0	2	1	1	6	1	0	0	1	2	4	2	1	2	1	5	4	5	3	6	2	4	5	6	4	8	0	2	2	0	5	0	7
CL00540	Nitrospirae	Nitrospira	Thermodesulfovibrio	7	6	5	6	8	3	4	17	4	10	0	0	3	1	1	0	0	2	1	1	1	2	10	6	1	2	2	0	2	13	3	14	13	2	6	5	6	4	13	1	0	0	0	0	1	1
CL00541	Actinobacteria	Actinobacteria	Conexibacter	4	2	1	4	1	2	0	0	3	1	24	0	0	0	0	7	0	21	0	0	0	0	1	0	0	0	0	0	0	0	2	1	0	0	0	1	0	4	1	4	90	0	0	3	7	0
CL00542	Actinobacteria	Actinobacteria	Aciditerrimonas	2	3	4	5	6	3	5	1	1	3	3	19	0	1	1	2	6	7	5	3	2	0	1	2	0	0	0	0	1	1	4	4	5	4	3	6	5	4	8	0	2	4	0	3	1	0
CL00543	Actinobacteria	Actinobacteria	Glycomyces	8	5	5	6	5	2	5	14	11	13	1	7	1	5	3	4	3	1	2	1	0	1	2	0	3	1	0	1	0	1	4	8	7	20	12	7	12	2	8	4	3	2	1	6	5	1
CL00544	Chlamydiae	Chlamydiia	Parachlamydia	6	6	2	1	3	0	5	2	2	1	4	3	1	0	2	1	5	9	4	1	0	0	1	5	1	0	10	0	1	6	9	2	3	2	0	4	4	0	3	0	2	9	5	19	4	0
CL00545	Bacteroidetes	Flavobacteriia	Flavobacterium	7	4	9	5	1	8	5	3	6	7	3	0	1	1	0	5	0	4	1	0	0	1	1	0	0	0	2	0	0	6	21	2	7	3	3	13	11	0	4	0	0	3	3	6	2	0
CL00546	Proteobacteria	Deltaproteobacteria	Chondromyces	3	5	2	8	6	2	7	7	4	4	10	0	14	0	0	0	1	8	0	0	1	0	3	0	0	0	0	0	0	12	5	6	7	7	8	7	7	1	9	5	1	0	2	0	17	0
CL00547	Proteobacteria	Gammaproteobacteria	Acinetobacter	8	7	6	4	4	2	11	8	2	0	18	0	12	1	0	0	0	19	1	0	0	0	3	3	1	0	0	0	0	6	19	2	15	1	5	12	8	0	4	2	0	2	2	0	14	2
CL00548	Proteobacteria	Alphaproteobacteria	Limimonas	0	0	0	1	0	2	1	0	0	0	0	0	0	14	7	0	0	0	0	30	0	1	0	0	0	1	0	0	0	0	0	0	2	0	0	0	0	0	0	1	1	8	3	5	21	6
CL00549	Proteobacteria	Gammaproteobacteria	Povalibacter	3	0	2	3	0	0	0	0	0	1	3	3	16	2	2	1	7	13	2	0	0	3	0	2	0	2	0	1	1	3	1	0	4	1	0	4	0	1	2	6	5	9	5	2	15	6
CL00550	Proteobacteria	Alphaproteobacteria	Sphingomonas	0	0	0	0	0	0	0	0	0	0	0	0	0	0	0	0	0	0	0	0	2	5	0	0	0	4	1	1	0	0	0	0	0	0	0	0	0	0	0	0	0	0	1	0	0	0
CL00551	Planctomycetes	Planctomycetia	Gemmata	3	5	2	6	0	6	4	6	3	11	6	0	4	5	4	7	8	1	5	0	0	3	4	0	0	0	0	1	0	12	5	7	12	2	5	5	6	4	3	5	5	1	0	7	2	7
CL00552	Proteobacteria	Gammaproteobacteria	Zymobacter	3	6	1	5	8	3	0	8	5	3	7	6	7	9	1	5	3	27	9	2	1	0	5	4	3	0	1	2	0	3	5	5	15	1	4	7	5	0	5	6	8	3	2	7	6	1
CL00553	Proteobacteria	Deltaproteobacteria	Smithella	18	9	2	11	10	11	5	4	6	4	4	0	5	0	0	0	0	1	2	0	3	0	19	5	0	0	0	0	0	7	8	5	5	4	7	5	6	3	4	4	4	1	0	0	1	1
CL00554	Planctomycetes	Planctomycetia	Singulisphaera	1	8	64	5	1	0	4	2	0	5	1	0	0	0	4	1	0	2	1	0	0	5	6	3	0	0	3	0	3	1	52	1	1	4	5	10	3	0	3	4	1	5	0	5	0	4
CL00555	Bacteroidetes	Cytophagia	Sporocytophaga	0	0	0	0	0	0	0	0	0	0	0	0	0	0	1	0	0	0	0	0	0	0	0	0	8	4	0	1	1	0	0	0	0	0	0	0	0	0	0	0	0	0	0	0	0	0
CL00556	Planctomycetes	Planctomycetia	Gemmata	0	1	0	2	0	0	2	2	0	3	2	5	2	4	1	3	0	3	5	3	0	0	1	2	6	6	1	1	9	1	2	1	4	1	0	0	0	2	1	9	13	6	4	4	9	2
CL00557	Proteobacteria	Alphaproteobacteria	Inquilinus	0	2	7	0	1	0	1	2	0	1	0	0	1	0	0	0	0	0	0	0	5	0	0	0	0	3	5	6	0	0	1	0	0	0	0	1	0	0	0	1	0	1	0	0	0	0
CL00558	Firmicutes	Bacilli	Caldalkalibacillus	0	1	0	0	0	0	2	0	0	0	3	9	2	24	6	2	13	8	21	16	0	0	3	0	7	6	0	0	6	0	1	1	1	1	1	1	0	2	0	5	9	7	5	10	17	3
CL00559	Actinobacteria	Actinobacteria	Kitasatospora	1	0	1	1	2	1	1	0	4	2	1	8	4	6	2	5	3	6	1	5	0	1	19	14	2	6	0	5	4	1	1	3	0	3	6	3	0	7	6	12	5	3	10	1	3	2
CL00560	Proteobacteria	Betaproteobacteria	Comamonas	0	0	0	0	2	1	0	0	0	0	0	2	0	1	2	1	3	0	0	0	4	0	0	0	2	6	3	0	0	1	0	1	0	0	0	1	0	0	0	1	2	4	0	0	0	0
CL00561	Bacteroidetes	Cytophagia	Rhodocytophaga	0	0	0	0	0	0	0	0	0	0	0	5	0	1	5	0	1	0	0	2	3	0	0	4	43	12	3	0	10	0	0	0	0	0	0	0	0	0	0	0	0	0	1	0	0	0
CL00562	Firmicutes	Bacilli	Bacillus	7	0	11	0	4	3	8	5	4	0	3	3	0	0	8	0	2	2	0	0	1	1	0	0	1	0	2	1	0	2	6	7	3	2	4	1	4	2	1	3	1	2	0	0	1	59
CL00563	Verrucomicrobia	Verrucomicrobiae	Brevifollis	2	10	16	7	30	4	10	3	2	16	0	0	0	1	0	0	0	0	0	0	0	0	5	4	0	0	0	1	0	13	7	11	8	3	3	8	50	24	3	3	0	0	1	0	0	1
CL00564	Proteobacteria	Gammaproteobacteria	Acinetobacter	0	3	2	2	1	0	0	0	3	3	9	6	6	8	9	8	3	10	4	3	0	0	12	4	0	3	1	0	0	3	3	4	1	0	2	4	3	2	3	5	21	11	2	10	11	1
CL00565	Planctomycetes	Planctomycetia	Zavarzinella	3	3	4	9	4	11	7	2	5	15	1	0	1	1	0	0	0	1	0	1	2	0	10	2	0	5	6	0	1	9	6	8	7	8	5	8	6	2	2	3	0	0	0	3	1	0
CL00566	Actinobacteria	Actinobacteria	Rhizocola	5	8	4	3	2	6	1	3	1	8	8	1	4	1	2	2	1	2	2	0	0	0	3	0	2	1	0	0	0	3	6	9	15	5	11	6	3	1	4	5	3	2	3	1	18	0
CL00567	Chloroflexi	Thermomicrobia	Nitrolancea	0	0	2	0	0	0	0	0	1	0	0	0	0	0	1	0	0	0	2	0	0	0	0	0	0	0	0	2	0	0	0	0	0	0	1	0	0	0	0	0	2	1	0	0	0	0
CL00568	Proteobacteria	Betaproteobacteria	Methyloversatilis	6	5	9	7	1	7	8	6	8	2	6	3	2	0	4	1	1	7	1	1	0	0	4	3	1	1	10	1	1	6	5	2	2	5	1	3	3	21	4	10	4	0	7	1	3	2
CL00569	Verrucomicrobia	Verrucomicrobiae	Prosthecobacter	0	0	1	2	0	1	1	0	4	0	3	0	2	2	1	4	4	2	2	1	3	1	0	1	0	0	0	4	0	1	2	0	0	0	1	0	4	0	2	2	11	2	3	1	0	2
CL00570	Actinobacteria	Actinobacteria	Phycicoccus	0	0	0	13	2	5	6	0	2	0	2	7	1	6	2	4	5	6	5	12	0	0	0	7	6	4	0	1	2	0	0	0	2	4	4	5	1	12	0	1	1	7	2	14	3	2
CL00571	Proteobacteria	Alphaproteobacteria	Acidisphaera	0	0	0	0	0	0	0	0	0	0	0	0	0	0	0	0	0	0	0	0	33	22	0	0	0	16	49	18	0	0	0	0	0	0	0	0	0	0	0	0	0	0	0	0	0	0
CL00572	Proteobacteria	Alphaproteobacteria	Pelagibius	2	0	0	4	2	1	1	1	3	2	1	12	0	0	11	5	4	0	0	0	2	4	1	0	0	0	5	0	0	0	0	2	4	3	2	1	2	6	2	10	22	14	1	2	5	0
CL00573	Proteobacteria	Deltaproteobacteria	Polyangium	0	4	1	0	2	0	1	0	6	4	2	2	4	5	2	2	5	5	6	3	0	0	1	1	1	0	0	0	1	1	1	2	0	2	1	1	0	1	0	6	8	9	8	8	8	3
CL00574	Proteobacteria	Gammaproteobacteria	Fulvimonas	0	2	2	1	0	4	2	2	4	0	0	7	1	5	17	0	15	1	2	1	0	0	1	0	6	2	0	1	3	1	3	1	1	1	0	1	1	1	0	4	2	3	5	1	1	0
CL00575	Actinobacteria	Actinobacteria	Ilumatobacter	0	0	0	0	0	2	1	0	1	2	1	8	7	2	7	2	1	4	3	3	2	0	1	4	6	6	2	4	6	3	1	0	0	1	0	1	1	2	2	3	0	5	6	4	10	1
CL00576	Actinobacteria	Actinobacteria	Solirubrobacter	0	5	4	0	0	1	1	1	2	3	2	0	2	1	0	1	1	2	8	0	13	15	0	0	0	1	2	3	0	2	1	0	6	3	2	1	4	1	3	0	0	1	2	0	0	3
CL00577	Proteobacteria	Alphaproteobacteria	Chelatococcus	2	2	2	2	1	1	2	2	9	1	3	0	1	3	1	1	1	3	0	2	0	0	7	4	5	8	1	0	0	1	4	3	2	4	1	0	1	2	9	2	3	2	9	3	0	5
CL00578	Proteobacteria	Deltaproteobacteria	Haliangium	3	6	1	0	0	0	2	1	1	2	18	1	4	1	0	6	2	6	3	1	2	0	2	2	4	1	0	4	10	4	1	8	3	0	2	3	4	2	6	5	4	3	3	4	4	9
CL00579	Proteobacteria	Gammaproteobacteria	Azotobacter	0	0	0	0	2	0	12	1	0	0	0	0	1	1	2	1	0	0	0	0	6	19	0	0	0	8	8	5	51	0	0	0	0	0	0	0	0	0	0	0	3	2	10	2	1	0
CL00580	Firmicutes	Bacilli	Lactobacillus	0	0	1	0	0	1	0	0	0	1	1	1	0	2	1	1	0	0	2	0	2	7	1	1	44	7	0	0	4	0	1	0	0	0	1	0	1	1	0	0	7	5	1	1	1	3
CL00581	Proteobacteria	Deltaproteobacteria	Anaeromyxobacter	2	1	0	2	2	1	1	0	1	2	14	0	3	5	2	3	9	3	4	7	3	0	0	3	0	1	0	0	1	1	1	0	0	1	2	2	5	1	0	0	1	2	3	10	17	2
CL00582	Proteobacteria	Gammaproteobacteria	Pseudomonas	0	0	2	1	0	0	1	0	0	0	0	0	1	1	1	2	1	0	0	0	0	0	0	5	0	1	0	1	3	0	0	1	0	0	0	0	0	0	0	0	1	0	9	0	0	1
CL00583	Proteobacteria	Alphaproteobacteria	Constrictibacter	2	3	3	8	4	11	0	8	1	2	0	0	0	0	0	0	0	0	0	0	0	0	12	2	3	3	6	0	0	9	5	13	3	18	27	12	2	9	4	0	0	0	0	0	0	0
CL00584	Actinobacteria	Actinobacteria	Iamia	0	0	0	0	0	0	0	0	0	0	0	0	2	0	2	1	1	0	3	0	15	0	1	16	6	20	1	7	20	0	0	0	0	0	0	0	0	0	0	1	0	0	1	4	2	1
CL00585	Chloroflexi	Caldilineae	Litorilinea	3	2	1	3	1	2	1	2	3	4	2	2	14	3	1	3	13	4	8	5	0	0	3	4	1	0	1	0	1	2	6	2	3	0	1	1	1	2	0	6	7	5	10	2	1	2
CL00586	Actinobacteria	Actinobacteria	Streptomyces	0	4	3	3	2	0	2	1	1	2	0	0	0	0	3	2	2	1	3	1	5	3	2	1	0	0	4	0	0	7	5	1	3	0	1	1	10	2	17	1	0	1	3	0	0	5
CL00587	Proteobacteria	Alphaproteobacteria	Paracoccus	1	0	1	0	3	2	0	2	0	0	6	3	1	0	2	6	3	2	1	2	3	2	0	3	3	0	0	1	5	0	1	0	0	0	1	0	0	0	0	4	0	4	2	1	0	0
CL00588	Actinobacteria	Actinobacteria	Gaiella	4	5	14	0	16	2	2	2	4	12	0	0	5	7	0	1	1	2	2	4	1	0	5	14	1	0	0	2	4	10	3	11	2	4	4	5	23	4	6	2	3	0	1	0	1	0
CL00589	Actinobacteria	Actinobacteria	Conexibacter	0	0	0	0	0	0	0	0	0	0	0	2	0	0	0	0	1	0	1	0	8	0	0	14	4	10	0	1	10	0	0	0	0	0	0	0	0	0	0	0	0	0	0	2	1	0
CL00590	Cyanobacteria/Chloroplast	Cyanobacteria	GpI	1	0	0	0	0	0	0	0	1	0	3	1	0	3	21	2	0	4	2	1	0	0	1	2	1	0	0	1	1	0	0	0	0	0	0	0	0	0	0	14	1	14	6	1	30	3
CL00591	Actinobacteria	Actinobacteria	Nocardioides	2	0	3	1	1	0	0	0	0	0	3	4	3	7	9	14	2	2	12	2	0	0	0	0	0	0	0	0	0	0	3	1	1	0	1	0	1	0	1	5	7	6	6	8	2	0
CL00592	Proteobacteria	Alphaproteobacteria	Phenylobacterium	0	0	0	0	0	0	0	0	0	0	0	0	0	0	0	0	0	0	1	0	1	39	0	0	0	12	28	3	0	0	0	0	0	0	0	0	0	0	0	0	0	1	0	0	0	0
CL00593	Planctomycetes	Planctomycetia	Gemmata	0	3	1	2	0	2	2	2	4	2	5	7	1	12	2	3	2	4	12	4	0	0	6	4	4	1	0	0	0	3	5	4	3	4	6	5	3	2	3	4	16	3	4	11	8	10
CL00594	Verrucomicrobia	Verrucomicrobiae	Verrucomicrobium	0	0	0	0	0	0	0	0	1	0	4	12	2	12	5	10	9	5	3	7	0	0	5	0	1	1	0	0	0	0	1	0	0	0	0	0	1	1	0	4	14	8	1	13	17	2
CL00595	Planctomycetes	Planctomycetia	Pirellula	14	5	3	7	6	6	5	6	2	0	5	0	0	0	0	2	0	1	0	0	0	0	19	2	0	0	0	0	0	3	11	18	14	5	1	14	6	5	20	2	1	1	0	0	2	0
CL00596	Proteobacteria	Alphaproteobacteria	Roseomonas	0	0	0	0	0	0	0	0	0	0	5	14	3	7	7	9	6	3	4	7	0	0	0	0	2	3	2	2	4	0	0	0	0	0	0	0	0	0	0	0	5	7	5	13	12	2
CL00597	Actinobacteria	Actinobacteria	Kitasatospora	2	1	2	4	2	1	2	3	5	2	6	2	6	2	2	4	5	2	4	5	0	0	2	1	1	0	0	0	0	4	2	8	6	12	4	4	4	2	4	5	4	7	3	4	3	1
CL00598	Verrucomicrobia	Verrucomicrobiae	Verrucomicrobium	0	0	1	0	0	0	0	0	0	0	0	2	0	0	5	1	2	3	2	0	1	0	0	9	5	1	1	0	5	1	1	0	0	0	0	13	0	0	0	5	1	1	4	1	4	4
CL00599	Firmicutes	Bacilli	Planifilum	5	1	8	4	2	7	2	3	5	3	0	0	1	0	0	0	1	2	1	3	1	8	6	3	0	2	2	1	0	2	4	12	2	16	27	7	4	9	13	2	0	0	1	0	3	0
CL00600	Synergistetes	Synergistia	Aminivibrio	0	0	0	0	2	4	3	1	7	1	0	6	0	8	2	2	4	6	9	3	0	0	3	2	3	0	2	0	1	4	1	2	3	17	2	1	0	34	0	3	4	8	5	3	2	0
CL00601	Bacteroidetes	Cytophagia	Cytophaga	0	0	0	0	0	1	0	0	0	0	0	0	1	0	0	0	0	0	0	0	0	1	0	0	1	0	0	1	0	0	0	0	0	0	0	0	0	0	0	0	0	0	1	0	0	0
CL00602	Proteobacteria	Alphaproteobacteria	Acidocella	0	0	0	0	0	0	0	0	0	0	0	0	0	0	0	0	0	0	0	0	18	37	0	0	0	8	38	24	0	0	0	0	0	0	0	0	0	0	0	0	0	0	0	0	0	0
CL00603	Proteobacteria	Gammaproteobacteria	Legionella	0	0	0	0	0	0	0	0	5	0	3	0	6	1	0	5	8	6	10	4	1	0	0	6	5	2	0	0	0	0	0	0	0	0	0	1	0	0	0	3	11	3	9	3	3	2
CL00604	Verrucomicrobia	Opitutae	Opitutus	0	0	0	1	0	0	0	0	0	0	0	0	0	0	0	0	0	0	0	0	0	0	0	0	0	0	1	0	0	0	0	0	0	0	1	0	0	0	0	0	0	0	0	0	0	0
CL00605	Proteobacteria	Alphaproteobacteria	Pedomicrobium	4	4	5	8	9	6	7	3	7	4	0	9	1	1	0	1	2	0	0	0	0	0	7	1	1	0	0	1	1	2	3	9	12	4	5	1	12	22	5	1	5	2	2	1	3	0
CL00606	Proteobacteria	Alphaproteobacteria	Ancylobacter	0	0	3	1	0	1	0	0	0	0	0	0	0	0	0	1	0	0	0	0	3	0	0	0	0	9	11	5	0	0	0	0	0	0	0	0	0	0	1	0	0	0	0	0	1	0
CL00607	Proteobacteria	Gammaproteobacteria	Enhydrobacter	0	0	0	0	0	0	0	0	0	0	0	0	0	0	0	0	0	0	0	0	152	0	0	0	0	4	1	84	0	0	0	0	0	0	0	0	0	0	0	0	0	0	0	0	0	0
CL00608	Proteobacteria	Gammaproteobacteria	Panacagrimonas	0	0	0	0	0	0	0	0	0	0	0	0	0	0	0	0	0	0	0	0	3	10	0	0	0	3	1	4	0	0	0	0	0	0	0	0	0	0	0	0	0	0	0	0	0	0
CL00609	Planctomycetes	Planctomycetia	Gemmata	2	2	1	3	4	4	3	1	4	2	4	1	7	8	1	4	4	5	4	3	0	0	0	1	1	0	0	0	1	2	6	1	6	7	4	3	8	5	0	5	6	9	8	8	4	5
CL00610	Firmicutes	Bacilli	Bacillus	20	1	1	3	2	8	30	9	12	3	0	0	0	8	0	0	0	0	1	2	0	2	12	4	4	0	4	0	14	8	2	0	2	4	3	3	2	4	5	0	0	0	0	0	0	0
CL00611	Proteobacteria	Alphaproteobacteria	Sandaracinobacter	0	0	0	1	0	0	1	0	0	1	5	2	0	0	2	3	4	0	0	1	10	27	1	3	1	3	21	10	0	1	0	0	0	0	0	0	1	1	0	2	1	3	4	1	5	2
CL00612	Firmicutes	Bacilli	Enterococcus	6	6	2	7	3	9	3	7	6	2	4	4	3	6	1	6	1	1	2	5	1	1	2	3	2	2	0	0	0	5	5	4	9	3	3	12	2	3	1	3	3	1	2	8	6	2
CL00613	Planctomycetes	Planctomycetia	Singulisphaera	5	3	9	4	3	1	0	6	4	4	4	4	0	1	2	1	0	1	1	4	2	2	1	0	1	0	1	0	0	12	12	5	3	6	6	7	14	2	13	0	0	0	2	0	2	2
CL00614	Bacteroidetes	Flavobacteriia	Flavobacterium	0	0	0	0	0	0	0	0	2	0	0	0	1	0	1	1	2	0	0	0	2	2	0	0	0	1	13	0	0	0	0	0	0	0	0	0	0	0	0	0	3	1	4	2	0	1
CL00615	Proteobacteria	Deltaproteobacteria	Desulfosalsimonas	5	5	5	4	4	5	3	6	3	4	3	1	4	0	0	0	2	13	3	0	0	0	9	4	5	0	0	0	2	3	8	14	9	2	9	11	18	2	6	8	2	3	3	1	3	0
CL00616	Proteobacteria	Gammaproteobacteria	Halochromatium	0	0	0	0	0	0	0	0	0	0	0	3	0	9	2	1	3	0	1	2	5	0	0	8	11	16	2	6	16	0	0	0	0	0	0	1	1	1	0	1	1	1	2	3	4	0
CL00617	Firmicutes	Clostridia	Thermaerobacter	2	7	2	9	5	3	3	8	5	12	0	1	1	1	0	0	0	2	0	3	0	0	8	3	1	0	0	0	2	9	4	6	9	6	7	13	7	1	2	5	0	0	0	0	0	0
CL00618	Planctomycetes	Planctomycetia	Zavarzinella	3	3	1	2	3	1	2	4	0	5	9	3	2	6	2	8	2	13	7	4	0	0	3	2	0	0	0	0	0	6	4	2	2	4	2	4	3	1	1	8	13	1	6	16	8	4
CL00619	Firmicutes	Clostridia	Caldicellulosiruptor	3	8	7	3	0	10	5	6	9	5	2	2	2	3	1	2	2	3	1	1	0	0	4	8	3	1	3	0	1	11	6	4	4	8	4	0	1	8	4	3	0	3	2	1	0	1
CL00620	Planctomycetes	Phycisphaerae	Tepidisphaera	2	0	0	3	2	6	1	2	1	0	4	13	2	7	2	4	9	3	4	9	1	0	3	3	5	2	0	1	2	0	0	1	3	2	3	4	2	1	0	7	4	3	5	2	9	6
CL00621	Proteobacteria	Gammaproteobacteria	Halochromatium	7	5	2	8	7	4	2	3	2	2	5	1	7	3	1	3	2	4	1	1	1	8	5	2	0	0	0	2	1	2	1	2	7	3	1	3	3	7	17	7	3	1	4	1	5	1
CL00622	Actinobacteria	Actinobacteria	Aquihabitans	0	0	0	1	1	2	0	0	0	2	3	1	9	4	1	3	7	7	6	0	1	0	3	2	3	4	0	2	6	0	0	0	0	1	0	0	0	1	0	2	7	9	8	5	6	2
CL00623	Bacteroidetes	Cytophagia	Larkinella	1	0	0	0	0	0	1	2	1	0	1	4	0	2	3	1	3	1	3	0	2	0	0	0	0	0	0	0	0	0	1	0	2	0	2	0	0	2	0	0	7	1	7	1	3	3
CL00624	Actinobacteria	Actinobacteria	Aquihabitans	1	0	6	2	3	2	3	1	1	3	5	9	1	4	1	5	3	1	6	8	3	0	2	8	5	1	0	0	3	2	1	2	3	1	1	1	4	4	2	4	0	2	2	8	7	0
CL00625	Bacteroidetes	Cytophagia	Flexibacter	0	1	4	1	1	1	2	1	0	0	1	4	1	5	7	8	19	3	5	1	0	0	0	0	3	1	2	0	1	0	0	1	0	1	0	3	1	1	0	6	1	11	3	2	8	0
CL00626	Proteobacteria	Gammaproteobacteria	Halorhodospira	16	5	1	9	0	13	11	7	8	7	1	0	0	0	0	0	0	1	0	0	0	0	4	2	0	0	1	0	0	7	15	1	9	4	9	14	5	3	6	0	0	0	0	0	0	0
CL00627	Proteobacteria	Betaproteobacteria	Pigmentiphaga	0	0	0	0	1	0	0	0	1	0	0	0	0	0	3	0	1	0	0	0	1	0	0	0	2	0	2	3	0	0	0	0	0	0	0	0	1	0	2	0	1	2	0	0	0	0
CL00628	Proteobacteria	Gammaproteobacteria	Tahibacter	0	1	4	0	0	0	1	0	0	2	1	0	2	2	3	0	2	0	0	1	0	1	0	0	0	0	0	0	0	1	0	0	0	1	0	1	1	0	0	1	3	0	3	2	2	0
CL00629	Gemmatimonadetes	Gemmatimonadetes	Gemmatimonas	0	1	0	0	0	1	0	1	1	6	1	0	0	0	17	4	1	0	0	0	0	0	2	1	10	1	0	1	11	0	3	1	0	0	1	0	0	1	0	2	0	0	5	0	1	0
CL00630	Proteobacteria	Alphaproteobacteria	Neorhizobium	0	0	0	0	0	0	0	0	1	1	0	0	1	0	1	0	1	0	0	0	0	0	0	0	0	0	1	0	1	0	0	0	0	0	0	0	0	0	0	0	0	1	0	0	0	1
CL00631	Proteobacteria	Gammaproteobacteria	Thermomonas	3	5	11	14	9	9	6	11	4	2	1	0	2	4	0	0	0	1	0	0	0	0	0	0	0	0	0	3	0	6	7	4	8	10	6	4	4	8	6	2	3	1	1	0	1	0
CL00632	Bacteroidetes	Sphingobacteriia	Taibaiella	0	0	0	0	0	0	0	0	1	0	0	0	0	0	0	0	1	0	0	1	1	0	0	0	0	0	0	0	0	0	0	0	0	0	0	1	0	0	0	0	2	1	2	0	0	0
CL00633	Verrucomicrobia	Verrucomicrobiae	Luteolibacter	2	1	4	1	1	1	3	3	2	6	10	1	7	3	3	4	4	8	8	0	0	0	2	0	2	0	1	0	2	6	3	1	2	5	0	2	8	3	0	3	12	14	9	9	7	11
CL00634	Verrucomicrobia	Verrucomicrobiae	Prosthecobacter	0	0	0	0	0	0	0	1	0	0	0	0	0	0	0	0	1	0	0	0	2	4	0	0	0	0	6	0	0	0	0	0	0	0	0	0	0	0	0	1	5	0	0	0	0	2
CL00635	Bacteroidetes	Cytophagia	Cytophaga	1	6	0	0	1	1	4	3	1	3	2	27	0	1	0	0	7	0	1	0	0	0	3	0	0	0	1	0	0	2	3	7	0	2	0	0	4	3	2	2	0	0	0	0	0	0
CL00636	Bacteroidetes	Sphingobacteriia	Pedobacter	2	1	8	2	1	0	2	0	1	1	0	1	2	1	26	3	7	2	0	3	0	0	0	1	3	4	0	0	3	1	3	0	0	1	2	0	0	2	2	5	2	1	2	4	0	9
CL00637	Gemmatimonadetes	Gemmatimonadetes	Gemmatimonas	0	0	0	0	0	0	0	0	0	0	0	3	0	0	2	0	1	0	1	2	5	1	0	5	26	13	1	3	17	0	1	0	0	1	0	0	0	0	0	2	0	2	2	0	0	0
CL00638	Proteobacteria	Alphaproteobacteria	Nisaea	0	0	0	0	0	0	0	0	0	0	3	5	1	7	7	4	6	4	5	4	0	0	1	0	0	1	0	1	1	1	0	0	0	0	1	0	0	1	0	3	5	7	6	26	6	25
CL00639	Dictyoglomi	Dictyoglomia	Dictyoglomus	0	0	0	0	0	0	0	0	0	0	0	1	2	37	0	9	19	4	5	33	0	3	2	2	0	0	0	0	0	0	0	0	0	0	0	0	0	1	0	0	8	5	10	36	22	3
CL00640	Actinobacteria	Actinobacteria	Nakamurella	3	2	5	2	1	0	0	3	3	2	4	7	4	5	4	1	4	1	10	7	4	0	1	4	0	0	5	2	1	0	1	2	2	1	1	2	3	0	0	1	2	2	5	4	3	1
CL00641	Planctomycetes	Planctomycetia	Planctomicrobium	0	1	2	3	1	0	6	3	1	3	2	2	3	2	4	5	5	1	3	1	0	4	1	6	0	3	2	0	2	2	0	1	4	2	4	8	4	0	0	1	5	4	1	1	0	6
CL00642	Planctomycetes	Planctomycetia	Pirellula	2	0	2	3	2	0	0	2	1	0	10	4	2	8	4	9	5	7	9	2	0	0	14	0	0	0	0	0	0	7	2	4	7	2	1	3	5	0	1	3	7	3	1	5	5	7
CL00643	Planctomycetes	Planctomycetia	Gemmata	8	10	8	4	3	2	4	6	4	9	4	0	2	0	0	1	3	4	7	5	1	2	9	2	2	5	0	0	0	10	8	7	11	5	2	5	2	2	9	1	5	1	2	3	1	2
CL00644	Bacteroidetes	Sphingobacteriia	Flavihumibacter	0	1	3	1	1	0	2	0	0	0	5	0	9	0	0	0	1	1	0	0	2	0	0	12	4	2	0	4	2	1	1	0	1	0	1	0	0	0	0	1	7	0	0	1	0	0
CL00645	Proteobacteria	Alphaproteobacteria	Sphingosinicella	3	0	3	9	5	1	4	8	8	6	1	5	0	2	1	1	1	0	2	1	0	1	4	1	1	2	1	0	1	0	0	5	6	6	2	1	4	9	5	3	5	2	1	2	1	0
CL00646	Proteobacteria	Deltaproteobacteria	Anaeromyxobacter	0	4	0	0	0	0	0	0	0	36	0	2	0	1	0	0	0	0	0	0	3	6	13	7	2	1	7	0	3	0	0	0	1	0	0	0	0	0	0	1	0	0	0	1	4	0
CL00647	Proteobacteria	Deltaproteobacteria	Enhygromyxa	4	1	0	2	0	0	5	1	4	0	11	0	5	1	3	30	1	10	6	0	0	0	2	0	1	0	1	0	0	0	1	3	3	1	2	2	5	0	3	4	0	12	8	0	7	5
CL00648	Bacteroidetes	Cytophagia	Spirosoma	0	1	0	0	0	1	1	0	4	0	0	2	0	0	4	0	0	1	4	1	1	1	0	2	0	0	0	4	1	1	0	0	1	0	1	1	1	1	0	1	2	3	11	0	0	6
CL00649	Verrucomicrobia	Verrucomicrobiae	Verrucomicrobium	0	0	2	0	0	0	0	0	1	0	1	0	0	1	0	4	0	0	1	0	1	5	0	1	0	1	0	1	0	0	0	0	0	0	0	1	1	0	0	0	3	4	0	1	2	0
CL00650	Gemmatimonadetes	Gemmatimonadetes	Gemmatimonas	0	0	0	0	1	1	3	0	1	0	1	4	1	1	19	4	1	2	1	2	2	0	1	7	13	4	1	0	17	0	0	1	0	1	1	1	1	2	0	5	0	6	9	3	0	0
CL00651	Bacteroidetes	Cytophagia	Rhodocytophaga	0	0	0	0	0	0	0	0	0	0	0	0	0	0	1	0	0	0	0	0	3	0	0	1	1	1	6	0	7	0	0	0	0	0	0	0	0	0	0	0	0	0	0	0	0	0
CL00652	Planctomycetes	Planctomycetia	Pirellula	0	1	2	2	0	2	1	2	4	3	6	3	4	1	2	9	7	6	8	1	1	0	0	3	2	0	0	1	0	0	6	2	1	1	1	1	3	1	0	4	7	5	4	6	3	4
CL00653	Planctomycetes	Planctomycetia	Blastopirellula	5	5	2	11	10	6	4	7	5	8	3	2	2	1	2	2	3	1	2	1	0	0	4	1	2	0	1	0	0	1	5	8	11	13	4	6	4	4	5	3	2	5	2	4	1	3
CL00654	Firmicutes	Clostridia	Thermaerobacter	3	1	0	1	1	7	1	0	7	1	0	0	3	1	0	0	0	0	2	1	0	0	13	5	1	4	0	0	1	4	2	6	5	7	10	7	2	11	2	1	2	3	1	0	3	0
CL00655	Actinobacteria	Actinobacteria	Ilumatobacter	3	1	1	5	4	3	2	7	5	4	7	0	4	1	2	2	0	10	0	3	0	0	3	7	2	0	0	0	0	0	2	5	8	3	3	7	4	0	2	1	1	2	2	1	3	0
CL00656	Chloroflexi	Chloroflexia	Kallotenue	0	0	0	0	0	0	0	0	1	0	2	2	1	7	5	5	6	0	3	9	1	0	1	10	14	8	0	5	6	0	1	0	0	0	0	0	0	0	0	2	8	2	5	8	7	3
CL00657	Proteobacteria	Alphaproteobacteria	Rhodopseudomonas	0	0	1	0	0	0	0	0	1	0	0	1	0	2	2	0	1	1	3	0	2	5	0	1	0	0	6	1	0	1	1	0	0	0	0	1	0	1	0	0	1	3	1	1	2	1
CL00658	Proteobacteria	Deltaproteobacteria	Haliangium	0	2	1	2	0	2	0	3	0	0	8	10	3	3	7	5	15	8	4	2	0	0	1	0	0	0	0	0	0	1	0	0	2	0	3	1	1	3	0	6	13	7	7	13	4	0
CL00659	Planctomycetes	Planctomycetia	Blastopirellula	0	0	0	1	0	0	1	1	1	0	5	3	0	7	8	15	8	14	4	4	1	0	4	1	0	0	0	0	1	0	0	1	2	2	0	3	1	3	0	4	4	7	7	5	4	7
CL00660	Bacteroidetes	Sphingobacteriia	Terrimonas	1	0	1	1	1	0	0	1	3	6	23	5	12	5	3	11	8	6	2	0	2	0	4	1	0	0	2	1	0	0	3	0	4	1	0	1	5	2	0	2	4	2	4	6	1	6
CL00661	Proteobacteria	Deltaproteobacteria	Syntrophorhabdus	11	6	1	6	8	0	0	5	6	10	0	0	0	1	0	0	0	0	0	1	0	6	13	1	0	1	2	1	0	14	5	14	11	4	7	8	12	2	5	3	0	1	2	1	1	0
CL00662	Bacteroidetes	Sphingobacteriia	Lacibacter	0	1	1	0	0	0	1	0	0	1	2	0	1	3	4	3	12	1	0	4	0	2	0	18	4	4	0	0	0	0	0	0	1	0	0	0	0	0	0	4	1	5	3	6	4	2
CL00663	Actinobacteria	Actinobacteria	Rhodococcus	4	1	7	8	5	2	12	4	4	1	1	9	2	0	0	0	3	2	1	0	3	0	0	0	0	0	0	0	0	8	2	0	0	3	2	3	1	2	2	2	0	2	5	0	0	18
CL00664	Actinobacteria	Actinobacteria	Jatrophihabitans	1	1	2	0	0	0	0	0	0	0	0	1	0	0	0	0	1	0	0	0	12	18	0	0	0	6	7	19	0	0	0	0	0	0	0	1	1	0	0	0	1	0	0	0	1	0
CL00665	Proteobacteria	Alphaproteobacteria	Rubellimicrobium	0	0	0	0	0	0	0	0	0	0	0	0	1	0	0	1	1	0	0	0	3	0	0	7	21	17	4	3	9	0	0	0	0	0	0	0	0	0	0	0	0	0	1	0	0	0
CL00666	Proteobacteria	Deltaproteobacteria	Syntrophorhabdus	6	8	9	17	5	12	9	11	11	9	0	0	0	0	0	0	0	0	1	0	1	0	1	0	0	0	2	0	0	4	7	12	10	5	3	2	2	0	11	0	0	0	1	0	0	0
CL00667	Planctomycetes	Planctomycetia	Pirellula	0	1	0	5	3	2	5	0	0	0	22	3	1	4	3	1	6	4	5	8	0	1	4	4	2	6	1	0	3	4	4	3	0	0	0	3	2	1	0	4	3	0	1	2	2	1
CL00668	Proteobacteria	Alphaproteobacteria	Sphingomonas	0	0	0	0	0	0	0	0	0	0	0	0	0	0	3	1	1	0	0	0	0	0	0	2	3	7	4	0	6	0	0	0	0	0	0	0	0	1	0	1	0	3	2	0	1	0
CL00669	Verrucomicrobia	Verrucomicrobiae	Brevifollis	1	0	0	0	0	0	0	0	0	0	13	0	16	3	0	10	12	23	4	1	0	0	1	1	0	0	0	0	0	0	0	0	0	0	0	0	0	0	0	10	16	6	5	4	8	18
CL00670	Planctomycetes	Planctomycetia	Gemmata	1	1	1	0	0	0	1	0	1	0	13	2	7	0	1	3	7	13	24	1	0	0	0	3	1	0	0	0	0	0	2	1	6	0	0	2	0	2	0	2	17	5	5	5	8	21
CL00671	Actinobacteria	Actinobacteria	Rubrobacter	0	0	0	0	0	0	0	0	0	0	0	0	0	0	0	0	0	0	0	0	20	41	0	0	0	3	32	14	0	0	0	0	0	0	0	0	0	0	0	0	0	0	0	0	0	0
CL00672	Actinobacteria	Actinobacteria	Amycolatopsis	0	1	1	0	0	0	0	0	0	0	0	0	0	0	0	0	0	0	6	0	0	3	0	6	0	0	0	0	0	2	1	0	1	0	0	0	0	0	1	0	1	1	1	52	1	2
CL00673	Proteobacteria	Gammaproteobacteria	Povalibacter	0	1	4	1	1	0	1	3	1	3	2	8	0	2	5	3	7	0	1	1	3	5	1	0	2	3	0	0	1	0	2	0	2	1	0	3	1	1	1	4	6	6	4	1	1	2
CL00674	Actinobacteria	Actinobacteria	Iamia	0	0	2	0	1	1	0	1	3	2	0	13	3	1	5	0	1	0	1	1	0	0	0	0	3	2	0	0	3	0	0	0	2	1	0	1	0	2	0	0	2	1	1	1	3	1
CL00675	Deinococcus-Thermus	Deinococci	Truepera	0	2	0	0	0	0	0	0	0	0	0	1	1	2	5	2	4	0	0	0	2	0	1	2	1	3	2	0	2	0	0	0	0	0	0	0	0	1	0	1	3	2	0	2	1	1
CL00676	Proteobacteria	Gammaproteobacteria	Pseudomonas	1	0	4	3	0	0	1	1	0	1	7	2	20	2	0	3	5	3	6	0	0	0	0	0	0	1	0	1	0	0	2	2	0	0	0	1	4	1	5	0	0	9	1	0	1	8
CL00677	Proteobacteria	Betaproteobacteria	Burkholderia	2	1	0	6	1	1	3	1	1	0	30	16	7	0	1	10	0	7	0	0	0	0	14	2	0	1	0	0	1	0	5	0	0	2	1	2	0	1	1	5	5	2	5	0	0	3
CL00678	Proteobacteria	Alphaproteobacteria	Methyloferula	0	0	0	0	1	0	0	0	0	1	14	5	3	10	0	5	3	3	10	7	0	0	0	1	0	0	3	0	0	0	4	2	1	0	0	0	0	1	0	2	8	7	0	9	1	3
CL00679	Planctomycetes	Planctomycetia	Pirellula	0	0	0	0	0	0	0	0	0	0	0	0	0	0	0	0	0	0	0	0	18	38	0	0	0	5	30	6	0	0	0	0	0	0	0	0	0	0	0	0	0	0	0	0	0	0
CL00680	Actinobacteria	Actinobacteria	Conexibacter	1	2	1	1	0	0	2	2	3	0	2	2	1	3	0	3	4	2	3	4	0	0	0	2	1	0	1	2	0	0	2	0	1	0	0	1	0	1	0	1	2	1	3	8	6	3
CL00681	Bacteroidetes	Sphingobacteriia	Parafilimonas	1	3	2	2	0	10	4	3	1	6	4	2	1	1	0	0	9	3	2	0	0	4	0	1	2	0	6	0	2	2	4	2	5	1	7	5	5	3	4	0	1	0	1	0	4	0
CL00682	Bacteroidetes	Sphingobacteriia	Solitalea	4	10	2	1	3	3	8	5	2	6	15	0	30	1	0	0	1	12	0	0	0	0	5	0	0	1	0	0	0	5	4	4	4	0	3	4	4	0	1	5	0	2	5	0	8	1
CL00683	Proteobacteria	Alphaproteobacteria	Rhizobium	0	0	0	0	0	0	1	0	0	0	1	0	0	1	1	2	0	1	0	0	0	1	0	0	1	0	0	1	0	0	0	0	0	0	0	0	0	0	0	1	1	4	1	0	2	0
CL00684	Bacteroidetes	Sphingobacteriia	Chitinophaga	0	0	0	0	2	2	0	0	1	1	0	1	1	3	9	2	1	1	1	1	0	3	0	0	0	2	1	0	0	0	2	0	1	0	0	0	0	1	0	2	2	5	0	12	1	5
CL00685	Actinobacteria	Actinobacteria	Nocardioides	2	2	2	1	2	0	4	1	0	1	1	2	6	9	5	5	6	2	8	10	1	1	3	0	4	3	1	1	5	0	1	1	0	0	0	0	0	1	2	4	6	2	6	8	17	0
CL00686	Proteobacteria	Alphaproteobacteria	Rhodoligotrophos	5	14	5	2	10	6	5	5	1	9	0	1	1	0	1	0	0	0	1	0	4	0	6	2	1	1	0	2	1	2	3	5	7	2	3	1	11	4	4	0	0	2	0	0	1	0
CL00687	Firmicutes	Erysipelotrichia	Erysipelothrix	0	1	0	0	0	0	0	0	0	0	2	0	0	0	0	2	1	0	2	1	2	5	0	0	1	14	1	1	0	0	1	0	0	0	0	1	0	0	0	0	0	0	0	0	0	2
CL00688	Firmicutes	Bacilli	Caldibacillus	0	0	0	0	1	2	1	0	2	0	0	10	2	14	0	5	12	6	9	34	0	0	1	0	0	0	0	0	0	0	0	0	0	3	1	1	0	3	0	1	2	3	5	34	25	2
CL00689	Actinobacteria	Actinobacteria	Ferrimicrobium	0	0	0	0	0	0	0	0	0	0	0	0	0	0	0	0	0	0	0	0	5	9	0	0	1	4	5	1	0	0	0	0	0	0	0	1	0	0	0	0	0	0	0	0	0	0
CL00690	Proteobacteria	Deltaproteobacteria	Minicystis	0	1	0	0	1	0	1	2	2	1	7	4	4	2	2	7	2	2	5	0	2	3	6	0	0	4	1	0	0	3	0	1	0	4	3	2	2	5	1	6	8	9	12	4	4	2
CL00691	Actinobacteria	Actinobacteria	Ilumatobacter	2	0	3	2	6	2	2	3	2	1	2	1	7	1	3	1	0	3	4	4	0	0	8	7	1	2	2	1	2	4	1	2	2	3	3	1	3	1	1	6	1	1	2	3	1	0
CL00692	Armatimonadetes	Fimbriimonadia	Fimbriimonas	0	0	0	0	0	0	0	0	0	1	0	0	0	0	0	0	1	0	0	0	2	0	0	2	5	15	3	0	8	0	1	0	0	0	0	0	1	2	0	0	0	1	1	0	1	1
CL00693	Proteobacteria	Alphaproteobacteria	Actibacterium	3	4	3	1	3	2	0	5	2	1	2	0	2	1	1	3	1	6	2	2	2	1	1	3	0	1	4	1	0	0	3	2	5	0	2	0	1	2	1	4	2	6	1	0	2	0
CL00694	Firmicutes	Bacilli	Cohnella	2	3	5	3	1	5	2	3	2	1	3	4	1	0	3	3	1	5	1	3	1	0	4	1	5	0	2	1	3	2	13	3	1	2	2	0	4	7	2	0	2	2	1	2	1	4
CL00695	Actinobacteria	Actinobacteria	Solirubrobacter	0	1	1	0	0	0	0	0	1	0	0	2	1	1	3	0	3	0	2	5	0	0	0	0	3	0	0	0	2	0	1	1	0	0	3	0	1	1	0	0	2	1	0	2	1	4
CL00696	Firmicutes	Clostridia	Christensenella	0	0	0	0	0	0	0	0	0	0	1	8	0	11	4	5	4	2	3	4	3	0	1	7	6	6	0	0	8	0	0	0	0	0	0	0	0	0	0	3	10	10	3	4	7	0
CL00697	Verrucomicrobia	Verrucomicrobiae	Prosthecobacter	0	0	4	0	0	0	0	0	0	0	3	10	2	4	3	15	1	1	2	2	4	0	2	6	3	0	4	0	5	0	0	0	0	0	0	1	0	0	0	3	4	9	9	8	6	1
CL00698	Chloroflexi	Chloroflexia	Oscillochloris	0	0	0	0	2	0	0	1	2	1	9	8	8	4	0	6	0	3	0	9	0	0	0	1	0	0	0	0	0	0	0	1	0	0	0	3	0	0	1	2	4	1	1	8	3	0
CL00699	Actinobacteria	Actinobacteria	Aciditerrimonas	0	1	3	2	1	2	0	0	2	0	1	2	2	2	4	2	2	1	3	3	0	0	1	12	4	0	0	1	4	4	3	2	3	2	1	1	3	1	1	1	1	2	3	9	6	0
CL00700	Planctomycetes	Planctomycetia	Blastopirellula	1	2	2	6	9	3	4	2	2	8	8	1	1	1	0	3	3	3	7	0	0	0	7	1	0	0	0	0	0	3	6	2	2	1	2	1	0	1	1	2	4	4	3	1	1	3
CL00701	Actinobacteria	Actinobacteria	Aquihabitans	1	1	0	0	0	0	4	1	0	3	8	5	8	1	5	2	10	2	4	1	0	0	1	0	0	0	0	1	0	3	0	0	1	0	0	0	0	0	1	7	7	7	5	8	0	0
CL00702	Bacteroidetes	Sphingobacteriia	Flavihumibacter	0	0	1	1	0	0	0	0	0	3	0	0	0	1	0	0	0	0	0	0	0	0	0	0	0	3	2	0	0	0	0	0	1	0	0	0	1	0	0	0	0	0	0	0	0	1
CL00703	Verrucomicrobia	Verrucomicrobiae	Roseimicrobium	3	0	1	1	4	1	1	2	5	0	3	2	9	6	0	4	2	4	2	1	0	13	1	3	2	1	0	0	0	0	5	1	3	3	2	2	2	3	0	1	3	10	6	5	1	2
CL00704	Proteobacteria	Deltaproteobacteria	Desulfacinum	11	8	3	3	2	2	4	7	2	11	3	0	2	0	0	0	0	0	0	0	0	0	7	0	0	0	0	0	0	10	5	12	5	2	5	3	5	2	9	0	0	0	1	0	1	0
CL00705	Planctomycetes	Planctomycetia	Gemmata	1	1	1	1	0	0	0	0	1	2	2	1	2	1	5	1	5	3	6	3	0	0	1	3	6	6	2	0	4	0	1	0	0	0	1	4	0	1	0	3	3	4	1	5	9	5
CL00706	Actinobacteria	Actinobacteria	Geodermatophilus	0	0	0	0	0	0	0	0	1	1	0	0	0	0	0	1	1	0	2	1	2	1	1	2	10	6	0	0	15	0	0	0	0	0	0	0	0	3	0	2	1	2	4	1	1	2
CL00707	Bacteroidetes	Cytophagia	Cytophaga	0	0	0	0	0	0	0	0	7	0	1	5	5	0	0	0	4	9	0	0	0	0	0	0	0	0	0	1	0	0	0	0	0	0	0	0	1	0	0	1	1	3	1	0	0	0
CL00708	Proteobacteria	Betaproteobacteria	Ramlibacter	0	0	1	1	1	3	1	4	0	0	1	6	1	4	6	6	3	3	5	5	3	0	1	3	6	6	0	1	4	1	2	2	3	2	1	1	1	0	1	7	5	4	6	5	7	1
CL00709	Actinobacteria	Actinobacteria	Mycobacterium	0	0	1	0	2	0	0	0	3	1	1	0	1	1	0	3	4	2	1	1	0	14	0	0	0	1	3	2	0	1	1	0	1	0	0	1	0	1	0	0	0	1	2	2	0	4
CL00710	Bacteroidetes	Sphingobacteriia	Arachidicoccus	0	0	0	0	0	0	0	0	0	1	0	0	0	0	0	0	1	0	0	1	0	0	0	0	0	0	0	2	0	0	0	0	0	0	0	0	0	0	0	0	0	0	0	0	0	0
CL00711	Planctomycetes	Phycisphaerae	Tepidisphaera	0	0	1	0	0	1	0	0	1	0	0	1	1	1	5	3	2	0	0	0	0	0	2	1	5	1	0	9	5	0	0	0	0	0	0	0	1	0	0	2	2	4	4	0	3	0
CL00712	Bacteroidetes	Cytophagia	Cytophaga	1	0	5	8	1	1	2	3	0	0	6	3	12	3	0	16	2	20	3	0	0	0	0	0	0	0	0	0	0	0	4	1	6	1	2	1	1	1	4	4	3	1	2	3	5	0
CL00713	Proteobacteria	Gammaproteobacteria	Steroidobacter	0	1	1	0	0	0	0	1	1	0	4	2	2	2	2	4	1	1	2	1	2	0	0	1	0	4	4	2	0	0	5	0	1	0	0	0	0	1	0	1	2	1	0	4	1	1
CL00714	Proteobacteria	Alphaproteobacteria	Rhizobium	0	0	0	0	0	0	0	0	0	0	2	0	5	5	2	6	3	1	1	0	11	0	1	4	6	13	1	0	6	0	0	0	0	0	0	0	0	0	1	5	0	1	1	0	2	1
CL00715	Proteobacteria	Gammaproteobacteria	Thiohalobacter	0	0	0	0	0	0	0	0	0	0	0	0	1	0	0	0	0	0	0	1	0	3	0	0	1	0	0	2	0	0	1	0	0	0	0	3	0	0	0	0	0	7	1	0	1	0
CL00716	Chloroflexi	Thermomicrobia	Nitrolancea	0	0	0	0	1	0	0	0	1	0	3	3	1	7	1	1	13	6	3	10	0	0	0	7	6	1	0	3	4	0	0	0	0	0	0	0	0	0	0	3	5	4	4	7	6	0
CL00717	Proteobacteria	Deltaproteobacteria	Desulfovibrio	2	1	0	1	5	1	0	0	0	4	9	6	8	6	1	4	3	3	6	11	0	1	6	0	0	1	0	0	0	0	0	4	7	1	0	0	3	0	1	5	8	5	8	16	19	3
CL00718	Actinobacteria	Actinobacteria	Ilumatobacter	5	4	0	4	2	7	3	10	4	3	1	0	11	6	0	0	0	3	2	5	0	4	0	2	0	0	0	0	0	7	2	3	5	6	4	3	1	2	6	1	6	2	4	3	5	0
CL00719	Proteobacteria	Alphaproteobacteria	Dongia	0	2	1	1	1	0	0	0	1	0	0	0	0	0	0	0	0	0	0	0	2	5	0	0	0	0	4	0	0	0	3	0	0	1	0	0	2	0	0	1	0	0	0	0	0	0
CL00720	Proteobacteria	Alphaproteobacteria	Phenylobacterium	2	2	1	0	1	0	1	1	0	2	4	3	3	1	3	6	1	1	7	4	1	0	0	2	3	0	4	1	0	1	1	2	2	0	3	2	3	1	1	3	1	3	5	9	2	2
CL00721	Bacteroidetes	Sphingobacteriia	Sediminibacterium	0	0	0	0	0	1	0	0	2	2	0	1	0	0	2	1	1	0	0	1	2	16	0	0	0	8	14	2	0	0	1	1	1	0	1	0	0	1	0	1	2	1	4	0	0	2
CL00722	Firmicutes	Bacilli	Fontibacillus	2	3	2	6	5	2	1	3	1	0	0	3	0	0	8	0	14	1	1	0	0	0	5	4	3	3	1	0	3	1	3	1	1	3	1	3	2	2	5	3	0	1	1	1	0	8
CL00723	Proteobacteria	Deltaproteobacteria	Kofleria	1	1	3	2	0	2	0	0	0	1	1	0	3	0	2	2	5	0	2	1	1	5	1	3	3	0	2	0	1	1	0	4	0	1	1	2	0	1	4	2	3	3	1	4	4	3
CL00724	Bacteroidetes	Flavobacteriia	Owenweeksia	0	1	1	1	1	0	0	0	1	0	0	0	0	2	0	0	0	0	0	0	3	10	3	2	1	0	4	0	1	0	1	0	0	0	0	0	0	0	1	1	0	1	2	1	3	2
CL00725	Actinobacteria	Actinobacteria	Aquihabitans	2	0	2	0	0	1	0	0	2	1	1	4	5	7	4	3	5	4	4	6	1	1	1	2	6	1	0	2	7	3	0	2	0	0	1	0	0	1	0	0	1	1	2	7	5	1
CL00726	Bacteroidetes	Sphingobacteriia	Parasegetibacter	3	4	2	3	1	0	3	1	2	3	25	1	16	2	1	6	0	8	2	1	0	0	0	0	1	0	3	0	0	2	13	1	3	1	1	2	4	0	3	0	1	5	4	0	7	0
CL00727	Bacteroidetes	Sphingobacteriia	Solitalea	1	1	0	1	0	1	0	0	0	0	2	0	6	11	3	27	6	6	8	19	0	0	1	2	0	0	0	0	0	1	3	0	1	2	0	1	2	2	0	1	4	20	2	12	5	5
CL00728	Firmicutes	Bacilli	Paenibacillus	3	1	0	3	0	0	0	1	0	3	5	2	0	0	2	2	0	6	2	1	1	0	3	2	2	0	0	1	2	0	2	0	2	0	0	2	4	0	2	0	3	0	1	4	4	53
CL00729	Proteobacteria	Gammaproteobacteria	Halochromatium	2	5	3	4	16	5	3	2	5	4	5	2	3	2	1	0	0	1	0	1	0	0	15	9	2	1	0	3	0	6	3	5	4	4	1	2	7	4	18	2	1	0	5	0	2	0
CL00730	Bacteroidetes	Cytophagia	Larkinella	0	0	0	0	0	0	0	0	1	0	0	1	1	0	3	0	1	0	0	1	1	0	0	1	1	0	0	1	0	0	0	0	0	0	0	0	0	0	0	1	0	3	2	0	0	1
CL00731	Cyanobacteria/Chloroplast	Chloroplast	Bacillariophyta	0	0	0	0	0	1	0	0	0	0	0	2	0	5	9	4	2	3	0	1	8	0	0	8	20	15	0	0	18	0	0	0	0	0	0	0	0	0	0	5	0	0	3	1	3	1
CL00732	Actinobacteria	Actinobacteria	Tetrasphaera	3	0	0	0	1	0	1	0	1	0	1	7	10	4	15	4	4	2	8	7	0	0	1	9	7	0	0	1	6	0	0	0	0	0	0	0	0	0	0	2	7	6	6	5	4	0
CL00733	Proteobacteria	Alphaproteobacteria	Kaistia	1	0	0	0	0	0	0	0	0	0	1	1	0	0	0	0	0	0	0	0	5	4	0	0	0	1	3	1	1	0	0	0	0	0	0	0	0	0	0	2	0	0	0	2	0	1
CL00734	Chloroflexi	Caldilineae	Litorilinea	1	0	1	0	0	0	0	2	0	0	0	1	3	6	7	9	11	1	7	5	1	0	0	0	2	0	0	1	0	0	1	1	0	1	0	0	0	0	0	1	6	12	2	7	11	1
CL00735	Chloroflexi	Chloroflexia	Herpetosiphon	0	0	0	0	1	0	0	0	0	0	2	5	1	11	4	11	13	3	3	5	0	0	0	2	1	0	4	0	0	0	0	0	0	0	0	0	1	2	0	4	4	16	2	14	11	4
CL00736	Ignavibacteriae	Ignavibacteria	Melioribacter	5	3	0	2	3	5	9	5	4	5	0	2	5	0	0	0	2	2	0	1	0	0	3	5	0	0	1	0	0	5	8	7	3	4	8	7	4	7	2	1	4	0	0	0	0	0
CL00737	Proteobacteria	Alphaproteobacteria	Sphingomonas	4	3	3	0	2	6	0	5	1	2	3	1	1	2	2	13	1	3	5	1	1	0	2	4	4	1	2	0	0	1	1	3	5	0	0	1	1	3	3	2	0	2	4	1	1	1
CL00738	Proteobacteria	Alphaproteobacteria	Azospirillum	0	0	1	2	1	1	2	1	1	0	0	0	2	1	1	1	5	6	0	1	0	1	10	6	9	2	2	0	7	0	3	1	1	2	4	3	2	0	2	11	2	1	7	2	6	2
CL00739	Proteobacteria	Deltaproteobacteria	Desulfomonile	0	0	2	0	2	0	1	0	3	0	3	5	8	6	7	2	3	3	6	4	0	0	12	8	3	1	0	1	1	0	2	1	2	5	1	0	3	4	1	15	13	8	3	3	5	2
CL00740	Planctomycetes	Planctomycetia	Gemmata	6	8	10	5	3	2	3	3	0	13	21	0	6	0	0	3	0	3	1	2	1	0	0	1	0	0	0	0	0	5	7	4	7	3	3	2	5	1	5	1	3	1	0	1	3	1
CL00741	Verrucomicrobia	Opitutae	Opitutus	0	0	0	0	0	0	0	0	0	0	0	0	0	0	0	0	0	0	0	0	8	26	0	0	0	2	24	9	0	0	0	0	0	0	0	0	0	0	0	0	0	0	0	0	0	0
CL00742	Bacteroidetes	Cytophagia	Hymenobacter	0	0	1	0	0	0	0	0	0	1	0	0	1	1	3	0	3	1	12	0	5	0	0	0	2	0	2	0	4	0	1	0	0	0	0	0	0	0	0	1	0	1	0	1	0	9
CL00743	Bacteroidetes	Flavobacteriia	Flavobacterium	0	0	0	0	0	0	0	0	3	0	0	0	0	0	0	0	0	0	0	0	1	0	0	0	0	0	0	1	0	0	1	0	0	0	0	1	0	0	0	0	1	0	0	0	0	2
CL00744	Actinobacteria	Actinobacteria	Aciditerrimonas	7	11	3	0	5	1	1	3	3	5	2	0	1	1	0	0	0	0	0	1	0	0	4	2	0	0	0	0	0	8	2	9	10	3	2	3	3	1	5	2	0	0	1	1	0	0
CL00745	Proteobacteria	Betaproteobacteria	Nitrosospira	2	1	1	0	3	0	0	1	0	2	3	5	13	8	4	3	6	3	7	7	0	1	3	4	4	0	0	0	0	0	1	3	1	0	0	0	1	2	0	8	10	12	2	5	10	1
CL00746	Planctomycetes	Phycisphaerae	Tepidisphaera	0	1	0	0	0	0	0	0	0	0	2	0	0	0	0	2	0	2	0	0	0	0	0	0	0	0	0	0	0	0	1	0	1	0	2	1	0	1	3	3	1	0	1	0	0	0
CL00747	Proteobacteria	Alphaproteobacteria	Sphingomonas	0	0	1	1	0	0	0	0	0	0	0	15	1	0	5	1	0	0	1	1	0	0	0	0	4	1	2	1	3	0	0	0	0	0	0	1	0	1	0	0	2	2	2	4	2	2
CL00748	Proteobacteria	Deltaproteobacteria	Haliangium	1	1	0	0	4	2	3	0	0	1	17	3	10	9	2	3	2	1	10	6	0	0	2	2	1	0	0	0	1	3	3	2	0	3	3	5	0	1	0	4	4	2	1	14	8	1
CL00749	Proteobacteria	Betaproteobacteria	Acidovorax	0	0	2	1	0	0	0	0	0	0	0	0	1	1	0	0	0	0	1	0	17	30	0	0	0	7	5	10	0	0	0	0	1	0	0	0	1	0	0	0	2	0	1	1	0	1
CL00750	Actinobacteria	Actinobacteria	Solirubrobacter	0	0	0	0	1	1	1	1	2	0	1	3	1	5	6	1	2	5	1	3	0	0	0	5	11	1	0	2	19	0	0	0	4	4	7	0	0	9	0	5	1	0	5	5	14	0
CL00751	Verrucomicrobia	Verrucomicrobiae	Brevifollis	9	1	0	3	1	2	4	4	3	3	3	2	6	6	3	2	4	6	0	1	0	1	8	1	1	0	0	0	1	2	1	6	3	5	5	5	5	6	5	11	1	1	1	1	1	4
CL00752	Bacteroidetes	Sphingobacteriia	Sediminibacterium	0	2	0	0	2	0	0	0	1	0	2	6	1	2	0	8	6	0	1	1	0	0	0	0	3	0	0	0	0	1	0	1	1	0	0	0	1	0	1	1	1	1	0	0	2	0
CL00753	Firmicutes	Clostridia	Ruminococcus	0	0	0	4	3	1	4	4	2	1	18	2	0	2	1	3	3	3	6	1	0	0	3	0	2	11	0	0	1	2	4	5	1	1	1	1	2	1	0	4	1	2	1	0	0	0
CL00754	Bacteroidetes	Cytophagia	Sporocytophaga	0	0	3	3	0	0	1	0	0	1	0	3	1	0	0	1	3	0	0	0	0	2	1	0	0	0	1	3	0	2	1	0	1	1	1	2	0	0	0	1	2	1	0	0	0	0
CL00755	Actinobacteria	Actinobacteria	Rubrobacter	0	0	0	0	0	0	0	0	1	0	0	0	0	21	8	5	11	0	4	3	0	0	2	1	1	0	0	1	0	0	0	0	0	2	0	0	0	9	0	0	2	6	5	10	7	2
CL00756	Bacteroidetes	Sphingobacteriia	Flavihumibacter	1	3	1	0	0	1	0	0	0	3	14	0	3	0	0	2	0	21	4	0	1	0	1	1	0	0	0	2	0	0	9	0	2	0	1	0	1	0	0	1	0	1	3	0	2	71
CL00757	Planctomycetes	Planctomycetia	Gimesia	0	2	2	1	3	3	3	0	2	1	11	2	1	7	0	4	7	13	1	5	0	0	7	0	0	0	0	0	0	0	1	0	3	1	0	3	2	2	1	4	15	7	4	3	6	8
CL00758	Proteobacteria	Betaproteobacteria	Nitrosospira	0	1	2	1	0	1	2	1	0	3	1	4	4	6	3	9	1	8	2	3	0	0	3	1	0	0	0	1	1	0	5	1	2	0	4	0	0	6	1	10	1	4	9	6	6	3
CL00759	Firmicutes	Bacilli	Salinithrix	0	0	1	2	5	2	0	0	0	0	17	5	9	1	0	7	8	17	4	5	0	0	5	2	0	0	0	0	0	1	1	1	2	0	0	0	4	0	0	6	5	1	2	4	4	1
CL00760	Proteobacteria	Alphaproteobacteria	Azospirillum	10	2	2	9	3	6	5	7	2	5	1	0	1	0	1	1	0	1	1	1	0	0	6	8	1	2	0	0	2	5	3	3	3	9	8	7	0	3	6	7	0	0	0	2	1	1
CL00761	Actinobacteria	Actinobacteria	Conexibacter	0	0	0	0	0	0	0	0	1	0	1	4	1	4	5	1	1	0	2	4	3	0	2	3	6	1	0	2	6	0	0	0	0	0	0	0	0	0	0	0	1	1	1	7	14	2
CL00762	Actinobacteria	Actinobacteria	Rhizocola	3	2	8	1	4	8	5	4	7	7	0	0	0	0	0	0	0	1	0	0	0	0	1	0	0	0	0	2	0	6	6	4	6	18	1	1	6	9	10	0	0	0	0	0	0	1
CL00763	Actinobacteria	Actinobacteria	Jatrophihabitans	0	1	1	0	1	0	0	0	0	0	0	0	0	0	0	1	0	0	0	0	5	5	0	0	0	1	8	0	0	0	0	1	2	0	0	0	1	1	6	1	1	0	0	0	0	0
CL00764	Actinobacteria	Actinobacteria	Rhodococcus	0	0	0	0	0	0	0	0	2	0	0	0	0	0	0	0	0	0	0	1	2	1	0	0	0	0	1	0	0	0	0	0	0	0	0	0	1	0	0	1	3	1	0	1	0	1
CL00765	Planctomycetes	Planctomycetia	Blastopirellula	2	1	1	1	0	0	3	0	0	1	3	2	1	2	0	2	6	1	1	1	0	0	0	2	0	0	5	0	1	2	1	1	0	0	1	2	1	1	0	2	2	1	0	2	0	3
CL00766	Proteobacteria	Deltaproteobacteria	Haliangium	0	4	1	0	5	1	1	0	3	1	3	9	5	2	3	3	4	3	3	2	0	0	10	2	0	3	1	2	0	2	3	4	7	0	0	3	1	3	2	1	4	4	1	5	6	0
CL00767	Bacteroidetes	Sphingobacteriia	Mucilaginibacter	0	0	3	1	0	0	0	0	0	0	0	1	0	0	0	1	1	1	0	0	3	6	0	0	0	2	4	5	0	0	0	0	1	0	0	0	0	0	0	0	3	2	0	0	1	5
CL00768	Proteobacteria	Deltaproteobacteria	Aggregicoccus	0	0	4	2	1	0	0	1	3	2	9	4	1	0	2	2	2	3	4	0	0	3	0	2	1	0	1	0	0	1	1	2	0	1	0	0	0	1	2	1	3	1	3	0	0	7
CL00769	Proteobacteria	Gammaproteobacteria	Luteimonas	0	0	0	0	0	0	0	0	1	0	0	4	7	9	2	9	4	2	3	5	5	0	2	3	4	1	0	5	4	0	0	0	0	1	0	0	0	1	0	5	2	2	3	7	5	1
CL00770	Proteobacteria	Gammaproteobacteria	Acinetobacter	2	5	1	12	1	2	4	2	5	5	0	0	0	0	0	1	0	2	0	0	0	0	13	4	0	0	0	0	0	9	2	18	3	6	4	16	2	0	10	0	0	0	0	1	0	0
CL00771	Cyanobacteria/Chloroplast	Chloroplast	Chlorophyta	0	0	0	0	0	0	0	0	0	1	0	4	0	7	7	11	1	5	1	1	0	5	0	1	0	1	0	3	0	0	0	0	0	0	0	0	0	0	0	1	1	10	5	11	10	27
CL00772	Planctomycetes	Planctomycetia	Thermogutta	2	1	2	5	6	1	3	0	2	3	9	6	0	1	1	1	5	6	8	0	0	5	11	1	0	0	0	0	1	0	2	0	1	2	1	2	5	0	3	5	6	2	1	4	0	3
CL00773	Verrucomicrobia	Verrucomicrobiae	Prosthecobacter	6	4	1	10	6	13	6	4	7	6	0	0	1	0	0	0	0	1	1	0	0	0	4	2	0	0	2	3	0	6	3	4	3	6	5	8	10	1	7	1	1	0	0	0	0	0
CL00774	Proteobacteria	Alphaproteobacteria	Sphingopyxis	0	1	0	1	0	0	1	0	1	0	2	1	0	2	4	0	0	1	1	2	0	4	0	4	5	3	0	0	5	0	0	0	0	0	0	0	0	0	0	0	0	1	2	0	3	2
CL00775	Firmicutes	Clostridia	Desulfotomaculum	2	0	0	0	2	0	0	0	0	0	8	9	9	3	4	13	6	6	10	5	0	0	3	2	0	0	0	0	0	1	0	1	1	0	0	1	2	1	1	4	7	6	3	4	5	2
CL00776	Proteobacteria	Alphaproteobacteria	Roseomonas	0	0	0	0	0	0	0	0	0	0	0	0	0	0	0	0	0	0	0	0	1	0	0	0	0	1	0	0	0	0	0	0	0	0	0	0	0	0	0	0	0	1	1	0	0	0
CL00777	Gemmatimonadetes	Gemmatimonadetes	Gemmatimonas	3	5	5	5	1	3	3	5	0	3	17	0	6	1	0	2	1	14	4	0	4	0	3	2	0	0	0	0	0	5	5	4	4	2	4	4	7	2	3	3	0	1	0	0	2	4
CL00778	Actinobacteria	Actinobacteria	Conexibacter	0	0	0	0	0	0	0	0	0	0	0	0	0	0	0	1	0	0	0	0	26	18	1	0	0	5	33	21	0	0	0	0	0	0	0	0	0	0	1	0	0	0	0	0	0	0
CL00779	Actinobacteria	Actinobacteria	Ilumatobacter	2	0	1	0	1	0	0	2	0	1	7	3	2	6	4	5	0	3	3	4	2	0	3	1	2	0	1	0	2	0	0	0	2	0	0	0	2	2	0	3	6	3	1	1	5	0
CL00780	Planctomycetes	Planctomycetia	Pirellula	1	0	1	4	5	5	1	1	1	1	7	3	0	2	0	3	6	2	2	3	0	1	1	0	1	0	0	0	0	1	1	1	0	6	3	4	3	1	2	10	3	1	0	3	1	7
CL00781	Armatimonadetes	Armatimonadia	Armatimonas/Armatimonadetes_gp1	0	0	0	0	0	0	0	0	0	0	0	0	0	0	5	0	0	0	1	0	7	5	0	1	11	12	0	0	5	0	0	0	0	0	0	0	0	0	0	3	0	1	5	0	1	2
CL00782	Proteobacteria	Deltaproteobacteria	Haliangium	1	9	1	9	4	5	0	3	1	4	10	3	11	2	0	7	4	3	3	2	2	0	1	0	0	0	0	0	0	3	2	7	6	7	4	3	1	6	2	4	3	2	4	1	6	0
CL00783	Proteobacteria	Alphaproteobacteria	Caulobacter	0	0	1	0	0	0	0	1	1	0	3	7	0	2	6	2	1	6	2	0	0	1	0	0	1	0	0	0	2	0	0	0	0	0	0	0	0	0	0	3	8	11	4	5	2	15
CL00784	Planctomycetes	Planctomycetia	Blastopirellula	1	1	0	9	0	2	0	2	1	1	1	10	3	2	0	5	5	1	4	0	0	0	0	0	0	0	0	0	0	0	4	1	1	2	0	1	0	1	0	3	5	1	2	2	0	11
CL00785	Proteobacteria	Gammaproteobacteria	Haliea	1	3	0	4	1	0	3	0	0	1	2	0	9	0	0	19	6	23	1	0	0	0	5	0	0	0	0	0	0	1	3	0	0	0	0	1	2	0	5	9	1	3	1	0	2	0
CL00786	Gemmatimonadetes	Gemmatimonadetes	Gemmatimonas	0	0	0	0	1	1	1	1	0	0	0	4	6	13	4	12	0	8	5	9	0	0	10	4	2	0	0	0	0	1	0	0	0	0	0	0	0	2	0	5	7	8	5	4	7	1
CL00787	Proteobacteria	Deltaproteobacteria	Bdellovibrio	1	1	0	0	0	0	3	2	1	2	1	1	0	1	0	1	0	2	2	1	0	0	0	3	4	4	0	1	3	1	2	6	2	2	6	0	3	0	0	1	1	1	4	3	3	0
CL00788	Verrucomicrobia	Verrucomicrobiae	Haloferula	2	3	0	5	6	5	2	1	4	2	0	1	3	2	0	0	0	1	0	0	0	11	10	0	0	2	1	0	0	4	3	4	4	10	2	8	4	10	5	1	0	0	0	1	1	0
CL00789	Firmicutes	Bacilli	Anoxybacillus	0	0	0	0	0	0	0	0	0	0	0	0	0	0	0	0	0	0	0	0	0	0	0	0	0	0	0	0	0	0	0	0	0	0	0	0	0	0	0	0	0	0	0	0	0	0
CL00790	Actinobacteria	Actinobacteria	Umezawaea	0	0	0	1	2	2	1	0	0	0	0	0	0	1	1	0	0	0	0	0	0	0	0	0	0	0	0	0	0	0	1	3	0	0	2	0	0	2	0	5	3	14	3	0	1	3
CL00791	Proteobacteria	Deltaproteobacteria	Desulfocarbo	1	2	0	8	5	1	1	4	1	6	17	0	6	1	0	1	0	29	1	0	0	4	6	1	0	0	0	0	0	2	7	5	2	0	4	6	4	0	1	12	0	0	2	0	0	0
CL00792	Planctomycetes	Planctomycetia	Gemmata	2	2	2	5	1	0	3	5	1	7	13	1	1	0	2	4	2	7	1	2	2	0	1	1	0	0	0	0	0	6	2	5	7	2	2	8	4	1	8	2	0	3	3	0	8	0
CL00793	Firmicutes	Clostridia	Romboutsia	2	1	7	7	3	2	1	2	3	2	0	5	1	0	0	0	0	1	1	0	0	0	12	13	0	4	0	2	5	0	5	2	2	2	2	2	2	0	2	1	1	1	2	0	0	0
CL00794	Proteobacteria	Gammaproteobacteria	Dokdonella	0	1	1	0	0	0	1	0	1	0	0	0	0	1	2	1	1	0	0	1	9	1	0	0	0	3	1	2	0	1	0	0	0	3	0	0	1	5	0	0	4	1	0	1	1	0
CL00795	Firmicutes	Bacilli	Staphylococcus	0	0	0	0	0	0	0	0	0	0	0	0	0	0	0	0	0	0	0	0	28	3	0	0	0	10	9	8	0	0	0	0	0	0	0	0	0	0	0	0	0	0	0	1	0	0
CL00796	Proteobacteria	Deltaproteobacteria	Sandaracinus	0	0	0	0	0	0	0	1	1	0	0	2	0	0	2	1	3	1	0	3	9	42	0	0	0	2	9	1	0	2	0	0	0	0	0	1	0	0	0	0	0	0	1	1	0	1
CL00797	Proteobacteria	Alphaproteobacteria	Shinella	0	0	0	0	0	2	1	3	1	0	5	0	4	0	2	2	0	2	2	0	0	0	0	0	0	0	0	3	1	0	0	0	2	0	0	0	1	1	1	1	1	1	1	3	0	0
CL00798	Proteobacteria	Betaproteobacteria	Burkholderia	4	2	8	6	10	4	5	6	0	4	0	0	3	1	1	0	0	1	5	0	0	5	3	1	0	0	0	0	0	7	3	12	3	3	3	3	21	5	11	2	1	1	3	2	1	0
CL00799	Actinobacteria	Actinobacteria	Gaiella	2	2	5	1	2	23	6	1	9	6	0	0	2	0	0	1	0	1	1	2	1	0	2	2	0	0	0	0	0	2	0	2	7	19	10	2	2	0	2	0	4	0	2	0	2	0
CL00800	Bacteroidetes	Cytophagia	Dyadobacter	0	0	1	0	0	0	0	1	0	0	0	0	1	0	0	0	0	0	0	1	0	1	0	1	0	3	1	0	1	0	0	0	0	0	0	0	0	0	0	1	3	0	4	0	0	2
CL00801	Proteobacteria	Gammaproteobacteria	Povalibacter	1	2	4	2	1	1	1	2	0	6	0	9	0	8	3	6	4	1	1	6	0	2	0	2	1	0	1	1	0	4	0	4	1	3	0	0	2	4	1	6	1	2	3	3	0	0
CL00802	Proteobacteria	Deltaproteobacteria	Haliangium	1	0	1	0	0	0	2	0	0	0	5	3	5	6	3	1	2	0	3	2	1	0	3	3	2	7	1	0	0	2	0	2	0	0	2	1	1	0	2	1	0	1	4	3	3	0
CL00803	Planctomycetes	Phycisphaerae	Tepidisphaera	0	2	0	0	0	0	0	0	0	0	4	2	2	6	6	3	3	2	3	1	1	0	1	2	5	23	0	1	13	0	0	0	0	0	0	1	0	0	0	1	1	1	1	1	5	1
CL00804	Bacteroidetes	Sphingobacteriia	Terrimonas	0	0	0	0	0	0	0	0	1	0	0	0	0	1	1	1	0	0	1	0	1	0	0	0	3	0	0	2	1	0	0	0	0	0	0	0	0	6	0	0	0	2	1	0	1	0
CL00805	Proteobacteria	Alphaproteobacteria	Granulibacter	0	0	0	0	0	0	0	0	0	0	0	0	0	0	0	0	0	0	0	0	15	18	0	0	0	8	37	5	0	0	0	0	0	0	0	0	0	0	0	0	0	0	0	0	0	2
CL00806	Actinobacteria	Actinobacteria	Nocardioides	3	3	2	2	0	3	0	4	5	0	0	0	2	0	2	1	1	0	0	1	0	0	1	1	2	1	0	0	0	5	0	3	7	8	8	4	1	5	6	0	1	0	1	1	1	0
CL00807	Proteobacteria	Deltaproteobacteria	Polyangium	1	0	1	0	0	1	5	0	2	2	1	3	0	0	3	2	0	1	3	0	0	0	0	1	1	0	0	0	0	0	1	3	2	2	0	2	0	13	0	4	13	12	12	0	2	0
CL00808	Actinobacteria	Actinobacteria	Cellulosimicrobium	1	0	0	0	0	1	0	0	1	0	0	3	5	4	10	0	0	2	1	3	0	0	5	16	0	0	0	0	2	1	0	0	0	0	0	0	0	0	0	1	3	1	2	1	0	0
CL00810	Verrucomicrobia	Verrucomicrobiae	Prosthecobacter	2	1	0	7	3	3	1	2	3	3	1	3	2	5	2	3	2	4	3	1	1	3	0	0	0	0	2	0	0	3	3	1	1	4	0	3	3	1	0	3	1	2	4	1	1	2
CL00811	Gemmatimonadetes	Gemmatimonadetes	Gemmatimonas	1	1	1	0	0	3	1	1	1	0	4	3	6	0	5	2	4	11	2	2	2	5	0	0	0	0	0	1	0	1	2	1	1	0	0	3	0	0	0	6	3	3	4	2	2	3
CL00812	Gemmatimonadetes	Gemmatimonadetes	Gemmatimonas	0	0	0	0	0	0	0	0	0	0	0	3	0	0	3	1	1	1	1	2	3	0	1	6	11	7	0	2	12	0	0	0	0	0	0	0	0	0	0	0	2	0	0	2	1	0
CL00813	Bacteroidetes	Sphingobacteriia	Terrimonas	4	1	9	2	0	2	2	2	2	1	0	3	0	3	1	5	0	1	1	1	0	4	0	2	1	0	0	0	0	0	1	4	3	1	1	1	8	0	4	2	2	2	1	4	2	3
CL00814	Proteobacteria	Deltaproteobacteria	Peredibacter	0	0	0	1	0	1	0	0	2	0	3	0	1	0	2	0	0	1	0	2	0	0	1	0	1	1	0	0	0	0	3	1	0	0	0	2	1	2	0	1	1	0	0	2	0	4
CL00815	Proteobacteria	Deltaproteobacteria	Desulfoluna	1	3	3	0	4	3	4	3	5	3	0	0	1	2	5	0	0	2	1	4	0	0	8	7	3	2	0	1	5	6	1	6	5	8	3	7	0	4	3	2	0	1	0	0	0	0
CL00816	Proteobacteria	Gammaproteobacteria	Rhizobacter	0	0	0	0	0	0	0	0	0	0	0	0	0	0	2	0	0	0	0	1	1	0	0	0	0	1	0	0	0	0	0	0	1	0	0	0	1	0	0	0	0	0	0	0	0	0
CL00817	Proteobacteria	Gammaproteobacteria	Chiayiivirga	0	0	0	0	0	0	0	0	0	1	0	0	0	0	0	0	0	0	1	1	0	1	0	0	0	0	1	0	0	0	0	0	1	0	1	0	3	0	0	0	0	1	0	0	0	0
CL00818	Proteobacteria	Alphaproteobacteria	Chelativorans	3	0	0	1	0	2	1	2	3	1	2	4	1	9	5	3	2	4	2	2	1	0	1	1	1	2	0	1	1	1	1	1	0	2	2	0	0	14	0	0	3	6	6	8	5	0
CL00819	Proteobacteria	Deltaproteobacteria	Sandaracinus	0	2	4	1	2	1	2	7	1	1	2	1	2	2	1	0	5	2	2	0	0	0	0	1	6	0	0	0	1	3	2	4	3	7	3	3	11	1	4	5	1	1	8	1	3	0
CL00820	Chloroflexi	Chloroflexia	Herpetosiphon	0	0	0	0	0	0	0	0	0	0	0	8	1	1	0	0	18	1	10	8	1	0	1	3	0	5	1	0	4	0	0	0	0	0	0	0	1	0	0	1	3	0	3	0	2	0
CL00821	Actinobacteria	Actinobacteria	Catenuloplanes	0	1	0	0	0	0	0	0	0	0	0	0	0	0	0	0	1	1	0	1	2	0	0	0	6	0	0	0	0	1	0	1	0	0	1	1	1	0	2	1	2	1	1	2	1	0
CL00822	Actinobacteria	Actinobacteria	Rubrobacter	4	6	7	2	2	3	7	9	5	8	1	0	0	0	1	0	0	1	0	2	0	0	7	4	3	0	0	0	1	2	7	5	10	4	5	1	9	5	7	0	0	0	0	0	1	0
CL00823	Proteobacteria	Alphaproteobacteria	Constrictibacter	0	0	0	0	0	0	0	0	0	0	4	6	0	0	1	3	4	1	3	0	0	0	0	1	0	0	2	1	1	0	0	0	0	0	0	0	0	0	0	0	1	3	2	1	0	0
CL00824	Proteobacteria	Deltaproteobacteria	Desulfosalsimonas	7	2	5	4	2	4	4	9	2	6	2	0	2	0	2	0	0	0	0	1	0	2	6	6	0	1	0	2	0	4	2	3	6	6	6	4	10	3	7	1	0	2	1	0	0	0
CL00825	Actinobacteria	Actinobacteria	Aquihabitans	1	0	0	1	0	1	1	0	0	0	5	3	5	3	6	5	1	7	4	0	0	0	1	1	1	0	1	0	0	2	0	1	0	1	0	0	0	1	0	5	6	4	3	2	5	3
CL00826	Firmicutes	Clostridia	Marvinbryantia	0	0	0	0	0	0	0	0	1	0	0	0	0	0	0	0	1	0	1	0	4	1	0	0	0	1	0	0	0	0	0	0	0	0	0	0	0	0	0	1	1	1	0	0	1	0
CL00827	Proteobacteria	Gammaproteobacteria	Halorhodospira	7	7	3	0	2	3	2	1	0	6	0	0	0	0	1	0	0	0	0	0	0	0	4	1	1	0	0	0	0	12	4	3	5	8	5	10	3	14	4	0	1	0	0	1	1	0
CL00828	Chloroflexi	Chloroflexia	Roseiflexus	1	0	2	1	2	2	1	1	3	0	1	2	1	1	2	1	1	2	1	1	0	0	5	3	2	0	3	0	0	4	2	1	2	0	0	0	2	2	3	1	4	2	3	1	3	1
CL00829	Verrucomicrobia	Verrucomicrobiae	Luteolibacter	0	1	1	1	0	0	0	0	0	3	0	2	0	0	1	2	4	1	0	1	0	0	0	1	2	1	0	1	3	1	0	0	0	0	1	0	1	0	0	4	4	1	1	1	3	7
CL00830	Proteobacteria	Alphaproteobacteria	Sphingomonas	0	0	0	0	0	3	2	0	0	1	0	1	1	3	1	0	0	2	7	0	2	3	0	0	0	0	8	1	0	1	0	0	0	0	0	0	0	1	0	0	7	0	1	0	0	14
CL00831	Proteobacteria	Alphaproteobacteria	Vasilyevaea	1	2	0	3	3	4	0	0	0	4	3	8	3	4	2	4	2	1	0	2	0	0	1	2	0	3	0	1	2	2	3	3	3	1	1	0	2	6	1	6	3	0	0	8	3	1
CL00832	Bacteroidetes	Cytophagia	Cytophaga	0	0	1	0	0	0	0	0	0	0	1	2	0	2	9	2	14	1	10	1	0	0	0	2	1	0	1	1	0	0	3	2	0	1	0	1	0	1	0	2	1	6	0	3	2	0
CL00833	Proteobacteria	Alphaproteobacteria	Devosia	0	0	0	0	0	0	0	0	0	0	0	0	0	0	1	0	2	0	0	0	0	0	0	0	0	0	2	0	0	0	0	0	0	0	0	0	0	0	0	1	0	0	1	0	0	2
CL00834	Actinobacteria	Actinobacteria	Actinoallomurus	0	0	2	0	0	0	0	0	0	0	0	0	0	0	0	0	0	0	0	0	5	31	0	0	0	5	7	9	0	0	0	0	0	0	0	0	1	0	0	0	0	0	0	0	0	0
CL00835	Proteobacteria	Deltaproteobacteria	Labilithrix	0	0	0	1	0	0	1	0	0	0	1	2	0	0	0	0	1	1	1	0	5	0	2	5	2	5	1	1	5	0	0	0	2	0	1	1	1	1	1	0	0	0	2	0	2	0
CL00836	Proteobacteria	Deltaproteobacteria	Labilithrix	0	0	0	3	0	0	0	0	0	0	5	1	7	2	1	5	1	11	5	3	0	4	0	0	1	3	6	4	0	2	0	0	0	1	0	1	1	0	0	1	4	5	5	15	2	1
CL00837	Firmicutes	Clostridia	Lutispora	7	5	1	3	5	5	4	5	4	13	0	0	0	0	0	0	0	1	1	0	0	0	8	2	0	0	0	1	0	5	6	12	6	3	3	5	1	3	2	0	0	0	1	0	0	0
CL00838	Chloroflexi	Anaerolineae	Bellilinea	2	0	0	0	1	0	1	0	0	1	6	8	7	10	2	3	5	3	9	2	0	2	0	0	0	0	1	0	0	0	0	0	1	0	0	0	0	0	0	2	7	5	1	11	1	0
CL00839	Cyanobacteria/Chloroplast	Cyanobacteria	GpIV	0	0	0	0	0	0	0	0	0	0	0	0	0	0	0	0	0	0	0	0	9	1	0	3	9	18	2	3	3	0	0	0	0	0	0	0	0	0	0	0	0	0	0	0	0	0
CL00840	Proteobacteria	Alphaproteobacteria	Bauldia	2	4	0	5	0	0	1	0	0	4	2	3	9	1	3	4	5	4	3	1	3	0	1	0	0	0	0	0	0	0	2	1	3	0	2	2	1	0	7	3	5	1	1	0	2	0
CL00841	Proteobacteria	Alphaproteobacteria	Sphingomonas	0	1	0	0	0	1	2	0	2	0	0	1	0	1	1	1	2	0	0	1	5	1	0	0	6	1	3	2	1	0	0	0	1	0	0	1	0	0	0	0	4	2	1	1	1	0
CL00842	Actinobacteria	Actinobacteria	Aquihabitans	0	0	4	1	0	0	1	0	1	1	0	0	0	0	7	3	7	2	2	0	0	0	0	3	0	0	1	0	0	1	0	0	0	0	1	0	0	0	0	4	2	3	5	2	2	0
CL00843	Proteobacteria	Gammaproteobacteria	Steroidobacter	0	0	0	0	0	0	0	0	0	0	0	0	0	1	0	1	0	0	0	0	0	5	0	0	0	2	7	2	0	0	0	0	0	2	0	0	0	0	0	2	4	1	1	1	0	1
CL00844	Firmicutes	Clostridia	Hydrogenispora	5	3	0	3	12	8	6	3	2	4	0	0	0	0	0	0	0	0	0	0	0	0	1	0	0	0	0	0	0	7	3	16	9	5	5	10	0	3	6	3	0	0	0	0	0	0
CL00845	Actinobacteria	Actinobacteria	Pseudonocardia	2	3	1	2	3	1	1	1	3	1	0	1	1	2	2	3	1	0	1	3	0	1	2	0	2	0	0	2	0	1	0	2	1	3	1	1	0	0	1	0	1	1	2	4	0	0
CL00846	Actinobacteria	Actinobacteria	Aciditerrimonas	2	0	1	0	2	0	2	0	4	0	3	9	4	6	3	4	9	3	1	11	0	0	1	2	3	1	0	0	1	0	8	0	1	2	0	1	2	0	2	4	2	4	2	9	5	1
CL00847	Bacteroidetes	Sphingobacteriia	Parasegetibacter	2	2	0	1	0	1	1	2	4	2	0	3	0	1	4	2	0	0	0	0	0	0	0	0	0	0	1	1	0	0	1	1	2	2	2	0	5	3	0	1	2	2	2	1	1	1
CL00848	Bacteroidetes	Sphingobacteriia	Segetibacter	0	1	0	0	0	0	0	0	1	1	0	0	0	2	3	1	0	0	0	0	0	0	0	8	8	3	0	0	4	0	0	0	0	0	0	0	0	0	0	0	1	4	2	0	2	0
CL00849	Cyanobacteria/Chloroplast	Cyanobacteria	GpI	0	0	0	0	0	0	0	0	0	0	0	0	0	0	0	0	0	0	0	0	0	0	2	12	1	0	0	0	0	0	0	0	0	0	0	0	0	0	0	0	0	2	7	0	0	0
CL00850	Planctomycetes	Planctomycetia	Zavarzinella	2	2	0	4	1	0	0	0	0	1	8	4	20	0	0	0	2	10	0	1	1	1	3	0	0	0	5	1	0	0	1	0	1	2	1	3	5	0	4	6	18	4	2	0	2	0
CL00851	Actinobacteria	Actinobacteria	Aciditerrimonas	1	5	3	0	2	3	4	1	4	6	1	0	0	2	2	0	0	0	0	2	0	1	2	0	1	3	0	1	1	6	2	3	1	4	2	5	5	5	1	0	1	0	0	1	1	0
CL00852	Proteobacteria	Gammaproteobacteria	Chiayiivirga	0	0	0	2	0	0	3	1	1	0	4	3	2	0	0	3	2	0	0	5	3	0	1	3	2	6	1	4	5	0	0	0	1	0	5	5	1	1	1	0	1	0	0	2	7	2
CL00853	Proteobacteria	Alphaproteobacteria	Albimonas	0	0	1	1	1	0	0	0	0	1	3	1	2	0	0	0	3	2	2	0	0	0	0	2	4	0	0	0	5	0	1	0	0	0	0	0	0	0	0	1	3	2	2	1	0	0
CL00854	Proteobacteria	Deltaproteobacteria	Desulfocarbo	3	3	4	4	3	0	0	1	2	2	17	0	13	2	0	2	1	24	2	0	0	0	3	2	0	0	0	0	0	0	5	0	2	1	2	4	1	0	1	4	3	4	5	2	1	0
CL00855	Proteobacteria	Alphaproteobacteria	Azospirillum	1	1	0	1	1	2	2	0	3	0	5	3	2	20	8	4	1	2	7	19	0	0	4	6	6	2	0	0	1	0	0	0	0	1	1	0	2	3	0	5	3	7	8	12	3	0
CL00856	Cyanobacteria/Chloroplast	Cyanobacteria	GpXIII	0	4	0	0	0	0	0	0	0	0	0	1	0	0	3	0	0	0	0	1	0	0	0	5	0	0	1	0	0	1	0	0	1	1	0	0	5	0	0	29	0	2	3	0	7	1
CL00857	Firmicutes	Bacilli	Paenibacillus	2	3	1	0	3	1	0	2	1	2	2	1	1	0	5	2	1	4	0	0	0	4	7	2	3	0	0	3	2	1	1	0	0	1	1	0	1	0	0	2	0	1	3	0	1	12
CL00858	Actinobacteria	Actinobacteria	Nocardia	0	0	0	0	0	2	0	0	0	0	1	0	0	1	5	3	2	10	0	0	3	0	0	3	1	2	0	0	0	1	1	1	0	1	1	0	1	1	1	2	1	4	4	2	0	6
CL00859	Planctomycetes	Planctomycetia	Planctopirus	1	1	0	1	0	0	1	0	1	1	2	6	2	4	1	6	6	4	4	1	0	0	3	2	0	0	0	0	0	0	2	1	0	4	1	3	1	0	3	4	8	3	4	1	2	2
CL00860	Proteobacteria	Deltaproteobacteria	Haliangium	0	0	0	0	0	0	0	0	0	0	1	1	2	1	0	8	6	1	9	0	0	0	2	2	3	0	0	1	0	1	3	1	0	0	2	0	1	1	0	1	1	5	1	0	7	1
CL00861	Firmicutes	Bacilli	Enterococcus	4	2	2	5	1	2	4	0	4	4	3	1	1	10	0	5	2	1	0	1	0	0	0	3	1	0	1	0	0	4	4	4	2	4	1	6	3	7	4	2	3	0	4	1	4	0
CL00862	Bacteroidetes	Sphingobacteriia	Taibaiella	0	1	0	1	0	0	0	1	1	0	4	3	7	4	4	4	4	1	6	0	3	0	0	3	1	0	1	0	1	0	0	0	0	0	0	0	0	1	0	2	4	12	1	2	0	2
CL00863	Firmicutes	Clostridia	Thermodesulfobium	0	0	0	0	0	0	0	0	0	0	0	0	0	0	0	0	0	0	0	0	8	16	0	0	0	5	36	4	0	0	0	0	0	0	0	0	0	0	0	0	0	0	0	0	0	0
CL00864	Firmicutes	Clostridia	Clostridium sensu stricto	0	0	0	0	0	0	0	0	0	0	4	6	1	8	11	2	2	3	9	7	0	0	1	1	1	0	0	0	0	0	0	0	0	0	0	0	0	0	0	2	4	6	2	11	5	1
CL00865	Proteobacteria	Gammaproteobacteria	Luteimonas	0	0	0	1	0	0	0	0	6	0	0	0	0	0	3	1	0	1	0	0	0	1	0	1	0	1	3	0	0	0	1	0	0	1	0	0	0	1	0	1	2	0	2	2	0	1
CL00866	Proteobacteria	Gammaproteobacteria	Cellvibrio	0	0	0	0	0	0	0	1	2	1	0	2	1	1	3	2	4	1	1	0	0	1	0	5	0	3	0	0	0	0	2	0	0	0	0	7	1	0	0	2	0	0	2	2	1	0
CL00867	Firmicutes	Clostridia	Cellulosilyticum	0	0	0	0	0	0	0	0	0	0	0	0	0	0	0	0	0	0	0	0	15	18	0	0	0	9	30	15	0	0	0	0	0	0	0	0	0	0	0	0	0	0	0	0	0	0
CL00868	Proteobacteria	Gammaproteobacteria	Aspromonas	1	0	4	5	0	1	0	0	2	0	4	3	4	2	0	2	4	0	2	0	0	0	0	0	0	0	0	0	1	1	3	0	0	0	2	9	0	4	1	3	0	2	4	1	1	1
CL00869	Firmicutes	Erysipelotrichia	Turicibacter	2	1	4	7	2	0	4	3	2	2	0	5	0	1	0	1	0	0	0	2	0	1	16	7	1	0	0	5	3	0	6	1	3	2	3	0	7	1	0	0	4	0	2	0	0	0
CL00870	Proteobacteria	Deltaproteobacteria	Vampirovibrio	0	0	1	0	0	0	0	0	0	0	0	0	0	0	0	0	0	0	0	0	4	8	0	0	0	1	4	3	0	0	0	0	0	0	0	0	0	0	0	0	0	0	0	0	0	1
CL00871	Proteobacteria	Deltaproteobacteria	Labilithrix	0	0	0	0	0	0	0	0	1	0	0	0	0	0	7	1	0	1	0	0	0	0	0	0	0	0	3	0	0	0	0	0	0	0	1	0	0	0	0	0	1	0	0	0	0	0
CL00872	Proteobacteria	Betaproteobacteria	Burkholderia	2	3	10	7	6	7	2	1	0	10	3	1	1	0	2	0	0	3	0	0	3	0	1	0	0	0	2	1	0	8	1	5	3	3	4	2	12	0	4	0	3	1	4	1	4	0
CL00873	Bacteroidetes	Cytophagia	Sporocytophaga	1	0	0	1	0	2	0	0	1	2	0	3	0	1	1	3	3	0	1	4	0	4	0	0	0	0	0	0	0	1	0	1	0	0	0	0	0	0	1	0	1	3	1	1	2	1
CL00874	Actinobacteria	Actinobacteria	Conexibacter	0	0	1	0	0	0	0	1	1	1	0	3	1	0	0	1	0	1	0	0	1	0	0	0	0	0	1	0	0	0	2	5	1	0	1	0	1	2	1	0	0	3	0	0	0	0
CL00875	Proteobacteria	Alphaproteobacteria	Roseococcus	0	0	0	0	0	0	1	0	0	1	0	0	1	0	1	0	2	0	1	1	5	0	0	5	3	1	0	0	8	1	0	0	0	0	0	0	0	0	0	1	0	0	3	1	2	0
CL00876	Proteobacteria	Deltaproteobacteria	Sandaracinus	0	0	0	0	0	0	0	1	0	1	0	2	0	0	0	0	0	0	0	0	4	0	0	0	0	0	1	0	0	1	0	0	1	0	1	0	0	1	0	0	0	0	0	0	1	0
CL00877	Bacteroidetes	Bacteroidia	Sunxiuqinia	0	0	3	2	1	0	0	0	0	0	0	0	2	0	3	1	3	2	4	0	0	0	2	2	3	0	0	1	2	0	0	1	1	2	0	1	1	2	0	5	6	3	2	11	7	0
CL00878	Planctomycetes	Planctomycetia	Pirellula	3	0	3	4	2	2	2	5	4	1	3	0	0	0	0	3	1	3	0	0	0	3	8	1	0	0	0	0	0	2	2	6	5	1	2	10	5	0	14	2	0	1	0	0	1	1
CL00879	Firmicutes	Bacilli	Bacillus	2	2	0	9	0	2	1	1	4	0	0	0	0	0	0	0	0	0	2	0	6	6	1	0	0	0	15	4	1	1	2	2	0	0	0	0	11	1	5	0	0	0	0	0	0	28
CL00880	Firmicutes	Bacilli	Paenisporosarcina	3	1	3	7	7	1	5	5	2	1	0	0	0	1	0	0	0	0	1	1	0	1	12	9	1	0	2	3	4	2	2	4	2	3	5	1	7	0	1	0	0	0	0	0	0	4
CL00881	Bacteroidetes	Flavobacteriia	Flavobacterium	0	0	1	0	0	0	0	0	4	0	0	0	0	0	0	0	0	0	0	0	0	1	0	0	0	0	0	4	0	0	0	0	0	0	0	0	0	1	0	0	0	0	0	0	0	1
CL00882	Proteobacteria	Gammaproteobacteria	Dyella	0	0	1	1	2	0	0	1	3	1	1	7	2	3	1	2	4	0	2	6	0	0	0	0	1	0	0	0	0	3	1	4	0	0	0	2	1	4	2	3	7	5	2	0	0	0
CL00883	Proteobacteria	Alphaproteobacteria	Rhizobium	0	2	2	2	0	1	0	1	1	3	1	2	0	2	2	2	1	0	2	1	0	0	0	0	1	1	1	0	0	0	5	1	1	3	1	4	0	2	0	0	4	1	0	3	0	0
CL00884	Bacteroidetes	Cytophagia	Spirosoma	0	0	0	0	0	0	0	0	0	0	0	0	0	1	0	0	0	0	2	0	3	2	0	0	0	1	1	1	0	0	1	1	0	0	0	0	1	0	0	0	0	0	0	0	0	0
CL00885	Proteobacteria	Betaproteobacteria	Ramlibacter	1	0	0	0	0	0	0	0	1	0	2	0	0	0	1	2	0	0	1	0	1	0	0	0	1	0	4	0	1	0	0	0	0	0	0	0	0	0	0	0	0	0	0	0	0	0
CL00886	Proteobacteria	Alphaproteobacteria	Stella	6	4	3	0	2	0	3	3	5	2	6	0	4	3	0	1	1	3	4	2	3	0	6	2	0	0	0	0	0	0	2	6	0	2	3	0	2	1	4	4	6	3	2	5	5	1
CL00887	Bacteroidetes	Cytophagia	Rhodocytophaga	0	0	1	0	1	0	0	0	1	0	1	2	2	4	0	1	0	2	0	9	0	1	0	0	0	0	0	0	0	0	0	0	0	0	0	0	2	1	0	0	0	2	2	1	0	0
CL00888	Proteobacteria	Deltaproteobacteria	Sandaracinus	0	2	1	4	0	1	0	1	2	1	0	2	8	3	5	5	2	0	1	2	0	0	1	1	1	2	0	0	0	0	1	0	1	0	1	0	0	2	0	1	9	3	0	3	2	0
CL00889	Planctomycetes	Planctomycetia	Thermogutta	0	0	3	4	3	0	3	1	0	5	3	1	1	2	1	4	3	1	6	1	0	0	0	0	0	0	0	0	0	2	0	2	0	3	0	1	2	2	3	0	5	2	0	2	1	2
CL00890	Proteobacteria	Deltaproteobacteria	Geobacter	1	0	0	0	0	0	0	0	0	2	0	15	0	0	0	0	0	0	0	0	0	0	0	1	0	0	0	0	0	0	0	0	0	0	0	0	0	0	1	0	0	0	0	0	0	0
CL00891	Proteobacteria	Alphaproteobacteria	Sphingomonas	0	0	0	0	0	0	1	0	0	1	0	0	0	2	0	0	0	0	0	0	2	1	0	0	7	0	0	0	0	0	1	0	0	0	0	1	0	1	1	0	0	0	1	1	1	0
CL00892	Proteobacteria	Alphaproteobacteria	Rhodovulum	0	0	0	0	0	0	0	0	0	0	3	3	5	1	0	8	9	5	2	2	1	0	0	3	4	1	1	0	2	0	0	0	0	0	0	0	0	0	0	6	1	5	8	3	2	0
CL00893	Gemmatimonadetes	Gemmatimonadetes	Gemmatimonas	0	0	1	0	2	0	0	0	1	0	3	5	4	7	3	3	4	3	4	11	0	4	2	0	0	0	0	0	0	2	0	0	1	0	0	0	0	0	1	3	7	2	1	9	5	0
CL00894	Bacteroidetes	Cytophagia	Hymenobacter	0	0	0	0	0	0	0	0	0	0	0	0	0	0	1	0	0	0	0	0	5	0	0	0	13	1	0	0	1	0	0	0	0	0	0	0	0	0	0	1	0	1	4	1	2	5
CL00895	Actinobacteria	Actinobacteria	Aquihabitans	1	1	0	0	0	3	2	0	2	2	3	4	2	1	2	1	0	0	2	1	0	0	2	2	0	2	0	0	1	0	1	2	1	2	0	2	1	1	3	2	1	1	3	2	3	0
CL00896	Chloroflexi	Ktedonobacteria	Ktedonobacter	0	0	0	0	0	1	0	0	0	0	2	3	2	3	2	3	6	1	4	4	0	0	0	0	0	0	0	0	0	0	0	0	0	0	0	0	1	2	0	3	8	7	2	4	0	1
CL00897	Proteobacteria	Deltaproteobacteria	Chondromyces	0	0	0	0	0	1	0	0	2	1	0	0	1	0	0	0	0	0	1	0	0	0	0	0	0	1	3	1	0	0	1	0	0	1	0	0	0	0	0	2	0	0	0	1	1	0
CL00898	Actinobacteria	Actinobacteria	Rubrobacter	2	1	0	13	0	8	4	0	12	1	0	0	0	1	0	0	0	0	0	0	1	0	2	1	0	0	2	0	0	4	3	10	4	7	11	9	0	10	3	1	0	0	0	0	0	0
CL00899	Firmicutes	Erysipelotrichia	Erysipelothrix	0	0	2	0	0	0	0	0	0	0	1	0	5	0	1	0	0	2	6	0	0	0	0	0	1	1	0	1	0	0	0	0	0	1	0	0	0	0	0	7	1	0	1	1	0	7
CL00900	Firmicutes	Bacilli	Pediococcus	0	0	0	0	0	0	0	0	1	0	0	0	0	1	0	0	0	0	0	0	0	0	0	0	0	3	0	0	1	0	0	0	0	0	0	0	0	0	0	0	3	0	1	0	2	1
CL00901	Firmicutes	Bacilli	Listeria	0	0	0	1	0	0	1	0	1	0	9	0	4	9	5	8	3	3	0	4	0	0	4	5	2	0	3	0	1	0	0	0	3	0	0	3	0	0	0	7	8	6	2	7	6	3
CL00902	Actinobacteria	Actinobacteria	Solirubrobacter	0	2	0	0	0	2	0	2	0	1	0	0	0	0	6	0	0	0	0	0	13	15	1	0	0	2	13	3	0	1	1	0	4	0	0	0	3	1	1	0	0	0	0	0	1	0
CL00903	Gemmatimonadetes	Gemmatimonadetes	Gemmatimonas	0	0	0	0	0	0	0	0	1	0	2	7	3	19	5	6	7	6	6	11	0	0	0	0	0	0	0	0	0	0	0	0	0	0	0	0	0	2	0	2	11	5	3	6	1	1
CL00904	Proteobacteria	Betaproteobacteria	Nitrosospira	4	0	2	0	1	0	2	2	2	0	0	3	4	2	5	4	2	0	1	0	0	0	12	3	2	0	1	0	8	1	1	0	0	1	0	0	0	0	0	2	0	7	0	2	0	2
CL00905	Firmicutes	Clostridia	Christensenella	0	0	0	0	0	0	0	0	0	0	0	0	3	17	14	7	7	0	3	2	0	0	0	5	1	0	0	1	3	0	0	0	0	0	0	0	0	2	0	5	1	4	5	6	11	1
CL00906	Actinobacteria	Actinobacteria	Gaiella	3	5	2	1	0	1	4	3	0	2	3	0	4	2	1	4	3	3	4	2	0	0	3	3	1	4	0	1	0	2	1	4	3	0	5	1	3	1	0	1	1	1	3	1	3	1
CL00907	Planctomycetes	Planctomycetia	Gimesia	0	0	1	1	0	0	2	1	0	0	4	2	1	6	2	1	3	4	3	1	2	4	2	3	1	0	1	1	0	0	2	0	0	1	1	1	1	0	0	4	7	4	1	3	1	4
CL00908	Bacteroidetes	Sphingobacteriia	Chitinophaga	0	0	1	1	2	0	1	1	1	0	1	1	3	2	0	2	3	1	2	0	6	9	0	0	1	1	1	3	0	1	1	1	1	0	1	2	1	0	0	1	1	4	2	0	0	5
CL00909	Chloroflexi	Chloroflexia	Roseiflexus	0	0	0	0	0	0	0	0	0	0	4	7	0	7	3	11	3	3	0	11	0	0	1	3	2	0	0	0	1	0	0	0	0	0	0	0	0	1	0	2	5	2	0	4	9	2
CL00910	Actinobacteria	Actinobacteria	Actinomadura	0	25	0	1	0	1	1	1	1	0	0	0	0	1	0	0	0	0	0	0	0	0	1	0	0	0	0	0	0	13	11	0	0	1	2	6	11	1	0	0	0	0	0	0	0	0
CL00911	Proteobacteria	Deltaproteobacteria	Desulfomonile	4	0	0	7	6	13	3	5	10	2	0	0	0	0	0	0	0	0	0	0	0	0	8	0	0	0	0	0	0	5	3	7	3	9	4	3	4	2	10	0	0	0	0	0	1	0
CL00912	Proteobacteria	Alphaproteobacteria	Brevundimonas	0	0	0	0	0	0	1	0	0	0	0	0	0	0	2	0	1	0	0	0	0	6	0	1	0	1	6	1	0	1	0	0	0	0	0	0	0	0	0	1	0	1	0	0	0	0
CL00913	Planctomycetes	Planctomycetia	Pirellula	0	0	1	1	1	0	0	1	1	0	0	2	3	0	1	3	3	2	3	0	1	0	0	2	0	0	0	0	2	0	0	0	1	0	1	1	0	0	0	0	1	3	3	0	0	1
CL00914	Actinobacteria	Actinobacteria	Jatrophihabitans	0	0	3	2	2	2	1	2	3	0	0	1	0	6	0	13	8	0	1	0	2	0	1	4	1	0	0	0	2	0	0	0	0	4	2	1	1	7	0	0	1	1	2	4	7	0
CL00915	Actinobacteria	Actinobacteria	Ilumatobacter	0	1	1	1	0	0	0	1	0	0	0	0	1	2	1	1	1	0	1	1	0	6	0	0	0	2	0	0	0	0	1	0	2	1	0	1	0	1	0	0	3	0	1	2	0	0
CL00916	Actinobacteria	Actinobacteria	Ilumatobacter	1	4	3	1	13	1	2	6	0	7	0	1	1	0	1	0	0	1	0	1	1	4	0	3	1	1	1	0	1	9	3	2	4	3	1	4	5	0	4	0	0	1	1	0	0	0
CL00917	Firmicutes	Bacilli	Paenibacillus	0	16	6	1	0	13	3	0	1	1	0	0	0	0	0	0	0	1	0	0	3	1	1	5	0	1	0	0	2	2	14	2	2	4	12	3	3	2	4	0	0	0	0	0	0	0
CL00918	Bacteroidetes	Sphingobacteriia	Taibaiella	1	0	0	1	0	0	0	0	1	0	0	0	0	0	0	0	0	1	0	0	9	12	0	0	0	2	2	2	0	0	1	0	0	0	0	0	0	0	1	0	3	1	0	2	0	0
CL00919	Actinobacteria	Actinobacteria	Ilumatobacter	1	0	2	1	1	1	1	0	2	1	1	1	4	6	3	2	1	1	2	4	0	0	7	6	4	1	2	2	1	2	0	0	2	0	0	0	3	0	2	2	2	4	1	2	1	0
CL00920	Actinobacteria	Actinobacteria	Nocardioides	1	0	1	3	0	0	0	1	2	1	0	0	3	3	3	6	2	2	7	3	0	0	3	2	2	1	0	0	3	1	2	2	1	0	3	3	1	0	0	5	1	1	5	5	2	0
CL00921	Proteobacteria	Gammaproteobacteria	Legionella	2	2	1	1	0	0	0	1	1	0	4	3	1	1	2	5	3	2	2	0	0	0	3	2	0	0	0	0	1	3	0	1	0	0	0	0	1	0	0	1	3	2	4	1	2	3
CL00922	Actinobacteria	Actinobacteria	Aeromicrobium	1	0	1	0	0	1	0	0	2	0	0	1	5	1	2	1	1	1	3	6	0	1	0	0	0	3	0	2	0	0	0	0	1	0	0	0	1	4	0	4	2	3	3	2	4	1
CL00923	Armatimonadetes	Fimbriimonadia	Fimbriimonas	0	0	0	0	0	0	0	0	0	0	0	1	0	0	2	0	0	0	0	0	0	0	0	0	0	0	0	0	0	0	0	0	0	0	0	0	0	0	0	0	0	1	0	1	0	0
CL00924	Actinobacteria	Actinobacteria	Conexibacter	2	1	3	4	2	10	1	2	5	4	0	0	0	1	0	0	0	0	0	0	0	1	3	2	1	1	2	0	2	0	1	7	5	0	4	1	1	2	7	2	0	0	0	0	0	0
CL00925	Nitrospirae	Nitrospira	Nitrospira	0	0	0	0	0	0	0	0	0	0	0	3	0	5	9	1	0	11	3	1	0	0	9	4	5	4	0	0	2	0	1	0	0	0	1	0	0	7	0	1	1	4	7	8	0	5
CL00926	Proteobacteria	Deltaproteobacteria	Labilithrix	0	0	2	0	0	0	3	0	0	0	6	0	1	0	4	2	1	0	6	1	0	0	1	2	8	2	0	3	10	0	1	1	2	0	0	1	0	1	1	0	2	3	6	1	4	3
CL00927	Proteobacteria	Alphaproteobacteria	Methyloceanibacter	0	0	3	0	0	0	1	0	0	0	0	0	1	0	3	3	4	0	1	0	2	10	0	0	0	3	2	3	0	0	1	0	0	3	0	1	0	4	0	2	5	0	0	0	1	2
CL00928	Actinobacteria	Actinobacteria	Aeromicrobium	0	0	1	1	1	0	1	2	1	1	1	1	2	9	4	1	0	1	2	1	0	3	0	2	1	0	2	0	0	1	2	2	0	1	1	1	0	2	2	3	0	4	2	7	4	2
CL00929	Tenericutes	Mollicutes	Acholeplasma	0	0	0	0	0	0	0	0	0	0	2	3	2	4	2	0	2	0	5	2	0	2	0	1	0	0	0	1	0	0	0	1	0	0	0	0	0	0	0	1	10	1	3	2	3	0
CL00930	Chloroflexi	Anaerolineae	Longilinea	0	0	1	0	0	0	0	0	1	0	0	4	1	1	1	2	6	0	0	3	0	0	1	2	2	0	5	3	1	0	0	0	0	0	0	0	0	1	1	3	2	2	2	2	1	1
CL00931	Planctomycetes	Phycisphaerae	Phycisphaera	0	1	0	4	4	0	0	0	1	2	0	3	1	0	1	2	5	2	2	0	0	0	1	0	0	0	0	0	0	5	0	1	1	1	0	0	3	0	0	0	7	0	0	0	1	0
CL00932	Actinobacteria	Actinobacteria	Solirubrobacter	0	0	0	1	1	1	3	0	0	4	2	3	1	0	2	1	0	1	1	0	1	0	0	0	0	0	0	1	0	0	1	1	0	1	3	0	4	0	3	2	5	2	0	2	3	2
CL00933	Proteobacteria	Alphaproteobacteria	Loktanella	1	1	2	0	0	1	0	0	2	0	2	4	2	3	1	2	2	0	0	0	0	0	0	1	1	0	0	0	0	3	2	0	4	0	2	0	0	1	0	0	1	1	0	1	2	3
CL00934	Chloroflexi	Anaerolineae	Bellilinea	2	0	0	1	0	2	0	0	0	2	2	1	3	2	1	5	2	6	3	2	4	0	0	0	1	0	0	0	0	0	0	1	1	2	0	0	1	0	1	4	3	5	5	0	3	2
CL00935	Actinobacteria	Actinobacteria	Gaiella	1	0	2	1	3	1	0	1	1	2	5	3	1	1	3	1	2	2	3	0	0	0	2	2	0	0	0	0	1	1	2	1	1	0	2	3	0	2	4	3	2	1	3	5	4	3
CL00936	Proteobacteria	Gammaproteobacteria	Azomonas	6	12	3	7	5	4	2	8	3	14	5	0	1	0	0	0	0	0	0	0	0	0	5	1	0	0	0	0	0	4	3	1	10	1	1	2	3	0	4	0	0	1	1	0	2	0
CL00937	Proteobacteria	Alphaproteobacteria	Amorphus	0	0	9	0	5	0	1	0	0	2	1	7	1	0	0	1	0	0	0	0	6	25	2	0	0	2	3	8	0	1	0	0	0	0	0	1	6	1	1	0	2	0	1	0	0	1
CL00938	Firmicutes	Clostridia	Oscillibacter	1	1	0	0	1	1	0	0	1	1	7	6	5	0	0	3	5	8	12	3	1	0	2	0	0	0	0	0	0	0	0	1	1	1	1	0	4	0	1	4	8	5	1	1	3	2
CL00939	Proteobacteria	Deltaproteobacteria	Chondromyces	0	0	0	1	0	0	0	0	2	2	16	0	2	2	1	11	2	6	1	0	0	1	0	0	0	0	3	0	0	1	4	0	1	0	0	2	0	0	1	4	1	1	5	2	5	6
CL00940	Proteobacteria	Alphaproteobacteria	Sphingomonas	0	0	0	0	0	0	0	2	1	0	0	0	1	1	4	1	0	0	0	0	1	0	0	0	4	0	5	1	0	0	0	0	1	0	1	1	0	1	0	0	1	4	0	1	1	2
CL00941	Actinobacteria	Actinobacteria	Solirubrobacter	4	3	1	6	3	8	5	6	6	4	0	0	0	0	0	0	1	0	0	0	0	2	0	1	0	0	0	0	1	6	5	3	2	4	10	2	5	5	2	0	0	0	1	2	1	0
CL00942	Proteobacteria	Deltaproteobacteria	Chondromyces	3	4	0	5	2	4	6	7	4	3	1	0	0	0	1	0	0	0	0	0	0	0	3	1	0	1	1	0	0	2	4	4	7	7	7	4	2	5	7	0	0	0	1	0	0	0
CL00943	Verrucomicrobia	Verrucomicrobiae	Prosthecobacter	0	0	0	0	0	0	0	0	0	0	0	1	0	2	0	0	1	0	0	0	0	1	0	0	0	0	5	0	0	0	0	0	0	0	0	2	0	0	0	0	1	0	0	0	0	0
CL00944	Actinobacteria	Actinobacteria	Ferrimicrobium	1	1	0	9	0	7	2	2	8	0	0	0	1	0	0	0	0	0	0	0	0	0	3	1	0	0	1	0	0	7	0	3	3	13	6	10	2	6	0	0	0	0	0	0	0	0
CL00945	Proteobacteria	Deltaproteobacteria	Hippea	1	0	0	2	3	2	2	1	2	2	2	1	4	2	0	1	0	0	0	3	0	0	5	1	3	2	1	0	0	1	4	0	2	1	4	1	3	6	1	0	3	1	3	2	4	0
CL00946	Proteobacteria	Deltaproteobacteria	Desulfonatronum	7	3	11	3	2	3	3	6	2	1	0	1	0	0	0	1	0	0	0	0	0	0	1	2	0	1	0	0	0	2	8	10	6	5	1	1	16	3	7	0	1	0	0	1	0	0
CL00947	Actinobacteria	Actinobacteria	Aquihabitans	0	0	0	0	0	0	0	0	0	0	0	1	0	0	0	0	1	0	0	0	5	0	1	3	7	10	0	7	18	0	0	0	0	0	0	0	0	0	0	0	0	0	0	0	0	0
CL00948	Proteobacteria	Alphaproteobacteria	Rickettsia	0	0	0	0	0	0	1	0	0	0	0	0	0	0	0	0	0	0	0	0	7	2	0	0	0	0	18	5	0	0	0	0	0	0	0	0	0	0	0	0	0	0	1	0	1	0
CL00949	Gemmatimonadetes	Gemmatimonadetes	Gemmatimonas	5	4	3	6	6	4	4	2	1	2	13	0	9	0	0	1	0	12	1	0	0	0	2	0	1	0	0	0	0	1	4	2	1	1	3	4	2	0	1	5	1	0	2	0	2	0
CL00950	Cyanobacteria/Chloroplast	Cyanobacteria	GpIX	0	0	0	0	0	0	0	0	0	0	0	0	0	8	8	0	0	3	1	3	0	0	0	3	3	0	2	0	0	0	0	0	0	0	0	0	0	0	0	1	1	7	8	2	1	6
CL00951	Planctomycetes	Planctomycetia	Thermogutta	2	3	1	4	1	1	2	1	1	2	3	1	0	1	0	2	0	1	2	1	0	0	5	0	0	1	0	0	0	1	4	9	3	2	4	2	2	4	5	1	3	1	0	0	0	2
CL00952	Proteobacteria	Gammaproteobacteria	Nitrosococcus	0	0	0	0	0	0	0	0	0	0	0	0	0	0	0	0	0	0	0	0	23	8	0	0	0	11	18	5	0	0	0	0	0	0	0	0	0	0	0	0	0	0	0	0	0	0
CL00953	Bacteroidetes	Cytophagia	Fulvivirga	0	0	3	1	0	0	3	0	0	1	0	3	1	0	1	0	1	0	1	2	0	0	0	0	0	0	0	0	0	0	2	1	0	0	0	2	0	0	0	2	7	4	3	0	0	4
CL00954	Planctomycetes	Planctomycetia	Gemmata	0	1	0	1	0	0	0	0	0	2	1	3	1	0	5	1	4	1	3	1	0	0	2	7	5	2	0	0	4	0	2	0	1	0	0	0	0	1	0	1	4	2	0	5	10	1
CL00955	Proteobacteria	Gammaproteobacteria	Chiayiivirga	1	1	0	2	0	1	1	0	0	0	21	1	3	1	0	13	12	5	3	0	2	3	2	2	0	1	0	0	0	1	0	0	0	5	4	4	0	0	0	3	2	1	6	0	9	0
CL00956	Proteobacteria	Alphaproteobacteria	Devosia	2	3	0	2	0	2	2	3	0	2	2	1	2	1	0	4	6	6	7	1	0	0	1	0	0	0	0	0	0	0	1	1	1	0	1	1	2	0	1	5	5	0	1	2	3	1
CL00957	Actinobacteria	Actinobacteria	Gaiella	0	0	0	7	2	13	3	2	6	0	0	0	0	0	0	0	0	0	0	0	0	2	0	0	0	0	0	1	1	1	2	2	2	20	15	3	1	5	2	0	0	0	0	0	0	0
CL00958	Actinobacteria	Actinobacteria	Friedmanniella	0	0	0	0	0	0	0	0	1	0	0	0	0	3	0	0	0	0	0	2	2	0	0	4	2	2	2	0	2	0	0	0	0	0	0	0	0	0	0	0	0	1	1	0	0	0
CL00959	Proteobacteria	Alphaproteobacteria	Roseomonas	0	0	0	0	1	0	0	0	0	0	0	0	0	0	0	0	1	0	1	0	0	0	0	0	3	0	0	0	2	0	0	0	0	0	0	0	0	0	0	0	0	2	1	0	0	0
CL00960	Firmicutes	Bacilli	Bacillus	1	0	0	2	0	0	0	0	1	2	0	0	0	0	0	0	0	0	0	1	2	13	1	0	0	4	9	2	0	0	2	1	1	0	0	0	2	2	0	1	0	1	0	0	0	10
CL00961	Gemmatimonadetes	Gemmatimonadetes	Gemmatimonas	0	0	0	1	1	0	0	0	0	0	14	1	14	1	1	1	2	6	0	6	1	0	16	7	0	1	0	0	1	1	0	2	2	0	0	0	0	5	0	4	9	0	0	3	4	0
CL00962	Chloroflexi	Chloroflexia	Roseiflexus	0	0	0	0	1	0	0	0	0	0	3	9	0	9	1	4	4	2	2	3	0	0	1	0	0	0	0	0	0	0	0	0	0	0	0	0	0	0	0	2	8	2	1	2	6	0
CL00963	Bacteroidetes	Sphingobacteriia	Mucilaginibacter	0	1	3	0	0	1	0	1	1	0	0	3	0	0	1	0	0	0	0	0	1	15	0	0	0	2	6	3	0	0	2	0	0	0	0	0	1	0	2	1	19	0	1	0	0	4
CL00964	Chloroflexi	Thermomicrobia	Nitrolancea	1	1	2	1	1	1	1	4	1	0	5	8	1	1	1	2	1	6	1	1	0	0	0	1	4	1	0	0	1	1	0	7	5	2	2	1	1	2	1	3	1	3	4	6	1	1
CL00965	Bacteroidetes	Sphingobacteriia	Parasegetibacter	2	0	0	1	0	0	0	0	1	0	4	0	3	0	1	7	3	8	4	1	0	2	1	1	1	0	0	2	0	1	2	0	1	0	1	1	0	0	0	7	6	4	6	0	4	1
CL00966	Proteobacteria	Alphaproteobacteria	Pelagibius	9	1	1	3	4	3	1	1	2	4	3	0	0	0	1	0	0	0	0	0	0	0	6	6	0	0	0	0	0	2	1	0	2	2	2	2	0	1	5	0	0	0	0	0	1	0
CL00967	Planctomycetes	Planctomycetia	Gemmata	0	0	0	0	0	0	0	0	0	0	1	1	2	1	4	1	5	2	4	1	0	2	0	2	11	0	0	0	9	0	1	0	0	0	0	0	0	0	1	2	1	3	1	3	1	2
CL00968	Bacteroidetes	Cytophagia	Cytophaga	0	5	2	0	0	0	0	3	0	1	3	0	0	6	2	0	4	1	5	0	0	0	0	0	0	1	0	0	0	0	3	1	1	1	0	0	0	0	0	0	0	2	1	5	0	0
CL00969	Proteobacteria	Gammaproteobacteria	Thioprofundum	3	4	1	4	11	4	2	4	1	6	0	0	0	0	0	0	0	0	0	0	0	0	0	0	0	0	0	0	0	8	4	10	5	2	4	3	0	2	10	0	0	0	0	0	0	0
CL00970	Actinobacteria	Actinobacteria	Streptomyces	2	1	4	3	9	2	1	0	3	3	1	1	2	3	0	1	1	1	0	3	0	4	8	1	0	0	0	1	0	4	3	2	5	0	3	1	6	2	3	1	1	2	3	2	0	0
CL00971	Actinobacteria	Actinobacteria	Tetrasphaera	0	0	0	0	1	0	0	0	0	0	3	9	11	3	2	4	4	5	4	7	0	0	1	3	3	1	0	0	9	0	0	0	0	0	0	0	0	0	0	4	0	4	12	6	4	1
CL00972	Proteobacteria	Betaproteobacteria	Azohydromonas	3	0	1	3	1	3	2	1	2	0	2	6	0	3	2	1	3	0	3	1	0	0	0	3	2	0	2	0	0	0	1	2	2	5	0	0	4	1	1	3	3	3	1	2	4	0
CL00973	Proteobacteria	Gammaproteobacteria	Povalibacter	0	0	0	0	0	0	0	0	0	0	0	0	2	0	0	0	3	0	1	0	0	0	0	0	0	0	3	2	0	0	0	1	0	0	0	0	0	0	0	1	0	1	0	1	1	0
CL00974	Proteobacteria	Gammaproteobacteria	Pseudoxanthomonas	0	0	0	0	0	0	0	0	0	1	5	3	0	0	6	10	1	2	2	2	0	0	0	0	0	0	0	2	0	0	0	0	0	0	0	1	0	1	0	3	5	6	3	1	0	1
CL00975	Firmicutes	Bacilli	Effusibacillus	0	0	2	0	0	0	0	1	1	0	5	0	0	1	4	0	0	0	0	0	0	0	0	6	2	0	6	0	3	1	0	2	0	0	0	0	0	0	0	0	0	8	0	0	3	0
CL00976	Bacteroidetes	Flavobacteriia	Cloacibacterium	0	0	0	0	0	0	0	0	0	0	0	0	0	0	0	0	0	0	0	0	20	23	0	0	0	5	14	3	0	0	0	0	0	0	0	0	0	0	0	0	0	0	0	0	0	0
CL00977	Planctomycetes	Planctomycetia	Zavarzinella	1	2	1	2	0	1	2	3	3	2	6	2	1	1	1	0	1	2	2	2	0	0	1	0	0	0	0	0	0	4	0	1	2	7	3	5	3	0	1	6	1	0	5	2	5	3
CL00978	Planctomycetes	Planctomycetia	Zavarzinella	0	1	1	0	0	0	0	0	0	0	1	2	2	2	0	1	0	0	1	1	2	0	0	0	0	3	0	0	0	0	0	0	1	1	0	0	0	0	0	3	5	1	2	2	1	2
CL00979	Actinobacteria	Actinobacteria	Marmoricola	0	0	0	0	0	1	0	1	1	0	1	3	0	5	5	1	4	1	1	2	5	0	3	2	2	2	0	0	5	0	0	0	2	2	3	1	0	3	0	2	0	6	6	1	2	0
CL00980	Proteobacteria	Deltaproteobacteria	Haliangium	0	5	1	3	2	4	0	1	0	2	6	6	0	0	0	2	1	0	1	2	0	4	0	0	0	0	1	0	0	8	4	5	1	3	1	0	5	11	1	3	0	3	2	7	4	0
CL00981	Proteobacteria	Alphaproteobacteria	Sphingomonas	0	2	2	0	0	0	0	0	4	1	0	2	0	1	3	0	0	1	7	0	0	0	0	0	0	0	0	0	0	0	0	0	0	0	0	0	1	0	0	0	3	2	5	1	3	11
CL00982	Proteobacteria	Alphaproteobacteria	Dongia	2	1	2	0	0	5	2	4	5	2	8	1	3	5	2	3	0	8	6	2	0	0	0	2	3	0	2	2	0	1	3	4	3	2	3	0	1	2	1	6	0	0	6	2	6	0
CL00983	Firmicutes	Clostridia	Acetoanaerobium	0	0	0	0	0	0	0	0	0	0	0	0	0	0	1	1	5	0	0	0	2	2	0	0	0	0	1	0	0	0	0	0	0	0	0	0	0	0	0	0	1	13	3	3	0	0
CL00984	Actinobacteria	Actinobacteria	Conexibacter	0	3	3	4	0	3	1	3	3	1	0	1	1	0	1	0	0	0	0	1	0	0	3	3	3	0	0	2	2	1	2	3	0	3	8	6	1	18	2	1	0	0	0	0	5	0
CL00985	Proteobacteria	Alphaproteobacteria	Mesorhizobium	0	1	2	0	0	0	4	2	0	0	1	6	0	5	2	2	2	1	0	0	0	0	0	0	0	0	0	1	0	0	0	0	1	0	0	0	3	0	0	1	1	1	0	2	0	4
CL00986	Proteobacteria	Alphaproteobacteria	Skermanella	0	0	0	1	0	0	1	0	2	0	0	2	1	3	2	1	1	0	0	1	1	0	1	0	0	1	1	0	2	3	0	0	2	0	1	0	0	1	1	3	5	3	4	4	1	0
CL00987	Proteobacteria	Gammaproteobacteria	Larsenimonas	6	2	2	3	3	6	5	7	1	4	0	0	0	1	0	0	0	0	0	0	0	0	0	2	0	0	0	0	0	3	3	7	6	2	2	2	11	0	4	0	0	0	0	0	0	0
CL00988	Gemmatimonadetes	Gemmatimonadetes	Gemmatimonas	0	0	0	0	0	0	0	0	1	0	1	10	3	9	0	21	6	5	2	7	1	0	1	0	0	0	0	0	0	0	1	0	0	0	0	1	0	2	0	2	5	4	6	6	0	0
CL00989	Proteobacteria	Alphaproteobacteria	Nitrospirillum	1	2	3	0	3	2	0	2	0	4	0	1	1	0	0	1	0	2	2	1	0	1	2	0	1	0	0	0	0	5	2	2	5	2	4	5	2	0	7	1	2	0	1	3	2	1
CL00990	Actinobacteria	Actinobacteria	Ilumatobacter	0	1	0	0	2	2	3	0	2	1	2	9	3	5	1	4	1	5	2	5	0	3	4	1	0	0	0	0	1	4	2	1	0	2	0	3	2	0	0	1	4	1	1	3	4	1
CL00991	Proteobacteria	Deltaproteobacteria	Enhygromyxa	0	0	1	0	1	1	0	1	2	4	2	3	0	0	3	0	1	1	0	0	0	0	0	2	0	1	2	0	0	1	1	0	2	1	1	1	0	0	1	6	0	3	1	0	5	8
CL00992	Actinobacteria	Actinobacteria	Nocardioides	0	0	2	0	0	0	0	1	0	0	1	4	5	6	2	2	3	1	8	7	2	0	1	0	0	1	0	0	0	0	0	0	0	0	0	0	0	0	0	2	1	4	3	9	4	1
CL00993	Proteobacteria	Deltaproteobacteria	Labilithrix	1	0	0	1	1	1	1	0	0	0	5	4	4	0	2	2	1	2	3	1	2	2	1	2	1	1	0	0	0	0	1	0	1	0	0	1	0	3	1	1	0	2	2	2	2	10
CL00994	Actinobacteria	Actinobacteria	Aquihabitans	0	1	0	4	1	0	4	0	2	1	16	0	1	0	0	2	1	1	3	0	0	0	3	0	0	0	0	1	1	2	0	0	2	0	2	2	0	0	2	6	1	2	4	2	4	0
CL00995	Actinobacteria	Actinobacteria	Patulibacter	0	0	1	0	0	1	0	0	0	0	0	2	0	1	1	1	0	0	1	2	0	0	0	0	1	0	1	1	0	0	2	0	0	0	3	0	1	4	0	0	2	0	2	0	0	1
CL00996	Bacteroidetes	Cytophagia	Flectobacillus	0	1	0	0	0	0	0	0	2	0	1	0	0	4	0	0	1	0	0	1	2	1	0	0	0	0	0	3	0	1	0	0	1	0	0	1	1	0	1	0	0	1	1	0	1	0
CL00997	Proteobacteria	Gammaproteobacteria	Lysobacter	1	0	0	0	0	1	2	0	0	1	3	0	3	1	2	1	1	7	1	1	0	0	4	1	4	2	0	0	4	0	1	1	4	1	1	2	1	1	1	13	0	4	6	1	1	5
CL00998	Proteobacteria	Betaproteobacteria	Noviherbaspirillum	0	0	0	0	0	1	0	0	0	0	1	0	4	0	1	0	0	1	2	4	5	0	0	5	15	13	0	1	7	1	0	0	0	0	0	2	1	0	0	5	1	2	2	5	1	0
CL00999	Proteobacteria	Gammaproteobacteria	Coxiella	0	0	0	0	0	0	0	0	0	0	0	0	0	0	0	0	0	0	0	0	29	21	0	0	0	7	14	6	0	0	0	0	0	0	0	1	0	0	0	0	1	0	0	0	0	0
CL01000	Verrucomicrobia	Verrucomicrobiae	Luteolibacter	10	5	6	7	9	0	0	11	3	6	2	0	0	0	0	0	0	0	0	0	0	0	0	0	0	0	0	0	0	3	1	8	6	0	1	8	5	0	10	0	0	0	0	0	0	0
CL01001	Bacteroidetes	Flavobacteriia	Flavobacterium	2	0	0	0	0	0	1	0	2	0	1	1	0	1	0	0	7	0	0	0	1	0	0	0	0	0	0	0	0	0	0	0	0	0	0	0	0	0	0	0	0	0	0	0	0	2
CL01002	Proteobacteria	Deltaproteobacteria	Sandaracinus	0	1	3	0	0	0	1	1	2	2	0	0	3	0	2	0	0	0	1	1	0	0	0	0	0	3	0	0	0	0	0	0	1	0	1	2	1	0	1	0	4	2	13	0	0	1
CL01003	Actinobacteria	Actinobacteria	Conexibacter	1	1	1	1	0	0	1	2	0	3	2	2	3	2	0	2	2	0	2	0	0	6	0	0	1	1	0	0	0	1	0	0	2	0	0	0	0	1	2	2	2	2	3	1	4	0
CL01004	Planctomycetes	Planctomycetia	Thermogutta	1	3	0	6	3	1	4	2	1	3	0	0	2	3	1	4	3	3	3	0	1	0	0	0	0	0	0	0	0	3	1	2	1	0	0	1	1	0	1	3	11	4	2	0	1	1
CL01005	Proteobacteria	Deltaproteobacteria	Chondromyces	0	1	1	1	0	0	0	0	0	0	3	6	0	0	0	0	1	0	0	2	0	0	0	0	0	0	0	0	0	0	2	1	0	1	0	0	1	0	0	0	5	0	0	0	0	2
CL01006	Bacteroidetes	Cytophagia	Fulvivirga	0	0	0	0	0	0	0	0	0	0	3	0	0	0	0	1	0	1	2	1	3	4	0	0	0	0	11	0	0	1	0	2	1	0	0	0	0	0	0	0	0	2	1	0	0	2
CL01007	Planctomycetes	Planctomycetia	Singulisphaera	4	5	9	3	3	0	1	3	0	4	0	0	0	0	0	0	0	0	0	0	0	0	4	0	0	0	0	0	0	4	8	20	10	6	9	5	3	2	7	0	0	0	0	1	0	0
CL01008	Actinobacteria	Actinobacteria	Streptomyces	2	2	1	1	0	4	4	0	3	3	5	1	7	0	0	0	0	3	0	3	1	0	4	3	2	0	0	0	1	2	1	4	4	3	2	4	1	1	8	3	0	0	0	0	2	1
CL01009	Planctomycetes	Phycisphaerae	Tepidisphaera	0	0	0	0	0	0	0	0	0	0	0	5	0	9	6	0	4	0	4	2	0	0	2	1	11	10	0	0	1	0	0	1	0	0	0	0	0	1	0	0	3	3	4	2	7	0
CL01010	Proteobacteria	Alphaproteobacteria	Devosia	0	2	0	1	0	2	0	1	1	0	0	2	0	1	3	1	0	1	1	0	1	0	32	9	0	1	0	1	1	0	0	1	0	0	2	0	0	3	1	7	0	3	2	1	3	0
CL01011	Proteobacteria	Alphaproteobacteria	Methylobacterium	0	0	0	0	0	1	0	0	0	0	0	0	0	0	0	1	0	1	0	0	0	1	0	0	0	0	0	1	0	0	0	0	0	0	1	0	1	0	0	0	2	1	2	0	2	1
CL01012	Firmicutes	Bacilli	Enterococcus	2	2	2	0	1	1	0	2	1	3	8	2	2	4	0	1	1	1	2	1	0	0	9	5	1	0	0	0	0	1	9	5	1	0	3	2	2	1	2	2	1	0	3	2	5	3
CL01013	Actinobacteria	Actinobacteria	Rathayibacter	0	0	0	0	0	0	0	0	0	0	0	0	0	1	0	0	0	0	0	0	0	0	0	0	8	0	0	0	1	0	0	0	1	0	0	0	0	0	0	0	0	0	1	0	0	0
CL01014	Proteobacteria	Alphaproteobacteria	Sphingorhabdus	0	0	0	1	0	0	0	1	0	0	1	4	0	1	0	6	0	0	1	2	0	0	0	0	2	1	0	1	0	0	0	0	0	0	0	1	0	0	0	1	1	2	2	3	0	0
CL01015	Proteobacteria	Gammaproteobacteria	Microbulbifer	0	0	0	0	0	1	1	1	0	0	0	3	0	3	7	0	1	1	1	2	5	0	0	3	3	0	0	0	1	0	0	0	1	0	0	0	0	0	0	0	6	1	5	1	9	7
CL01016	Actinobacteria	Actinobacteria	Sporichthya	0	0	0	0	0	0	0	0	0	0	0	0	0	0	0	0	0	0	0	0	0	1	0	0	0	0	7	0	0	0	0	0	0	0	0	0	0	0	0	0	0	0	0	0	0	1
CL01017	Armatimonadetes	Armatimonadia	Armatimonas/Armatimonadetes_gp1	0	0	1	0	0	0	0	0	1	0	0	0	0	0	1	0	1	0	3	0	0	0	0	0	1	1	0	0	0	0	0	0	0	0	0	0	0	0	0	1	0	0	0	0	0	1
CL01018	Actinobacteria	Actinobacteria	Solirubrobacter	0	0	0	0	1	0	0	0	0	0	0	0	1	0	0	2	0	0	0	0	0	0	2	0	0	0	3	0	0	1	0	0	0	0	0	0	0	1	0	0	0	0	0	0	2	0
CL01019	Planctomycetes	Planctomycetia	Gimesia	0	0	1	0	1	0	0	0	0	0	2	0	2	5	1	1	6	0	1	1	0	0	0	2	2	4	1	2	0	1	1	0	0	0	0	0	0	1	0	1	2	2	0	0	1	1
CL01020	Actinobacteria	Actinobacteria	Rubrobacter	0	0	0	0	0	0	0	0	0	0	0	0	0	0	0	0	0	0	0	0	16	15	0	0	0	4	12	6	0	0	0	0	0	0	0	0	1	0	0	0	0	0	0	0	0	0
CL01021	Verrucomicrobia	Verrucomicrobiae	Luteolibacter	1	0	1	0	0	0	0	0	1	0	1	0	1	1	4	0	0	3	1	2	0	3	0	2	4	4	0	4	10	1	0	0	0	0	1	0	0	1	0	2	0	1	2	3	1	6
CL01022	Actinobacteria	Actinobacteria	Solirubrobacter	0	0	4	0	0	0	3	0	0	0	0	0	0	0	0	0	0	0	0	0	5	5	0	0	0	9	12	0	0	1	4	0	1	0	0	0	0	1	0	0	0	0	0	0	0	0
CL01023	Chloroflexi	Thermomicrobia	Nitrolancea	0	0	0	0	0	0	0	1	0	0	2	6	3	4	1	3	1	1	2	3	0	0	0	1	1	0	0	1	1	0	1	0	0	0	0	0	1	2	0	4	3	6	5	7	3	1
CL01024	Proteobacteria	Alphaproteobacteria	Sphingomonas	0	2	4	0	0	1	0	0	2	0	0	2	0	0	2	0	0	1	2	0	0	2	0	0	2	2	2	1	0	0	0	0	0	0	0	0	3	0	1	0	3	0	1	1	1	4
CL01025	Chloroflexi	Thermomicrobia	Nitrolancea	0	0	0	0	0	0	0	0	0	0	1	1	1	9	4	3	2	6	3	12	0	0	9	2	0	2	0	0	0	0	0	0	0	0	0	0	0	0	0	2	4	4	3	25	15	1
CL01026	Actinobacteria	Actinobacteria	Aciditerrimonas	0	0	0	0	0	0	0	0	0	0	5	3	1	0	4	0	5	1	3	2	0	0	0	0	4	0	0	0	4	0	0	0	0	0	0	0	0	0	0	1	2	3	1	8	4	1
CL01027	Actinobacteria	Actinobacteria	Conexibacter	0	1	0	0	1	0	1	0	1	2	0	1	2	1	1	0	0	0	1	2	0	5	1	2	1	0	1	0	1	1	4	1	0	2	3	0	1	2	1	1	1	0	0	2	1	2
CL01028	Proteobacteria	Alphaproteobacteria	Microvirga	2	3	0	0	0	1	4	2	2	3	1	1	2	3	3	0	0	7	2	3	0	0	6	2	0	1	2	0	4	3	0	1	1	3	0	1	0	6	3	7	1	3	2	1	0	1
CL01029	Actinobacteria	Actinobacteria	Catellatospora	0	1	0	2	1	0	0	1	2	1	2	1	4	1	2	2	0	0	4	5	0	0	0	1	0	0	1	0	1	1	4	0	0	3	1	5	0	0	1	1	1	2	1	2	1	1
CL01030	Bacteroidetes	Cytophagia	Spirosoma	0	0	0	0	0	0	0	0	0	0	0	0	0	0	0	0	0	0	0	0	1	0	0	1	15	11	1	3	12	0	0	0	0	0	0	0	0	0	0	0	0	0	0	0	0	0
CL01031	Firmicutes	Bacilli	Melghirimyces	1	1	2	2	0	0	1	0	1	1	5	2	2	9	4	7	1	8	1	7	1	0	2	0	0	0	0	0	0	0	0	0	0	0	1	1	1	2	1	4	11	5	5	10	12	2
CL01032	Proteobacteria	Deltaproteobacteria	Pelobacter	4	1	2	1	3	1	0	1	0	5	9	0	11	2	0	1	3	5	3	2	0	0	0	0	0	0	1	0	0	0	1	4	5	1	1	0	2	1	2	3	6	1	2	3	4	5
CL01033	Proteobacteria	Deltaproteobacteria	Desulfomonile	1	1	0	2	1	1	1	1	0	3	0	0	0	0	0	1	1	1	0	1	0	0	5	1	0	1	0	0	0	4	0	0	2	1	1	0	0	3	6	1	0	1	1	0	1	0
CL01034	Proteobacteria	Gammaproteobacteria	Erwinia	0	0	0	3	0	0	0	0	0	0	0	0	0	1	6	1	0	0	0	0	0	4	0	0	0	1	0	0	0	0	1	0	0	0	0	0	0	0	0	0	0	2	2	0	0	0
CL01035	Proteobacteria	Deltaproteobacteria	Byssovorax	0	4	3	0	1	0	1	2	3	2	2	0	0	3	1	1	1	2	1	0	0	0	1	1	1	3	0	0	0	1	1	3	1	0	0	0	1	11	0	7	0	1	2	0	2	3
CL01036	Verrucomicrobia	Verrucomicrobiae	Prosthecobacter	6	1	8	7	22	0	4	10	3	9	0	0	0	0	0	0	0	1	0	0	0	0	0	0	0	1	0	0	0	2	4	1	5	2	1	2	4	1	7	2	0	0	1	0	0	0
CL01037	Bacteroidetes	Sphingobacteriia	Filimonas	0	0	1	0	0	0	0	2	0	0	0	0	0	0	0	0	0	0	0	0	3	0	0	0	0	0	9	0	0	0	0	0	0	0	0	0	0	0	0	0	1	0	1	0	1	0
CL01038	Firmicutes	Clostridia	Romboutsia	0	1	5	9	42	1	1	1	2	0	0	4	0	0	1	0	0	0	0	0	0	0	6	5	1	0	0	1	3	1	5	1	1	2	1	0	0	0	0	0	0	0	2	0	0	0
CL01039	Bacteroidetes	Cytophagia	Sporocytophaga	0	0	2	2	2	3	1	0	0	1	1	2	0	1	0	0	0	1	0	1	0	0	0	0	0	0	0	0	0	0	0	1	1	0	0	2	0	2	0	1	1	1	1	8	4	0
CL01040	Proteobacteria	Alphaproteobacteria	Rhodoplanes	2	1	8	1	0	5	2	4	1	7	1	0	1	0	0	0	0	0	0	3	0	0	4	0	0	0	1	2	0	2	3	3	4	5	8	3	8	0	5	0	0	0	0	1	1	0
CL01041	Bacteroidetes	Flavobacteriia	Fluviicola	0	0	0	0	0	0	0	0	0	0	1	0	1	0	0	0	2	0	0	0	0	0	0	1	2	4	0	0	0	1	0	0	0	0	0	0	0	0	1	0	0	3	2	0	0	0
CL01042	Bacteroidetes	Sphingobacteriia	Parasegetibacter	4	2	0	5	3	2	3	4	2	0	2	0	1	0	0	0	0	6	2	1	0	0	0	1	2	2	1	0	0	5	3	3	3	2	1	3	0	0	4	2	0	3	2	1	3	0
CL01043	Proteobacteria	Deltaproteobacteria	Labilithrix	0	0	0	1	0	1	0	0	1	0	0	0	0	0	0	0	1	0	1	0	0	0	0	0	0	3	0	1	0	0	0	0	0	0	0	0	0	1	0	0	0	0	5	0	0	1
CL01044	Proteobacteria	Betaproteobacteria	Noviherbaspirillum	0	0	0	0	1	2	0	0	0	0	0	0	2	1	1	0	1	0	0	0	4	0	0	1	1	0	2	0	1	0	0	0	0	0	0	0	0	0	0	1	0	0	0	0	0	1
CL01045	Proteobacteria	Alphaproteobacteria	Sphingomonas	0	0	0	0	0	0	0	0	0	0	0	0	0	0	0	1	0	0	0	1	1	1	0	0	1	0	0	0	1	0	0	0	0	0	0	0	0	0	0	0	0	0	0	0	0	0
CL01046	Verrucomicrobia	Verrucomicrobiae	Brevifollis	3	3	3	2	5	3	2	4	3	2	2	1	1	0	0	0	1	2	1	0	0	5	2	0	0	0	4	1	0	2	0	7	5	5	3	1	3	0	2	3	1	1	1	7	3	0
CL01047	Actinobacteria	Actinobacteria	Conexibacter	0	1	0	0	0	0	0	1	0	0	0	2	0	1	1	2	2	1	4	4	0	0	1	1	5	0	0	0	3	0	1	2	0	0	1	0	0	0	1	1	4	1	3	2	2	0
CL01048	Verrucomicrobia	Opitutae	Opitutus	0	0	0	0	0	0	0	0	0	0	0	0	0	0	0	0	0	0	0	0	12	9	0	0	0	0	36	9	0	0	0	0	0	0	0	0	0	0	0	0	0	0	0	0	0	0
CL01049	Proteobacteria	Alphaproteobacteria	Novosphingobium	0	0	0	0	0	0	0	0	0	0	0	0	0	2	1	0	0	0	1	2	0	0	1	3	11	1	0	5	0	0	0	0	0	0	0	0	0	2	0	1	1	1	1	0	0	0
CL01050	Chlamydiae	Chlamydiia	Parachlamydia	0	0	0	0	0	1	0	0	0	0	6	3	0	5	1	3	11	3	6	0	0	2	0	1	0	0	0	0	0	0	1	0	0	0	0	0	1	0	0	2	7	2	0	1	0	1
CL01051	Actinobacteria	Actinobacteria	Alloactinosynnema	3	1	3	0	1	0	1	1	3	2	1	0	1	2	9	4	5	1	3	7	3	0	2	1	0	0	0	0	0	2	1	3	4	0	0	0	4	2	0	1	2	5	1	11	4	1
CL01052	Cyanobacteria/Chloroplast	Cyanobacteria	GpI	0	0	0	0	0	0	0	0	0	1	0	0	0	1	12	7	0	0	1	0	0	0	0	1	3	0	0	0	0	0	0	0	0	0	0	0	0	0	0	0	2	4	5	0	1	5
CL01053	Planctomycetes	Planctomycetia	Zavarzinella	0	0	0	1	0	1	1	3	0	2	2	0	3	8	3	0	3	2	1	2	0	0	2	3	0	0	0	0	2	1	0	4	4	1	1	0	1	0	1	1	5	2	3	3	5	2
CL01054	Actinobacteria	Actinobacteria	Ilumatobacter	0	0	1	1	0	0	0	1	0	0	3	1	0	1	1	1	0	0	3	2	0	0	2	3	0	2	0	0	1	0	0	0	1	0	1	2	1	0	0	1	2	0	0	5	3	0
CL01055	Actinobacteria	Actinobacteria	Amycolatopsis	11	14	0	0	2	3	5	18	0	0	0	0	1	1	2	0	0	0	0	0	2	1	0	0	0	3	0	0	0	4	0	1	10	4	1	5	6	4	0	0	0	2	1	0	0	0
CL01056	Firmicutes	Clostridia	Caldicoprobacter	0	0	0	0	0	0	0	0	0	0	0	0	0	0	0	0	0	0	0	0	15	19	0	0	0	0	24	10	0	0	0	0	0	0	0	0	0	0	0	0	0	0	0	0	0	0
CL01057	Proteobacteria	Alphaproteobacteria	Bosea	1	0	0	1	0	0	0	1	1	0	6	3	4	4	0	4	5	6	4	1	0	0	1	0	1	0	1	0	0	0	0	0	0	2	2	1	0	3	1	4	5	5	3	4	5	4
CL01058	Verrucomicrobia	Verrucomicrobiae	Verrucomicrobium	6	5	3	0	4	1	1	2	1	3	1	0	3	0	0	0	0	2	0	0	0	0	5	2	0	2	0	1	0	1	0	5	3	3	0	4	3	1	6	0	0	0	0	2	0	0
CL01059	Verrucomicrobia	Verrucomicrobiae	Prosthecobacter	0	0	1	1	0	0	0	0	0	0	0	0	0	0	0	1	0	0	0	0	0	13	0	0	0	1	1	0	0	0	0	0	0	1	0	0	0	0	0	0	0	0	0	0	1	0
CL01060	Firmicutes	Erysipelotrichia	Erysipelothrix	0	0	2	0	0	0	0	0	0	2	3	1	3	0	1	3	3	1	8	0	0	0	0	0	0	0	0	5	0	0	1	0	0	0	0	0	0	0	1	2	0	2	2	0	2	1
CL01061	Bacteroidetes	Sphingobacteriia	Solitalea	0	0	0	0	0	0	1	0	0	1	12	2	4	9	2	5	0	2	4	2	2	0	0	3	0	0	4	0	0	3	2	0	0	0	1	1	2	0	0	2	1	0	3	2	1	1
CL01062	Proteobacteria	Alphaproteobacteria	Pseudolabrys	7	4	5	4	4	6	1	6	6	7	0	0	0	0	0	0	0	1	0	0	0	0	1	0	0	0	0	1	0	1	4	8	10	6	3	3	0	7	3	0	0	0	1	0	0	1
CL01063	Verrucomicrobia	Verrucomicrobiae	Luteolibacter	2	5	0	2	0	4	1	1	2	0	3	1	0	3	1	6	3	2	0	7	0	1	0	1	1	0	1	0	0	0	4	4	2	2	1	2	1	1	2	1	0	6	1	1	1	0
CL01064	Proteobacteria	Gammaproteobacteria	Thiovirga	0	0	0	0	0	0	0	0	1	0	1	2	0	4	1	4	10	6	0	8	0	0	2	3	2	0	0	0	0	0	0	0	0	0	0	0	0	0	0	1	2	12	3	1	2	0
CL01065	Proteobacteria	Betaproteobacteria	Herbaspirillum	1	0	0	1	0	0	1	0	0	0	0	0	0	0	0	0	0	0	0	1	4	1	0	1	2	8	0	3	1	0	1	0	0	0	0	0	0	0	0	0	1	0	0	0	0	0
CL01066	Actinobacteria	Actinobacteria	Conexibacter	0	0	2	0	1	0	0	0	0	1	0	0	0	0	0	1	0	0	0	2	1	0	0	4	5	7	2	0	2	0	0	0	1	0	0	0	1	0	0	1	1	1	0	7	0	0
CL01067	Chlamydiae	Chlamydiia	Parachlamydia	0	1	1	0	0	0	0	0	1	1	2	1	4	3	2	1	1	8	2	2	0	0	0	1	1	0	0	1	1	0	2	2	0	2	0	0	5	0	2	0	1	4	3	3	2	2
CL01068	Proteobacteria	Gammaproteobacteria	Thioalkalispira	0	0	0	1	0	0	0	0	0	0	2	7	0	13	1	5	4	3	6	3	0	0	3	1	2	0	2	1	1	1	1	0	0	1	1	0	0	1	0	2	1	1	1	0	2	2
CL01069	Tenericutes	Mollicutes	Spiroplasma	0	0	0	0	0	0	0	0	0	0	9	1	4	0	0	7	3	0	1	0	0	0	2	0	0	0	0	0	0	0	2	1	0	0	0	0	0	0	0	0	7	1	2	1	0	0
CL01070	Proteobacteria	Gammaproteobacteria	Dokdonella	0	0	7	1	4	0	0	0	0	4	0	0	0	0	0	0	0	0	0	0	0	2	0	1	0	0	0	1	0	1	0	0	0	0	0	0	0	0	0	0	4	1	0	0	0	0
CL01071	Proteobacteria	Gammaproteobacteria	Povalibacter	0	0	0	0	0	0	0	0	0	0	0	0	0	0	0	0	0	0	0	0	6	13	0	0	0	0	11	8	0	0	0	0	1	0	0	0	0	0	0	0	0	0	0	0	0	0
CL01072	Proteobacteria	Deltaproteobacteria	Desulfomicrobium	0	0	2	1	0	0	0	0	0	0	0	0	0	0	2	3	0	0	0	0	0	0	0	0	0	0	0	2	0	0	0	0	0	0	0	1	0	0	0	1	1	0	0	1	0	1
CL01073	Bacteroidetes	Flavobacteriia	Flavobacterium	1	0	0	2	0	0	0	1	0	1	1	0	3	0	2	3	1	1	0	2	0	0	0	0	0	0	0	0	0	2	0	1	0	1	0	4	0	0	0	1	2	1	3	1	0	0
CL01074	Proteobacteria	Deltaproteobacteria	Haliangium	0	0	3	1	1	0	0	1	0	0	2	1	3	3	1	0	0	1	4	1	0	3	1	4	2	0	0	0	1	1	0	0	1	0	0	1	0	0	1	2	2	3	2	1	1	3
CL01075	Planctomycetes	Planctomycetia	Blastopirellula	0	0	0	1	1	0	0	1	1	1	5	1	1	0	2	1	0	1	2	1	0	0	0	5	1	0	0	0	1	0	0	1	0	1	0	1	0	0	0	3	6	2	3	1	2	3
CL01076	Proteobacteria	Alphaproteobacteria	Pelagibius	1	0	2	0	3	0	0	0	2	0	0	1	1	5	0	0	2	2	5	14	1	0	0	0	0	0	0	0	1	0	1	1	0	1	1	2	4	0	1	0	2	2	1	2	0	0
CL01077	Tenericutes	Mollicutes	Spiroplasma	1	0	0	0	0	0	0	0	0	0	1	0	0	0	0	8	0	1	0	1	0	0	0	0	0	0	0	4	0	0	0	0	0	0	0	2	1	0	0	1	4	0	0	0	1	1
CL01078	Proteobacteria	Gammaproteobacteria	Thiohalophilus	2	2	1	0	1	0	0	3	0	0	2	0	1	0	1	1	1	2	1	0	0	0	1	1	1	2	0	2	0	4	1	4	0	0	0	3	1	1	0	3	0	2	0	8	0	2
CL01079	Actinobacteria	Actinobacteria	Solirubrobacter	0	0	0	8	1	6	7	0	2	0	0	0	0	0	0	0	0	0	0	1	0	0	3	1	1	0	2	1	0	6	3	2	0	7	5	4	1	4	3	1	0	0	0	1	1	0
CL01080	Planctomycetes	Planctomycetia	Thermogutta	2	2	4	1	0	4	4	2	5	2	0	1	0	1	0	0	0	1	0	0	0	0	16	7	1	0	0	0	0	2	5	4	5	2	1	1	2	3	4	3	1	1	2	0	0	0
CL01081	Proteobacteria	Alphaproteobacteria	Dongia	0	1	1	0	0	1	0	0	0	0	1	0	0	1	2	1	2	1	2	3	0	0	2	3	2	1	0	0	9	0	0	0	1	0	0	1	0	0	1	3	1	2	1	2	0	0
CL01082	Proteobacteria	Alphaproteobacteria	Dongia	1	2	3	11	2	4	3	5	1	3	0	1	1	0	1	0	0	1	0	0	0	0	3	3	0	0	0	0	1	3	4	2	2	7	4	7	1	2	7	3	2	0	1	0	2	0
CL01083	Proteobacteria	Gammaproteobacteria	Halovibrio	0	0	2	4	1	2	4	1	0	4	2	1	1	4	0	1	0	1	0	2	0	0	0	1	0	0	0	0	0	0	3	2	1	4	0	1	4	3	0	8	1	1	0	0	1	7
CL01084	Actinobacteria	Actinobacteria	Nitriliruptor	0	0	0	0	0	1	0	0	0	0	5	1	2	4	7	10	6	2	2	1	0	0	0	6	3	1	0	0	0	1	1	1	2	1	0	1	0	0	2	0	8	5	1	3	4	0
CL01085	Proteobacteria	Gammaproteobacteria	Hydrocarboniphaga	0	0	0	0	0	0	0	0	0	0	0	0	0	0	0	0	0	0	0	0	0	0	0	0	0	1	2	4	0	0	0	0	0	0	0	0	0	0	0	0	0	0	0	0	0	0
CL01086	Cyanobacteria/Chloroplast	Chloroplast	Chlorophyta	0	0	0	0	0	0	0	0	0	0	12	1	0	1	5	0	3	5	3	2	0	4	0	0	0	5	0	0	0	0	0	0	0	0	0	0	0	1	0	0	1	7	3	3	2	6
CL01087	Proteobacteria	Betaproteobacteria	Chitinimonas	0	2	0	1	8	3	0	2	0	2	11	2	4	1	1	2	1	7	0	2	0	0	4	1	0	0	0	1	0	4	3	0	1	3	0	2	2	0	3	3	2	1	3	0	1	0
CL01088	Proteobacteria	Gammaproteobacteria	Mizugakiibacter	2	2	0	4	0	2	3	2	3	2	4	2	0	0	0	0	0	4	0	0	0	1	1	0	2	1	0	2	3	1	2	3	4	4	3	0	0	3	4	1	0	0	0	1	1	0
CL01089	Proteobacteria	Alphaproteobacteria	Blastochloris	3	3	3	1	2	3	2	4	7	2	0	0	0	0	0	0	0	1	0	0	0	9	1	0	0	1	9	1	0	4	0	3	3	0	1	3	3	1	4	1	0	0	0	0	0	0
CL01090	Firmicutes	Bacilli	Desemzia	1	0	2	3	5	1	4	3	2	2	5	2	1	0	0	2	1	1	3	0	1	0	1	0	0	0	0	0	0	4	1	0	3	3	1	3	1	0	4	4	1	1	2	3	1	2
CL01091	Bacteroidetes	Sphingobacteriia	Haliscomenobacter	0	0	1	0	2	0	0	0	1	0	2	0	2	1	8	8	1	2	1	2	1	0	1	0	0	0	0	0	0	0	1	1	2	0	0	0	0	0	0	3	3	7	2	1	3	0
CL01092	Actinobacteria	Actinobacteria	Actinomadura	0	2	0	0	2	1	0	0	0	0	0	2	0	0	0	0	0	0	0	1	0	1	0	0	0	0	1	0	0	2	3	1	1	1	4	4	3	5	1	0	1	1	0	8	0	1
CL01093	Proteobacteria	Alphaproteobacteria	Rhodoblastus	0	1	1	3	0	1	0	3	0	3	3	1	3	1	0	1	2	5	2	1	0	1	1	0	0	0	0	0	0	2	1	2	1	0	0	3	1	1	1	1	1	1	3	0	1	2
CL01094	Proteobacteria	Gammaproteobacteria	Luteimonas	3	0	1	2	2	1	1	4	2	1	1	1	1	0	0	6	1	1	1	1	0	0	2	2	1	0	0	0	0	4	4	3	0	0	2	2	5	1	2	6	2	0	3	0	1	0
CL01095	Proteobacteria	Alphaproteobacteria	Sphingomonas	2	2	1	0	0	1	0	1	0	0	1	4	0	0	1	1	4	0	0	0	2	2	0	0	0	0	3	0	0	0	1	0	2	2	1	2	1	2	0	1	2	0	2	1	1	0
CL01096	Actinobacteria	Actinobacteria	Rubrobacter	3	1	0	0	0	3	1	0	5	0	0	0	0	3	1	0	0	1	0	0	0	0	9	4	6	0	0	1	3	0	3	4	5	1	0	1	0	31	1	1	0	0	1	0	2	0
CL01097	Actinobacteria	Actinobacteria	Mycobacterium	4	0	4	1	1	2	4	3	0	4	1	0	1	0	0	1	0	1	3	0	1	2	0	0	1	2	0	2	0	0	3	4	2	1	0	1	3	2	0	0	0	0	0	2	0	1
CL01098	Planctomycetes	Planctomycetia	Gemmata	0	3	0	0	0	0	1	0	2	0	1	1	4	5	1	6	3	3	6	7	0	0	0	2	2	0	0	0	0	1	1	0	1	7	0	1	4	2	1	3	12	4	0	8	5	12
CL01099	Actinobacteria	Actinobacteria	Jatrophihabitans	0	0	2	0	0	0	0	0	0	0	0	59	0	0	1	0	0	0	0	0	0	0	0	0	0	0	0	1	0	2	0	0	0	0	1	1	3	1	0	0	0	0	1	0	0	1
CL01100	Bacteroidetes	Flavobacteriia	Flavobacterium	0	0	0	0	0	0	0	0	0	0	0	0	0	0	0	0	0	1	0	1	0	1	0	0	1	0	2	0	0	0	1	0	0	0	0	0	0	1	0	0	0	0	0	1	0	1
CL01101	Actinobacteria	Actinobacteria	Aciditerrimonas	0	1	2	1	0	0	0	0	1	0	5	1	3	1	2	6	0	6	1	2	0	1	3	1	0	0	6	1	0	0	3	0	1	2	0	0	0	1	0	0	4	2	0	4	3	3
CL01102	Chloroflexi	Chloroflexia	Roseiflexus	0	0	0	0	0	0	0	0	0	0	1	8	1	8	2	7	11	3	0	7	0	0	2	1	2	0	1	0	0	0	0	0	0	0	0	0	0	0	0	0	2	3	2	8	2	0
CL01103	Armatimonadetes	Fimbriimonadia	Fimbriimonas	0	0	0	0	0	0	0	0	0	0	0	0	0	10	2	2	3	2	8	12	0	0	0	1	0	0	0	0	0	0	0	0	0	0	0	0	0	0	0	0	6	3	3	6	0	1
CL01104	Actinobacteria	Actinobacteria	Aquihabitans	0	0	0	0	0	0	0	0	1	0	2	2	1	0	0	1	1	0	0	2	1	0	0	2	11	9	0	2	9	0	0	0	0	0	0	0	0	0	0	1	1	0	0	0	0	0
CL01105	Gemmatimonadetes	Gemmatimonadetes	Gemmatimonas	5	0	9	6	4	7	2	6	2	4	0	0	1	0	0	0	0	0	0	0	0	0	9	1	2	0	0	0	0	1	7	6	9	0	7	0	5	0	0	1	0	0	0	0	0	0
CL01106	Planctomycetes	Planctomycetia	Pirellula	1	2	1	4	1	2	3	0	5	0	2	1	0	0	0	1	0	4	0	0	0	2	3	1	0	0	3	0	0	1	3	2	4	5	3	5	0	2	0	9	0	1	0	0	0	0
CL01107	Actinobacteria	Actinobacteria	Kineococcus	0	0	0	0	0	0	0	0	0	0	0	0	0	1	0	0	0	0	0	0	0	0	0	0	5	4	1	0	0	0	1	0	0	0	0	0	0	0	0	1	0	0	0	1	0	0
CL01108	Actinobacteria	Actinobacteria	Ilumatobacter	2	0	1	1	5	0	3	2	1	1	2	0	1	0	1	0	0	0	0	4	0	0	2	7	2	0	0	0	0	6	1	1	0	1	1	3	2	0	2	1	0	0	1	1	0	0
CL01109	Chloroflexi	Chloroflexia	Roseiflexus	0	0	0	0	0	0	0	0	0	0	1	3	0	5	1	3	3	1	2	3	0	0	0	0	2	0	0	0	0	0	0	1	1	0	0	1	0	0	0	2	1	0	4	5	11	1
CL01110	Verrucomicrobia	Verrucomicrobiae	Verrucomicrobium	0	1	0	0	1	1	1	0	2	0	0	1	0	0	2	4	4	0	0	0	0	0	1	2	2	0	0	0	1	0	1	1	1	0	0	0	0	0	0	2	1	1	1	1	0	0
CL01111	Proteobacteria	Deltaproteobacteria	Labilithrix	0	1	1	0	0	0	1	3	0	2	1	2	2	3	0	0	2	2	2	2	0	2	4	2	1	1	0	0	0	2	0	1	2	0	1	0	1	2	2	6	5	1	2	1	2	2
CL01112	Proteobacteria	Deltaproteobacteria	Haliangium	1	2	0	0	3	2	1	0	1	1	5	1	2	3	0	4	0	0	0	0	0	0	11	2	0	0	0	0	1	3	0	4	1	1	1	0	1	0	5	1	4	0	3	3	1	0
CL01113	Cyanobacteria/Chloroplast	Cyanobacteria	GpXIII	0	0	0	0	0	0	0	0	0	0	0	0	0	0	16	0	0	0	0	0	0	0	0	7	3	0	0	0	0	0	0	0	0	0	0	0	0	0	0	24	0	7	0	0	0	4
CL01114	Cyanobacteria/Chloroplast	Chloroplast	Chlorophyta	0	0	0	0	0	0	1	0	0	0	0	0	0	0	0	0	0	0	0	0	1	6	0	0	0	0	19	24	0	0	0	0	1	0	0	0	0	0	0	0	0	0	0	0	1	2
CL01115	Proteobacteria	Alphaproteobacteria	Methylobacterium	4	4	1	0	5	8	3	3	7	1	0	0	0	0	0	0	0	0	0	0	0	0	0	0	0	0	0	0	0	5	6	2	3	5	1	3	2	5	6	0	0	0	0	0	0	0
CL01116	Proteobacteria	Deltaproteobacteria	Desulfuromonas	0	0	1	0	0	2	0	0	1	0	1	1	4	4	0	2	1	4	2	15	0	0	5	3	0	0	0	0	0	0	1	0	0	2	1	0	0	1	2	2	4	4	2	18	5	0
CL01117	Proteobacteria	Deltaproteobacteria	Pelobacter	0	0	0	0	0	0	1	1	1	0	9	5	0	18	2	7	1	3	7	0	0	0	0	0	0	0	0	0	0	0	1	0	0	0	0	0	0	0	0	2	1	1	1	3	1	9
CL01118	Firmicutes	Clostridia	Romboutsia	0	0	0	0	0	0	0	0	0	0	0	1	1	3	2	2	2	0	0	0	0	0	0	0	1	0	0	0	1	0	0	0	0	0	0	0	0	0	0	0	0	1	1	0	0	0
CL01119	Actinobacteria	Actinobacteria	Nocardioides	0	0	1	0	0	1	0	3	0	0	0	1	0	2	0	0	0	3	1	0	0	10	0	1	1	2	1	1	0	1	1	3	0	5	3	0	2	0	2	0	0	1	0	0	0	0
CL01120	Actinobacteria	Actinobacteria	Saccharopolyspora	3	3	0	0	1	0	1	2	1	0	2	1	4	0	0	1	3	8	4	6	0	0	0	1	0	0	0	2	0	1	0	0	1	0	1	3	1	1	4	0	7	1	2	3	7	2
CL01121	Bacteroidetes	Sphingobacteriia	Sediminibacterium	0	1	1	0	0	0	0	0	1	0	0	0	1	2	4	0	1	0	0	1	0	0	1	1	4	0	1	0	2	0	0	0	3	1	0	1	0	2	1	2	0	6	2	2	7	1
CL01122	Actinobacteria	Actinobacteria	Gaiella	0	2	3	2	0	0	0	0	1	1	1	2	1	2	1	1	1	2	1	0	0	0	3	3	2	3	0	0	2	0	0	5	1	1	4	0	0	0	1	3	2	0	2	1	5	0
CL01123	Actinobacteria	Actinobacteria	Nocardioides	0	0	1	0	0	1	0	0	0	0	0	0	0	1	1	2	2	0	1	1	1	0	1	2	1	3	0	0	0	0	1	0	0	0	0	0	0	0	0	3	1	2	1	1	1	0
CL01124	Firmicutes	Clostridia	Lutispora	1	3	1	1	0	3	3	1	4	1	4	5	3	1	1	1	2	2	2	1	1	0	3	1	0	0	2	0	0	2	3	1	3	2	1	1	3	2	0	6	2	4	2	1	1	0
CL01125	Proteobacteria	Deltaproteobacteria	Anaeromyxobacter	1	1	0	0	0	0	0	3	0	0	2	0	3	4	2	2	1	2	2	3	0	1	10	4	0	0	0	1	5	0	3	2	4	0	0	0	0	1	2	0	3	1	0	2	1	0
CL01126	Proteobacteria	Alphaproteobacteria	Erythrobacter	0	0	6	0	0	0	2	1	2	0	0	2	0	0	2	1	0	0	0	0	0	0	0	0	0	0	0	0	0	0	0	0	0	0	0	1	0	0	0	0	0	0	2	0	0	0
CL01127	Proteobacteria	Gammaproteobacteria	Halochromatium	0	2	1	4	3	5	0	3	4	0	3	0	3	0	0	2	2	2	0	2	0	0	1	3	0	1	0	0	0	0	0	1	8	1	1	3	5	0	5	3	0	2	2	1	0	0
CL01128	Proteobacteria	Deltaproteobacteria	Desulfoluna	0	1	0	4	0	0	3	1	0	4	3	0	2	1	0	0	0	1	1	0	1	0	7	4	2	1	0	2	1	1	5	2	3	1	0	4	4	2	2	1	0	0	4	1	1	1
CL01129	Planctomycetes	Planctomycetia	Zavarzinella	0	1	3	8	1	2	0	2	2	2	5	3	0	0	0	1	1	2	0	0	0	0	0	0	0	0	0	0	0	0	1	3	2	7	3	6	11	0	1	3	2	1	0	0	0	1
CL01130	Bacteroidetes	Cytophagia	Cytophaga	0	0	0	0	0	0	0	0	0	0	0	0	0	0	0	0	0	0	0	0	2	4	0	0	0	3	4	1	0	0	1	0	0	0	0	0	0	0	0	0	0	0	0	0	0	0
CL01131	Proteobacteria	Deltaproteobacteria	Geoalkalibacter	1	0	0	0	0	0	0	0	3	0	8	6	1	2	1	7	2	0	0	4	0	0	0	3	1	0	0	2	0	0	1	3	0	3	1	0	0	7	0	2	7	1	1	0	3	0
CL01132	Bacteroidetes	Flavobacteriia	Chryseobacterium	0	0	0	0	0	0	0	0	0	0	0	0	0	0	1	0	0	0	0	0	0	0	0	0	0	1	0	1	0	0	0	0	0	0	0	0	0	0	0	0	1	2	4	0	0	0
CL01133	Ignavibacteriae	Ignavibacteria	Melioribacter	0	0	0	1	0	0	1	0	0	1	1	1	0	2	3	3	0	3	2	0	0	0	0	6	3	0	9	0	3	0	1	0	0	0	0	2	0	0	0	1	0	5	0	2	2	4
CL01134	Proteobacteria	Alphaproteobacteria	Phenylobacterium	0	0	0	0	1	0	1	1	1	1	0	2	0	0	0	1	0	0	0	1	1	6	0	0	1	4	14	1	0	0	0	0	0	0	0	0	0	2	0	0	0	1	0	3	0	2
CL01135	Planctomycetes	Planctomycetia	Pirellula	2	0	2	3	2	2	2	1	6	1	0	0	10	0	0	5	3	11	4	1	0	0	1	0	0	0	0	0	0	0	2	0	3	1	1	3	2	3	2	6	0	0	0	0	0	0
CL01136	Bacteroidetes	Sphingobacteriia	Flavitalea	1	0	1	1	1	0	0	1	2	0	0	1	2	4	4	2	1	1	0	6	0	1	1	0	0	0	1	0	0	0	0	0	1	0	0	0	1	2	0	0	4	0	4	0	1	0
CL01137	Proteobacteria	Deltaproteobacteria	Desulfosalsimonas	0	0	1	1	5	0	2	4	1	1	0	1	0	4	1	1	1	2	1	1	1	0	2	3	0	0	0	1	0	3	2	3	0	0	0	1	0	0	10	2	0	1	1	3	6	1
CL01138	Verrucomicrobia	Opitutae	Opitutus	0	0	0	0	0	0	0	0	0	0	0	0	0	0	0	0	0	0	0	0	6	4	0	0	0	1	5	2	0	0	0	0	0	0	0	0	0	0	0	0	1	0	0	0	0	0
CL01139	Proteobacteria	Deltaproteobacteria	Polyangium	2	0	1	3	1	2	0	0	1	3	0	4	1	4	2	2	3	0	3	4	0	0	0	1	0	0	0	0	0	2	0	3	2	1	0	0	2	0	1	1	0	1	0	8	5	1
CL01140	Proteobacteria	Deltaproteobacteria	Desulfovibrio	1	0	0	2	2	1	1	0	2	2	9	3	2	2	0	2	0	1	1	0	0	0	3	0	0	0	0	0	0	1	1	6	3	3	2	4	3	2	3	6	2	0	3	5	2	0
CL01141	Bacteroidetes	Bacteroidia	Prolixibacter	1	0	0	3	1	0	1	0	0	1	7	1	1	0	0	1	6	5	1	0	0	0	0	0	0	0	0	0	0	0	0	1	0	0	3	1	3	2	0	2	1	2	0	0	1	0
CL01142	Proteobacteria	Alphaproteobacteria	Rubellimicrobium	0	0	0	0	0	0	0	0	0	1	0	0	0	0	0	1	0	0	4	0	5	0	0	1	5	0	0	0	8	0	0	0	0	0	0	0	0	0	0	0	2	0	6	2	2	1
CL01143	Verrucomicrobia	Verrucomicrobiae	Prosthecobacter	3	1	0	12	2	11	6	2	3	3	1	0	0	0	0	0	0	0	0	0	0	0	0	0	0	0	0	0	0	1	1	0	4	5	5	3	0	0	1	0	0	0	0	0	0	0
CL01144	Chloroflexi	Thermomicrobia	Nitrolancea	4	1	0	3	0	2	1	3	2	2	0	1	1	2	1	0	1	2	0	0	0	0	7	6	3	2	0	3	0	1	0	4	8	2	7	5	0	4	0	3	2	0	0	1	0	0
CL01145	Actinobacteria	Actinobacteria	Solirubrobacter	3	2	2	9	1	7	4	10	8	1	0	0	0	0	0	0	0	0	0	0	0	0	0	1	0	0	0	0	0	2	2	3	1	7	16	1	3	6	3	0	0	0	0	0	1	0
CL01146	Bacteroidetes	Cytophagia	Cytophaga	5	2	3	1	2	1	3	6	1	3	0	0	1	0	0	0	0	1	3	1	0	0	2	0	0	0	0	3	0	4	0	10	2	3	1	0	5	0	2	3	0	0	0	1	0	0
CL01147	Bacteroidetes	Cytophagia	Fulvivirga	0	0	1	1	0	2	1	0	2	0	2	0	1	1	0	1	0	0	0	0	0	1	0	3	0	0	0	1	0	1	0	0	0	1	1	1	1	1	1	1	1	0	2	0	3	0
CL01148	Proteobacteria	Alphaproteobacteria	Novosphingobium	0	0	0	0	0	0	0	0	0	0	0	0	0	0	0	0	0	0	0	0	1	1	0	0	0	3	1	0	0	0	0	0	0	0	0	0	0	0	0	0	0	0	0	0	0	0
CL01149	Bacteroidetes	Sphingobacteriia	Haliscomenobacter	0	0	0	0	0	0	1	0	1	0	0	0	0	2	11	6	3	1	2	0	0	0	1	1	7	2	0	0	2	0	0	0	1	0	0	0	2	2	0	1	0	1	5	3	3	0
CL01150	Proteobacteria	Gammaproteobacteria	Diplorickettsia	0	0	0	0	0	0	0	0	0	0	0	0	0	0	0	0	0	1	0	0	0	0	0	0	0	0	0	0	1	0	0	0	0	0	19	1	0	0	0	0	0	0	0	0	0	0
CL01151	Proteobacteria	Alphaproteobacteria	Sphingomonas	3	0	1	0	0	0	1	1	0	0	3	1	6	3	2	3	0	6	6	2	0	0	2	1	0	0	1	0	0	1	4	0	1	2	1	2	1	1	1	10	2	3	3	1	0	1
CL01152	Proteobacteria	Alphaproteobacteria	Chelatococcus	0	1	0	0	0	0	0	1	0	0	2	4	2	4	1	1	5	0	10	2	0	0	0	0	3	0	0	1	0	0	0	0	0	2	1	0	0	2	1	2	2	5	4	8	2	0
CL01153	Firmicutes	Erysipelotrichia	Erysipelothrix	0	0	0	1	0	0	0	0	1	0	1	0	3	2	0	0	3	2	1	1	0	0	0	0	0	0	0	0	0	0	1	0	1	1	0	0	1	0	0	1	0	3	0	0	3	0
CL01154	Proteobacteria	Betaproteobacteria	Zhizhongheella	2	2	0	1	2	2	1	2	1	2	6	0	4	1	1	3	2	1	0	0	0	0	1	2	0	0	0	0	0	2	1	3	1	6	4	2	5	1	0	10	3	2	1	0	1	0
CL01155	Verrucomicrobia	Verrucomicrobiae	Luteolibacter	4	2	3	4	1	2	3	0	4	3	1	0	1	0	0	0	0	5	0	0	0	0	0	0	0	0	0	0	0	3	2	5	5	2	1	3	3	0	2	6	1	0	1	0	5	0
CL01156	Gemmatimonadetes	Gemmatimonadetes	Gemmatimonas	3	1	0	2	1	2	2	2	1	1	0	7	1	3	1	6	1	0	1	1	0	0	0	1	2	0	5	0	2	2	0	4	0	0	1	0	1	3	2	3	2	2	1	1	6	0
CL01157	Actinobacteria	Actinobacteria	Gaiella	2	2	2	1	1	2	4	3	4	3	0	0	0	1	0	0	0	1	1	0	0	0	3	2	1	0	0	1	0	3	1	5	6	0	2	1	0	1	2	0	0	0	0	1	0	0
CL01158	Firmicutes	Bacilli	Paenisporosarcina	1	0	5	5	22	1	5	2	2	3	0	0	0	0	1	0	0	0	0	0	1	0	3	3	0	0	1	0	1	1	1	5	0	0	1	4	4	1	0	0	0	0	0	0	0	0
CL01159	Planctomycetes	Planctomycetia	Zavarzinella	2	4	2	4	3	3	3	3	1	1	0	0	7	1	0	2	2	5	1	3	0	0	0	2	0	0	0	0	0	1	0	2	8	4	2	4	0	2	2	1	4	1	2	1	0	1
CL01160	Proteobacteria	Deltaproteobacteria	Sorangium	0	1	1	0	0	0	0	0	1	0	2	1	0	2	0	2	0	0	1	1	2	0	0	1	0	0	3	0	0	0	1	0	0	1	0	0	0	0	3	1	4	1	2	1	0	1
CL01161	Actinobacteria	Actinobacteria	Conexibacter	0	0	0	0	0	2	1	0	2	0	0	2	0	2	0	0	1	0	0	3	0	0	1	7	0	1	0	2	0	1	0	1	0	1	4	1	1	8	3	7	0	0	0	4	5	0
CL01162	Bacteroidetes	Cytophagia	Rhodocytophaga	0	1	0	0	0	1	0	0	0	0	0	1	0	1	5	0	0	0	0	0	0	1	0	0	9	2	0	0	4	0	0	0	0	1	0	0	0	1	0	2	1	5	6	1	1	1
CL01163	Actinobacteria	Actinobacteria	Gaiella	4	1	9	1	2	12	1	0	1	4	0	0	0	0	0	0	0	0	0	0	3	0	0	3	1	1	0	0	3	1	0	1	2	8	4	0	1	4	0	0	0	0	0	1	1	0
CL01164	Proteobacteria	Alphaproteobacteria	Lacibacterium	2	2	1	4	3	2	2	0	0	3	2	0	3	1	0	0	3	1	2	1	0	0	2	0	0	1	0	1	0	1	3	1	1	1	2	3	3	5	2	2	0	0	1	1	1	2
CL01165	Proteobacteria	Alphaproteobacteria	Caenispirillum	0	2	0	0	0	0	0	0	0	0	0	0	0	1	0	1	0	0	3	0	1	0	0	2	0	1	2	0	1	0	0	0	0	0	0	1	0	1	1	4	0	0	3	2	4	1
CL01166	Proteobacteria	Gammaproteobacteria	Hydrocarboniphaga	0	0	0	0	0	0	0	0	0	0	0	0	0	0	0	0	0	0	0	0	1	14	0	0	0	3	3	2	0	0	0	0	0	0	0	0	0	0	0	0	0	0	0	0	0	0
CL01167	Firmicutes	Clostridia	Clostridium XlVa	0	0	0	0	0	1	0	1	1	0	1	4	0	5	2	1	5	7	3	1	0	0	3	3	2	0	0	0	0	0	0	1	0	1	0	0	0	0	0	2	3	2	4	2	2	1
CL01168	Bacteroidetes	Cytophagia	Hymenobacter	0	0	0	0	0	0	0	0	0	0	0	0	0	1	8	0	0	0	0	0	0	0	0	0	11	6	0	2	19	0	0	0	0	0	0	0	0	0	0	1	0	1	3	0	2	0
CL01169	Planctomycetes	Planctomycetia	Gimesia	0	0	2	0	0	0	1	1	0	1	1	2	0	5	4	1	1	2	1	2	0	0	0	2	3	0	0	0	0	0	0	0	3	0	1	1	0	0	1	2	3	0	1	1	3	0
CL01170	Bacteroidetes	Sphingobacteriia	Niastella	0	0	0	0	0	0	0	0	1	0	0	2	0	1	0	0	0	0	0	0	1	2	0	1	0	0	3	0	0	0	0	0	0	0	0	0	0	0	0	1	0	0	0	2	0	0
CL01171	Firmicutes	Bacilli	Ammoniphilus	21	0	1	1	5	1	15	0	2	0	0	0	0	0	0	0	0	1	0	0	0	0	2	1	0	0	0	0	1	3	3	1	0	2	2	2	0	1	1	0	0	0	0	0	0	0
CL01172	Proteobacteria	Deltaproteobacteria	Sandaracinus	0	1	0	0	0	0	1	1	1	0	0	1	0	0	2	0	2	0	0	0	0	0	1	2	0	3	3	0	8	1	0	1	0	1	1	1	0	2	1	2	1	1	2	0	5	0
CL01173	Proteobacteria	Alphaproteobacteria	Nitrospirillum	0	0	0	0	0	0	0	0	0	1	0	0	2	0	0	0	0	0	0	0	0	0	0	0	4	3	0	5	5	0	0	0	1	0	1	0	0	2	0	0	0	0	2	0	1	0
CL01174	Proteobacteria	Deltaproteobacteria	Haliangium	0	0	1	0	2	0	0	0	0	0	4	3	2	1	1	0	1	0	0	2	0	0	0	2	3	0	2	0	3	0	1	1	0	1	0	1	0	3	1	1	2	3	5	2	4	1
CL01175	Actinobacteria	Actinobacteria	Ilumatobacter	0	0	0	0	0	0	0	0	0	0	3	3	1	1	5	0	0	2	1	2	1	0	0	4	4	2	0	3	4	0	0	0	0	0	0	0	0	0	1	2	0	2	1	1	2	0
CL01176	Bacteroidetes	Sphingobacteriia	Filimonas	0	0	0	0	0	0	0	0	0	0	0	0	0	0	0	0	0	0	0	0	0	0	0	0	0	1	0	1	0	0	0	0	0	0	0	0	0	0	0	0	0	0	0	0	0	0
CL01177	Cyanobacteria/Chloroplast	Cyanobacteria	GpIV	0	0	0	0	0	0	0	0	0	0	0	0	0	0	2	1	0	0	0	0	0	0	0	6	1	1	2	0	0	0	0	0	0	0	0	0	0	0	0	5	0	1	4	0	10	0
CL01178	Proteobacteria	Alphaproteobacteria	Roseomonas	0	0	0	0	0	0	0	0	0	0	0	0	1	1	0	0	1	0	0	0	3	0	0	0	11	2	4	0	4	0	0	0	0	0	0	0	0	0	0	0	0	0	0	0	1	0
CL01179	Actinobacteria	Actinobacteria	Aquihabitans	1	0	2	0	0	0	0	0	0	0	0	0	0	0	0	0	1	0	1	0	0	0	0	0	1	0	0	2	0	0	2	0	0	1	0	0	1	0	0	1	0	0	0	0	0	0
CL01180	Proteobacteria	Deltaproteobacteria	Desulfosalsimonas	0	0	3	11	3	15	1	1	2	0	0	0	0	0	0	0	0	0	0	0	0	0	0	0	0	0	0	0	0	6	0	3	0	6	7	3	3	2	1	0	0	0	0	0	0	0
CL01181	Planctomycetes	Planctomycetia	Pirellula	0	1	0	0	0	0	1	1	0	0	1	2	2	7	3	1	1	0	1	5	0	5	2	9	3	2	1	0	0	0	1	0	2	0	0	0	0	0	0	2	1	2	1	2	1	1
CL01182	Proteobacteria	Gammaproteobacteria	Povalibacter	0	0	0	0	0	0	0	0	0	0	0	0	0	0	0	0	0	0	0	0	2	4	0	0	0	3	4	1	0	0	0	0	0	0	0	0	0	0	0	0	0	0	0	0	0	0
CL01183	Proteobacteria	Gammaproteobacteria	Acinetobacter	1	0	0	0	0	0	0	0	1	0	0	0	0	0	0	0	0	0	0	0	147	5	0	0	0	0	6	3	0	1	0	0	0	0	0	0	0	0	0	0	0	0	0	0	0	0
CL01184	Proteobacteria	Deltaproteobacteria	Vulgatibacter	0	0	0	0	0	0	0	0	0	0	1	0	0	0	0	0	1	0	0	0	3	0	0	0	0	0	9	2	0	0	0	0	0	0	0	0	0	0	0	0	0	0	0	0	0	0
CL01185	Proteobacteria	Alphaproteobacteria	Alsobacter	0	0	1	0	0	0	0	0	0	0	0	3	0	0	0	2	3	1	3	2	2	0	0	2	5	6	1	1	5	0	0	0	0	0	0	0	0	0	0	3	4	1	1	3	2	0
CL01186	Verrucomicrobia	Verrucomicrobiae	Verrucomicrobium	1	0	3	1	1	0	1	0	0	1	0	1	3	4	5	0	1	1	0	2	2	0	0	0	0	0	0	0	0	0	5	0	0	1	0	2	3	0	1	1	3	6	0	9	1	1
CL01187	Proteobacteria	Deltaproteobacteria	Myxococcus	0	1	0	1	0	0	1	1	0	0	0	0	0	0	3	0	0	1	2	0	0	0	2	4	3	4	0	0	1	0	0	0	2	0	2	0	0	0	0	2	0	0	0	0	0	0
CL01188	Planctomycetes	Planctomycetia	Singulisphaera	0	1	3	6	6	3	1	1	1	4	2	1	2	1	0	1	0	5	2	0	1	1	0	2	0	0	0	0	0	1	2	4	3	3	1	1	12	2	3	2	1	0	1	0	0	4
CL01189	Proteobacteria	Betaproteobacteria	Noviherbaspirillum	0	1	0	1	0	0	3	0	0	0	0	3	0	0	5	0	0	0	0	0	2	0	1	2	11	0	0	0	8	0	0	0	1	0	0	0	0	1	1	0	4	0	0	0	0	0
CL01190	Firmicutes	Clostridia	Christensenella	0	0	0	0	0	1	0	0	0	0	0	5	0	4	3	1	2	1	1	11	0	0	0	1	1	1	0	0	4	1	0	0	0	1	2	0	0	2	0	1	1	2	1	4	1	0
CL01191	Proteobacteria	Gammaproteobacteria	Rehaibacterium	1	0	0	0	0	1	0	1	0	2	2	1	1	6	8	2	0	1	1	0	0	0	1	0	1	0	0	0	0	1	0	1	2	1	0	1	0	2	0	3	6	2	1	1	3	1
CL01192	Actinobacteria	Actinobacteria	Gaiella	0	0	0	0	0	0	0	0	0	0	2	4	0	4	2	1	0	2	3	3	0	0	3	0	3	0	0	0	2	0	0	0	0	0	0	0	0	0	0	4	0	1	0	2	1	0
CL01193	Planctomycetes	Planctomycetia	Zavarzinella	3	2	0	4	1	1	1	2	3	5	0	1	0	0	1	0	1	0	0	0	2	0	7	0	0	0	0	0	0	5	1	1	4	0	0	2	3	0	8	0	0	1	0	1	0	0
CL01194	Lentisphaerae	Lentisphaeria	Victivallis	0	0	0	0	0	0	0	0	0	1	0	1	2	2	1	2	2	1	0	0	3	0	0	2	1	0	0	0	1	0	0	0	0	0	0	0	0	0	0	3	0	1	1	1	5	0
CL01195	Proteobacteria	Deltaproteobacteria	Pelobacter	2	1	0	1	6	1	1	3	1	8	0	0	0	0	0	0	0	0	0	0	0	0	1	1	2	1	0	0	0	10	1	4	8	3	2	4	2	0	3	0	0	0	0	1	0	0
CL01196	Actinobacteria	Actinobacteria	Patulibacter	0	1	3	3	0	5	2	1	0	1	0	0	0	0	0	0	0	0	0	0	0	0	0	1	0	0	0	0	0	4	2	3	4	0	7	1	0	5	5	0	0	0	0	2	0	0
CL01197	Bacteroidetes	Cytophagia	Fulvivirga	0	0	0	0	0	0	0	0	0	0	0	0	0	0	0	0	0	0	0	0	0	0	0	0	0	0	0	0	0	0	0	0	0	0	0	0	0	0	0	0	0	0	0	0	0	0
CL01198	Planctomycetes	Planctomycetia	Thermogutta	0	0	0	0	0	1	2	0	0	1	1	3	1	2	0	4	3	2	2	1	6	0	2	1	0	0	0	0	0	0	0	2	1	2	1	2	0	0	0	1	8	4	0	1	1	2
CL01199	Verrucomicrobia	Verrucomicrobiae	Verrucomicrobium	2	5	5	2	0	2	1	3	1	5	0	0	0	0	0	0	0	0	1	0	0	0	1	0	0	0	2	0	0	0	4	4	2	2	2	2	1	0	3	0	5	0	0	0	0	0
CL01200	Actinobacteria	Actinobacteria	Gaiella	2	2	2	4	5	4	1	1	9	1	0	0	1	0	0	0	0	0	0	0	0	3	0	0	0	4	4	0	0	2	0	0	0	1	6	2	1	0	0	0	0	0	0	0	0	0
CL01201	Proteobacteria	Deltaproteobacteria	Chondromyces	0	0	0	0	0	0	0	0	0	0	0	0	0	0	4	2	0	0	0	0	2	0	0	1	1	5	0	0	5	0	0	0	0	0	0	0	0	3	0	1	0	4	0	0	1	0
CL01202	Actinobacteria	Actinobacteria	Aquihabitans	0	0	0	0	0	0	1	0	0	1	0	0	0	0	0	0	0	0	0	0	2	0	0	0	1	0	5	2	0	0	0	0	0	0	0	0	2	0	0	1	0	2	0	0	0	0
CL01203	Actinobacteria	Actinobacteria	Conexibacter	0	0	2	2	1	1	1	1	1	1	0	1	0	0	0	1	0	1	1	0	0	0	0	0	4	1	2	0	1	1	0	2	0	1	4	1	0	1	3	0	0	2	1	0	3	0
CL01204	Proteobacteria	Gammaproteobacteria	Thermomonas	2	1	4	1	2	1	1	3	0	1	0	0	10	1	1	1	0	2	0	0	0	0	3	0	0	0	0	1	0	0	5	3	1	1	2	0	1	0	2	8	3	1	7	1	0	0
CL01205	Actinobacteria	Actinobacteria	Iamia	0	0	0	0	0	1	0	0	0	0	0	1	1	2	3	0	1	1	2	1	3	0	2	3	4	2	4	2	2	0	0	0	1	0	0	0	0	0	0	1	1	2	2	2	1	1
CL01206	Verrucomicrobia	Verrucomicrobiae	Brevifollis	7	6	4	5	4	1	0	2	5	4	1	0	2	0	0	0	0	0	0	0	0	0	0	0	0	0	0	0	0	2	4	3	5	1	2	2	8	1	3	0	0	0	2	0	1	0
CL01207	Proteobacteria	Deltaproteobacteria	Haliangium	0	2	0	0	2	1	0	0	0	0	4	0	0	0	0	3	3	3	2	0	0	0	1	2	4	1	0	0	1	3	0	1	1	0	0	1	0	0	0	3	0	4	1	1	1	0
CL01208	Ignavibacteriae	Ignavibacteria	Melioribacter	1	1	0	10	1	2	1	0	1	1	16	3	0	0	0	1	0	0	0	0	0	0	0	0	0	0	0	0	0	0	0	0	5	1	3	1	4	1	0	0	1	0	0	0	1	0
CL01209	Proteobacteria	Betaproteobacteria	Georgfuchsia	0	0	0	0	0	0	0	0	0	0	0	17	8	0	0	2	6	1	2	2	0	0	0	0	0	0	0	1	0	1	1	0	0	0	0	3	1	0	0	1	7	0	0	1	0	3
CL01210	Bacteroidetes	Cytophagia	Hymenobacter	0	0	0	0	0	0	0	0	0	0	0	1	0	0	1	0	2	0	0	0	0	0	0	0	2	1	0	0	0	0	1	0	0	0	0	2	0	0	1	1	7	0	2	0	0	3
CL01211	Proteobacteria	Alphaproteobacteria	Caulobacter	0	0	0	0	0	2	0	0	0	0	5	0	1	3	3	1	0	1	0	3	0	0	1	0	1	4	0	0	1	1	1	0	0	0	0	0	0	1	1	0	0	0	2	4	0	1
CL01212	Actinobacteria	Actinobacteria	Jatrophihabitans	0	0	2	0	1	0	2	0	2	1	0	4	0	2	0	3	1	0	1	2	0	0	1	0	0	0	0	3	1	0	0	0	1	3	1	4	3	4	0	0	0	3	2	1	0	1
CL01213	Planctomycetes	Planctomycetia	Gemmata	3	2	2	4	1	5	1	0	2	3	0	0	0	0	0	0	0	1	1	0	1	0	5	0	0	0	0	0	0	5	8	2	4	2	3	0	3	2	3	0	1	0	0	1	0	0
CL01214	Firmicutes	Clostridia	Oscillibacter	0	0	0	0	0	0	0	0	0	0	0	0	0	1	0	0	0	0	0	0	0	5	0	0	0	0	0	1	0	0	0	0	0	0	0	0	0	0	0	0	0	0	0	0	0	0
CL01215	Actinobacteria	Actinobacteria	Actinoplanes	0	0	0	0	0	0	0	0	0	0	0	1	0	0	1	1	0	0	2	1	0	1	0	1	0	0	1	1	1	0	0	0	0	0	0	1	0	0	0	1	2	4	0	0	2	1
CL01216	Proteobacteria	Alphaproteobacteria	Rhodobaca	0	1	0	3	2	1	0	0	2	0	0	3	0	1	2	2	1	0	0	0	0	0	0	0	0	6	0	1	0	0	0	0	0	2	0	0	3	3	1	0	1	0	0	0	0	0
CL01217	Actinobacteria	Actinobacteria	Aquihabitans	0	0	0	0	0	0	0	0	0	0	0	2	0	1	1	2	0	0	4	2	0	0	1	3	4	1	3	3	4	0	0	0	0	0	0	0	0	0	0	1	2	0	1	1	0	1
CL01218	Proteobacteria	Alphaproteobacteria	Mesorhizobium	0	0	0	0	0	2	0	0	0	0	0	0	0	0	0	1	0	0	0	0	0	0	0	0	0	0	0	0	0	0	0	0	0	0	0	0	0	0	1	0	1	0	1	1	0	0
CL01219	Bacteroidetes	Sphingobacteriia	Pedobacter	0	0	0	0	0	0	0	0	0	1	0	0	0	0	0	0	1	0	0	0	0	0	0	1	7	0	2	0	0	0	1	0	0	0	0	0	0	0	1	0	0	0	0	0	0	0
CL01220	Actinobacteria	Actinobacteria	Ilumatobacter	0	0	0	2	2	1	0	2	0	0	2	2	3	3	2	0	0	2	2	0	0	0	4	5	1	0	1	0	0	1	0	0	2	1	2	1	4	3	0	1	0	2	1	0	0	0
CL01221	Proteobacteria	Gammaproteobacteria	Dasania	5	2	1	3	1	2	1	3	2	2	1	0	1	1	1	2	0	0	1	0	0	0	2	3	0	0	3	0	0	1	0	0	2	0	2	1	1	1	2	1	1	1	0	1	1	1
CL01222	Verrucomicrobia	Verrucomicrobiae	Roseimicrobium	0	0	1	0	0	0	0	0	0	0	1	0	0	1	1	0	0	0	1	0	1	0	0	2	7	4	0	0	3	0	0	0	0	0	0	0	0	0	0	0	2	0	2	0	0	1
CL01223	Proteobacteria	Deltaproteobacteria	Labilithrix	0	0	0	0	0	0	1	0	0	1	0	1	0	0	1	0	1	0	0	0	2	0	1	1	3	2	2	0	6	0	0	0	2	1	1	1	0	1	0	1	2	0	2	2	1	0
CL01224	Proteobacteria	Deltaproteobacteria	Chondromyces	0	1	1	1	1	1	2	1	0	2	0	0	0	0	0	0	0	1	0	0	0	0	2	0	0	0	0	0	0	2	2	0	0	0	0	0	1	1	1	1	0	0	0	0	1	1
CL01225	Actinobacteria	Actinobacteria	Aciditerrimonas	2	1	1	2	0	0	0	0	0	0	0	0	1	0	1	0	0	1	0	0	0	2	1	0	0	0	0	0	1	3	0	0	1	0	0	1	0	0	0	5	2	3	2	0	3	0
CL01226	Proteobacteria	Deltaproteobacteria	Chondromyces	1	5	7	1	2	2	0	1	0	0	2	2	0	1	0	5	1	1	2	0	0	4	1	0	3	4	0	0	0	0	5	4	2	1	1	0	2	1	7	2	0	0	1	0	2	0
CL01227	Proteobacteria	Deltaproteobacteria	Sandaracinus	0	0	0	0	0	0	0	0	1	0	0	1	0	1	2	1	2	0	0	0	24	24	0	0	0	1	1	4	0	0	0	0	0	1	0	0	0	1	0	0	1	0	0	0	0	0
CL01228	Cyanobacteria/Chloroplast	Cyanobacteria	GpXIII	0	0	0	0	0	0	0	0	0	0	0	0	0	0	1	0	0	0	0	0	0	0	1	1	32	8	1	1	5	0	0	0	0	0	0	0	0	0	0	0	0	0	0	0	0	1
CL01229	Firmicutes	Bacilli	Bacillus	0	0	2	0	0	0	1	0	0	0	0	1	0	2	3	1	0	0	1	0	0	0	0	0	0	0	1	3	0	2	1	0	0	0	0	0	0	0	0	1	0	0	0	2	0	6
CL01230	Proteobacteria	Alphaproteobacteria	Rhodopila	0	0	0	1	0	0	0	0	0	0	1	0	0	0	0	0	0	0	0	0	5	12	1	0	0	7	8	16	1	0	0	0	0	0	0	0	0	0	0	0	1	0	1	0	0	0
CL01231	Bacteroidetes	Sphingobacteriia	Heliimonas	1	0	5	0	1	2	0	0	0	1	0	1	0	1	0	1	2	0	0	1	1	0	0	0	0	0	5	3	0	0	1	0	0	0	0	0	3	0	0	0	3	1	0	0	0	2
CL01232	Proteobacteria	Betaproteobacteria	Burkholderia	0	0	0	0	0	0	0	0	0	0	0	0	0	0	0	0	0	0	0	0	10	13	0	0	0	1	26	8	0	0	0	0	0	0	0	0	0	0	0	0	0	0	0	0	0	0
CL01233	Planctomycetes	Planctomycetia	Pirellula	1	1	0	3	2	5	2	2	1	3	0	0	0	0	0	0	0	0	0	0	0	0	5	0	0	0	0	1	0	3	1	5	2	5	4	3	3	4	2	7	0	0	0	0	0	0
CL01234	Proteobacteria	Betaproteobacteria	Massilia	0	0	1	0	0	0	0	0	0	0	0	0	0	0	2	2	0	0	0	0	0	0	0	2	4	0	1	0	0	0	0	0	0	0	1	0	0	1	0	0	0	2	4	2	1	0
CL01235	Bacteroidetes	Cytophagia	Dyadobacter	0	0	0	0	0	0	0	1	0	0	0	1	0	0	0	0	1	1	1	1	0	0	0	1	1	0	0	0	0	0	0	0	0	0	0	0	0	0	0	1	1	1	2	0	0	0
CL01236	Proteobacteria	Alphaproteobacteria	Stella	0	0	0	0	0	0	0	0	0	0	0	0	0	0	0	0	0	0	0	0	3	32	0	0	0	2	15	10	0	0	0	0	0	0	0	0	0	0	0	0	0	0	0	0	0	0
CL01237	Proteobacteria	Deltaproteobacteria	Chondromyces	2	2	1	2	1	1	1	1	0	2	11	0	0	0	0	0	0	0	0	0	0	0	3	0	0	0	0	0	0	0	1	2	1	3	1	7	0	0	5	0	0	0	0	0	12	0
CL01238	Chloroflexi	Anaerolineae	Bellilinea	0	0	0	0	0	0	1	0	0	0	0	11	1	9	2	3	3	0	0	6	0	0	1	0	1	0	0	1	0	0	0	0	0	0	0	0	0	0	0	1	3	1	5	2	2	0
CL01239	Planctomycetes	Planctomycetia	Candidatus Anammoxoglobus	3	0	0	3	2	0	1	1	1	0	0	0	2	4	0	1	1	1	1	0	0	0	0	0	0	0	0	0	0	1	1	5	2	6	0	0	4	0	1	1	1	3	0	1	2	0
CL01240	Actinobacteria	Actinobacteria	Aciditerrimonas	0	0	0	6	0	5	8	1	7	0	0	0	0	0	0	0	0	0	0	0	0	0	0	0	0	0	0	1	0	0	0	0	0	7	8	5	0	7	1	0	0	0	0	1	0	0
CL01241	Bacteroidetes	Sphingobacteriia	Pedobacter	0	0	0	0	0	0	0	0	0	0	0	0	0	0	2	0	0	0	0	0	1	0	1	0	4	5	3	0	2	0	0	0	0	0	0	0	0	0	0	0	0	0	0	0	1	0
CL01242	Proteobacteria	Alphaproteobacteria	Dongia	0	0	1	3	7	0	2	2	2	4	2	1	3	4	0	1	0	4	2	0	0	1	2	1	0	0	0	0	0	3	2	3	5	0	1	2	3	2	6	1	2	0	0	0	1	0
CL01243	Proteobacteria	Deltaproteobacteria	Geobacter	3	2	0	4	2	2	1	0	2	0	2	1	3	5	0	0	1	6	0	2	0	0	1	0	0	0	0	0	0	5	1	1	3	0	1	1	4	1	2	2	2	3	0	1	2	0
CL01244	Planctomycetes	Planctomycetia	Zavarzinella	0	2	0	1	5	1	0	3	0	4	5	0	0	0	0	0	0	1	0	0	0	0	1	0	0	0	0	0	0	6	4	3	3	0	1	5	6	0	3	0	0	0	1	0	0	0
CL01245	Proteobacteria	Deltaproteobacteria	Labilithrix	0	1	2	2	0	0	2	1	2	1	1	2	2	0	0	2	1	3	2	0	0	0	0	0	1	0	3	0	0	2	0	1	1	0	0	1	0	0	2	1	1	1	1	1	3	3
CL01246	Proteobacteria	Alphaproteobacteria	Sphingopyxis	0	0	0	2	0	0	0	1	0	0	1	4	2	0	3	0	2	2	4	4	0	0	0	0	0	0	0	0	0	1	1	0	0	0	0	1	0	0	0	5	2	2	0	0	0	0
CL01247	Firmicutes	Clostridia	Syntrophothermus	0	0	2	1	1	0	0	2	0	0	0	1	0	1	2	5	0	0	0	0	0	0	1	0	0	0	0	0	0	0	3	0	2	0	0	1	1	0	1	0	2	1	0	0	0	3
CL01248	Firmicutes	Bacilli	Bacillus	0	0	1	1	1	0	2	1	1	0	0	0	1	0	0	0	0	0	0	0	4	6	1	1	0	4	18	0	0	1	1	1	1	1	0	0	4	0	2	0	0	0	0	0	0	7
CL01249	Chloroflexi	Anaerolineae	Bellilinea	0	0	0	0	0	0	0	0	1	0	3	4	0	10	0	1	7	1	3	12	0	0	1	2	1	0	0	0	0	0	0	0	1	0	0	0	0	2	0	2	3	3	0	5	2	2
CL01250	Proteobacteria	Gammaproteobacteria	Thioalkalispira	0	0	0	2	0	1	0	0	0	0	4	5	1	0	0	1	3	0	2	0	0	0	8	0	0	1	0	0	0	1	0	3	0	0	0	0	0	1	0	2	1	2	0	6	3	0
CL01251	Proteobacteria	Deltaproteobacteria	Polyangium	0	0	0	1	0	0	0	1	0	0	1	0	3	0	8	1	1	1	0	0	0	0	0	0	1	1	0	0	0	0	1	3	1	0	1	1	0	2	1	4	0	14	0	0	3	7
CL01252	Actinobacteria	Actinobacteria	Solirubrobacter	4	2	2	2	2	4	0	5	2	2	0	0	1	0	0	0	0	0	0	1	1	0	0	2	0	0	0	0	0	0	2	5	2	0	6	3	2	2	2	2	0	0	0	0	1	1
CL01253	Proteobacteria	Deltaproteobacteria	Thermodesulforhabdus	6	4	2	0	1	1	1	6	4	8	0	0	0	0	0	0	0	0	0	0	0	0	4	3	0	2	0	0	0	1	5	6	5	0	1	1	0	2	2	1	0	0	0	0	0	0
CL01254	Proteobacteria	Deltaproteobacteria	Haliangium	0	1	1	1	1	0	1	2	0	1	10	0	1	0	0	2	0	6	0	0	0	0	3	1	0	0	0	0	0	4	0	0	0	0	1	1	2	1	1	2	0	1	0	0	3	0
CL01255	Proteobacteria	Deltaproteobacteria	Peredibacter	0	1	1	1	0	2	1	1	3	0	3	0	1	0	1	0	4	1	0	0	0	0	0	0	1	0	0	0	1	0	0	1	2	0	0	0	0	0	1	2	2	0	2	1	0	0
CL01256	Actinobacteria	Actinobacteria	Micromonospora	1	0	3	3	4	1	1	0	0	2	0	1	1	0	0	0	0	0	0	1	0	0	2	1	0	0	0	1	1	1	1	2	1	2	2	2	2	1	9	0	5	1	0	0	0	0
CL01257	Proteobacteria	Betaproteobacteria	Leptothrix	0	0	0	0	0	0	0	0	1	0	2	2	1	0	0	0	1	0	0	0	1	3	1	0	0	0	0	0	0	0	0	0	0	0	0	0	0	0	0	1	0	0	0	0	0	0
CL01258	Actinobacteria	Actinobacteria	Aquihabitans	3	2	2	0	5	1	0	0	4	1	0	0	0	0	0	0	0	1	0	0	0	0	0	1	1	2	0	0	0	1	1	2	1	2	0	0	5	3	5	0	0	0	0	0	0	0
CL01259	Verrucomicrobia	Verrucomicrobiae	Brevifollis	1	2	4	3	14	6	0	1	4	1	0	0	0	0	0	0	0	2	0	0	0	0	1	2	1	0	1	0	2	5	0	2	11	3	4	2	7	1	1	1	0	0	0	1	0	1
CL01260	Actinobacteria	Actinobacteria	Nocardioides	0	0	0	0	0	0	0	0	1	0	0	2	1	2	0	1	3	1	2	0	0	0	0	0	0	0	0	2	3	0	0	1	0	0	0	0	1	0	0	2	4	1	3	4	4	0
CL01261	Firmicutes	Clostridia	Caldicoprobacter	3	1	3	3	2	3	3	8	3	2	0	0	0	0	0	0	0	0	0	0	0	0	0	0	0	0	0	0	0	2	3	2	5	1	3	3	5	0	2	1	0	1	0	1	0	0
CL01262	Proteobacteria	Alphaproteobacteria	Methylobacterium	2	2	3	1	2	2	3	1	0	4	2	0	0	0	0	0	0	1	0	0	0	1	0	1	2	0	0	0	1	0	1	3	1	4	3	1	2	5	1	2	0	0	1	1	0	0
CL01263	Proteobacteria	Alphaproteobacteria	Novispirillum	1	0	0	0	0	0	3	0	2	0	7	6	2	0	1	2	0	2	1	2	1	0	3	0	0	2	0	0	1	0	0	0	1	2	0	0	1	0	2	1	9	0	0	0	0	2
CL01264	Actinobacteria	Actinobacteria	Conexibacter	0	0	2	0	0	0	0	1	1	0	1	0	5	0	0	0	0	0	0	2	0	2	1	0	0	0	1	0	0	0	0	0	1	0	0	0	0	0	3	0	0	1	1	0	2	0
CL01265	Actinobacteria	Actinobacteria	Blastococcus	0	0	0	0	0	0	1	0	0	0	1	0	1	0	3	0	4	1	1	2	0	0	0	0	1	0	0	0	1	0	0	0	0	0	0	0	0	0	0	1	5	3	3	0	7	1
CL01266	Proteobacteria	Gammaproteobacteria	Thioalkalispira	0	0	0	0	0	0	0	0	0	0	0	2	0	0	0	0	0	0	0	0	0	0	2	0	0	0	3	0	0	0	0	0	0	0	0	0	0	2	0	0	0	0	0	0	0	0
CL01267	Cyanobacteria/Chloroplast	Chloroplast	Bacillariophyta	0	0	0	0	0	0	0	0	0	0	0	1	0	0	8	1	0	0	1	0	6	0	0	2	12	6	0	0	11	0	0	0	0	0	0	0	0	0	0	2	0	1	3	3	0	0
CL01268	Chloroflexi	Anaerolineae	Pelolinea	0	0	3	0	0	0	0	0	0	2	0	2	0	0	1	0	0	1	2	1	0	0	0	1	0	0	1	0	0	0	1	0	0	0	0	0	1	0	0	1	2	2	0	0	1	2
CL01269	Proteobacteria	Alphaproteobacteria	Altererythrobacter	0	0	1	0	0	0	0	0	0	0	0	0	0	0	0	0	0	0	1	0	0	0	0	2	4	3	0	0	1	0	0	0	0	0	0	0	0	0	0	0	0	2	3	0	2	0
CL01270	Verrucomicrobia	Verrucomicrobiae	Prosthecobacter	0	0	1	0	0	0	0	0	2	0	1	0	2	0	0	0	1	0	0	1	0	0	0	1	0	3	0	0	2	0	0	0	0	0	0	0	0	0	0	0	2	0	0	1	0	0
CL01271	Actinobacteria	Actinobacteria	Conexibacter	0	1	0	5	1	3	1	1	2	0	0	0	0	2	0	0	0	0	0	1	0	0	3	2	0	0	1	0	1	4	1	1	0	3	2	3	0	4	4	0	0	0	0	0	0	0
CL01272	Proteobacteria	Betaproteobacteria	Massilia	0	0	0	0	0	0	1	0	0	0	0	0	1	0	7	0	0	0	1	0	1	0	0	2	1	0	1	0	0	0	1	0	1	1	0	0	0	1	0	1	0	1	3	0	1	0
CL01273	Firmicutes	Bacilli	Bacillus	0	1	0	1	2	2	1	1	0	0	2	3	0	3	0	0	4	1	0	1	0	0	0	2	1	0	0	0	1	1	3	3	2	0	1	0	0	1	1	1	3	0	0	3	2	1
CL01274	Proteobacteria	Alphaproteobacteria	Novispirillum	1	3	6	3	2	4	3	2	1	3	2	0	1	0	0	0	0	1	0	0	0	0	1	1	0	0	0	0	0	1	1	3	4	6	9	2	12	0	4	0	2	0	0	1	1	0
CL01275	Firmicutes	Clostridia	Clostridium sensu stricto	1	1	6	0	1	0	1	2	1	2	0	0	0	0	0	0	0	0	0	0	0	0	7	6	0	0	1	0	0	0	1	3	1	2	0	0	1	0	0	0	0	0	3	0	0	0
CL01276	Gemmatimonadetes	Gemmatimonadetes	Gemmatimonas	0	0	0	0	0	0	0	0	0	0	0	4	2	0	1	7	13	1	2	5	0	0	5	2	6	0	0	0	0	0	0	0	0	0	0	0	0	0	0	3	2	6	1	0	5	1
CL01277	Bacteroidetes	Sphingobacteriia	Ferruginibacter	2	0	0	0	0	0	0	1	1	0	0	0	1	1	1	0	0	4	6	0	0	0	1	2	0	1	0	0	0	0	0	0	0	1	0	0	1	2	0	0	3	2	2	0	4	5
CL01278	Planctomycetes	Planctomycetia	Zavarzinella	1	1	0	4	2	4	2	4	1	2	0	0	0	0	0	0	0	0	0	0	0	0	0	0	0	0	0	0	0	6	0	5	2	9	2	5	12	2	0	0	0	0	0	0	0	0
CL01279	Proteobacteria	Deltaproteobacteria	Smithella	0	0	0	1	0	1	0	0	0	0	15	1	1	5	1	1	0	1	0	12	6	5	8	0	0	0	2	0	0	2	0	0	1	1	0	2	1	1	0	0	3	0	0	0	2	0
CL01280	Actinobacteria	Actinobacteria	Conexibacter	1	1	1	1	1	0	1	1	1	3	0	2	0	0	0	0	0	0	0	0	0	0	0	1	1	1	0	0	3	2	0	0	0	1	0	0	0	0	2	0	1	3	1	0	0	1
CL01281	Planctomycetes	Planctomycetia	Zavarzinella	1	2	1	2	1	4	1	2	2	3	0	0	0	0	0	0	0	0	0	0	0	0	2	1	0	2	0	0	0	6	6	4	3	6	1	3	7	1	4	0	0	0	0	0	0	0
CL01282	Actinobacteria	Actinobacteria	Actinotalea	0	0	2	0	0	0	0	0	0	0	0	1	1	0	0	0	1	2	0	0	0	0	1	1	4	6	1	0	7	0	0	0	0	0	0	1	0	0	0	0	0	0	0	1	0	0
CL01283	Proteobacteria	Betaproteobacteria	Azospira	0	1	1	8	3	2	2	0	3	0	0	2	0	0	0	1	0	0	0	0	1	0	5	0	0	0	0	0	0	1	2	1	1	0	2	1	1	2	0	0	0	0	0	0	0	0
CL01284	Bacteroidetes	Cytophagia	Fulvivirga	0	1	1	0	0	1	1	0	0	0	0	0	0	0	0	0	1	0	0	0	4	3	0	0	0	0	0	0	0	0	0	0	0	0	1	0	0	0	0	1	1	1	0	0	0	0
CL01285	Actinobacteria	Actinobacteria	Rhodococcus	0	1	0	0	0	0	0	0	0	0	0	0	0	0	2	0	0	0	0	0	1	0	1	2	3	0	0	0	0	0	0	0	0	0	0	0	0	1	0	0	0	0	0	0	0	1
CL01286	Proteobacteria	Betaproteobacteria	Aquabacterium	0	0	0	0	0	0	1	1	0	0	0	2	0	1	0	0	0	0	0	0	1	2	0	0	0	0	1	0	0	0	0	0	0	0	0	0	0	0	0	1	5	0	1	0	1	0
CL01287	Bacteroidetes	Cytophagia	Sporocytophaga	0	0	0	0	0	0	0	0	0	0	0	0	0	0	0	0	0	0	0	0	0	0	0	0	0	0	0	0	0	0	0	0	0	0	0	0	0	0	0	0	0	0	0	0	0	0
CL01288	Proteobacteria	Alphaproteobacteria	Chelatococcus	1	2	2	3	0	3	3	2	1	4	0	0	0	0	0	0	0	0	0	1	0	0	9	3	0	1	2	0	1	1	3	4	3	1	3	2	1	5	5	0	0	1	1	0	0	0
CL01289	Actinobacteria	Actinobacteria	Agromyces	1	1	0	0	0	1	3	3	0	0	2	2	2	0	2	1	1	10	13	0	0	0	0	0	1	0	0	0	1	0	0	0	1	2	0	3	0	0	0	0	0	3	0	0	0	12
CL01290	Proteobacteria	Betaproteobacteria	Methylobacillus	0	0	0	0	0	0	0	0	0	0	0	0	0	0	0	0	0	0	0	0	0	0	0	0	0	0	0	0	0	0	0	0	0	0	0	0	0	0	0	0	0	0	0	0	0	0
CL01291	Proteobacteria	Gammaproteobacteria	Spiribacter	0	0	0	0	0	0	0	0	0	0	0	0	0	0	0	0	0	0	0	0	0	1	0	0	0	4	0	2	0	0	0	0	0	0	1	0	0	0	0	0	0	0	0	0	0	0
CL01292	Firmicutes	Bacilli	Planococcaceae_incertae_sedis	11	1	5	3	5	2	6	4	3	4	0	1	0	0	1	0	0	2	0	0	0	1	3	4	0	0	2	0	2	0	2	3	1	1	0	3	2	1	0	1	0	0	0	0	0	6
CL01293	Firmicutes	Bacilli	Listeria	2	2	3	2	2	4	4	1	4	1	2	0	1	0	0	0	1	0	0	0	1	0	2	3	0	1	0	0	0	5	1	4	6	0	2	4	0	1	2	2	0	1	2	0	0	0
CL01294	Verrucomicrobia	Verrucomicrobiae	Prosthecobacter	0	0	2	0	1	0	0	0	1	0	0	0	1	0	6	1	0	0	2	0	0	0	0	2	1	1	0	0	0	0	0	0	0	0	0	1	1	0	1	1	2	0	5	0	0	2
CL01295	Firmicutes	Clostridia	Clostridium sensu stricto	0	0	0	0	0	0	0	0	0	0	2	0	0	0	5	1	4	0	5	1	7	0	2	6	6	0	0	4	5	0	0	0	0	0	0	0	0	1	0	0	0	1	0	0	2	0
CL01296	Proteobacteria	Alphaproteobacteria	Constrictibacter	3	4	1	1	0	6	5	1	7	1	0	0	0	0	0	0	0	0	0	0	0	0	2	4	1	0	0	0	1	0	0	8	1	5	7	4	1	2	3	0	0	0	0	0	0	0
CL01297	Verrucomicrobia	Opitutae	Opitutus	0	0	0	1	0	0	0	0	0	0	0	0	0	1	0	1	6	0	0	5	1	0	0	0	0	0	5	1	0	1	0	0	0	0	2	0	0	0	0	0	2	1	0	0	0	1
CL01298	Bacteroidetes	Sphingobacteriia	Segetibacter	0	0	0	0	0	0	0	0	0	0	0	0	0	0	2	0	0	0	0	0	0	0	0	3	5	0	2	0	24	0	0	0	0	0	0	0	0	0	0	0	0	0	2	0	0	1
CL01299	Chloroflexi	Chloroflexia	Herpetosiphon	0	0	0	0	0	0	0	0	0	0	0	1	0	0	0	0	12	4	0	1	0	0	0	1	3	1	0	2	3	0	1	0	0	0	0	0	0	0	0	1	0	1	4	7	2	0
CL01300	Proteobacteria	Gammaproteobacteria	Povalibacter	0	1	1	0	0	0	0	0	0	0	8	1	4	2	2	1	2	11	7	1	0	0	0	0	0	0	0	0	0	1	0	0	0	0	0	0	0	0	0	6	2	0	2	0	2	0
CL01301	Proteobacteria	Alphaproteobacteria	Loktanella	0	0	1	0	3	2	2	1	1	1	0	0	2	0	2	0	0	1	0	1	0	0	5	7	3	2	0	1	1	0	1	1	1	0	2	2	2	0	2	1	0	2	0	0	2	0
CL01302	Bacteroidetes	Sphingobacteriia	Sediminibacterium	0	0	0	0	0	0	0	0	0	0	0	0	0	0	0	0	0	0	0	0	0	0	0	0	0	0	0	0	0	0	0	0	0	0	0	0	0	0	0	0	0	0	0	0	0	0
CL01303	Planctomycetes	Planctomycetia	Zavarzinella	0	1	0	4	2	4	2	2	0	0	1	0	1	0	1	0	0	0	1	0	0	0	4	0	0	1	0	1	0	11	0	0	0	3	2	9	5	2	0	3	1	1	1	0	0	0
CL01304	Planctomycetes	Planctomycetia	Gemmata	0	0	0	0	0	0	0	0	0	0	2	4	0	4	2	4	3	0	1	2	0	0	0	1	0	0	0	0	1	0	1	0	0	0	0	0	0	0	0	1	1	6	0	3	4	4
CL01305	Planctomycetes	Planctomycetia	Gemmata	1	1	1	1	0	0	3	2	1	0	1	0	1	2	1	1	0	3	1	0	0	0	0	2	0	0	0	0	0	3	2	5	2	0	1	4	1	1	3	1	1	0	2	2	1	1
CL01306	Bacteroidetes	Sphingobacteriia	Sediminibacterium	1	1	0	3	0	1	0	0	0	1	0	0	2	0	0	0	21	5	0	0	0	0	2	0	0	0	0	0	0	0	1	1	0	0	0	2	0	0	2	1	1	1	2	0	0	0
CL01307	Deinococcus-Thermus	Deinococci	Truepera	0	0	0	0	0	0	0	0	0	0	0	0	1	2	0	1	5	0	0	1	0	0	0	1	2	4	0	0	2	0	0	0	0	0	0	0	0	0	0	0	1	0	0	1	1	0
CL01308	Firmicutes	Bacilli	Terribacillus	1	0	0	0	0	0	2	0	0	1	4	1	1	0	10	2	0	1	1	3	4	0	4	5	2	1	0	0	1	1	0	3	0	0	0	7	1	0	0	1	1	3	2	0	2	1
CL01309	Planctomycetes	Planctomycetia	Pirellula	1	1	2	3	0	1	0	2	0	0	0	0	2	0	0	0	0	0	0	0	0	0	10	6	0	2	0	0	0	0	3	3	5	1	1	1	2	0	2	0	2	0	2	0	1	0
CL01310	Proteobacteria	Alphaproteobacteria	Amorphus	0	1	0	0	0	0	0	0	0	0	0	1	1	4	2	8	5	1	2	5	0	0	0	4	1	0	0	0	2	0	0	0	0	0	0	0	0	0	0	4	4	4	2	2	3	2
CL01311	Bacteroidetes	Cytophagia	Cesiribacter	0	1	0	2	1	1	2	3	0	1	2	19	1	0	0	1	0	0	0	0	0	0	1	0	0	0	0	0	0	0	1	1	2	0	0	0	1	0	2	6	0	0	0	0	1	0
CL01312	Proteobacteria	Deltaproteobacteria	Myxococcus	2	2	1	2	1	1	0	2	2	0	3	2	0	1	1	1	0	3	0	1	0	4	1	0	1	0	0	0	0	3	2	1	0	1	1	1	2	1	0	0	0	0	1	2	1	0
CL01313	Actinobacteria	Actinobacteria	Streptomyces	0	0	3	0	0	1	0	1	0	1	0	0	0	0	0	3	0	0	0	0	1	1	2	0	1	0	0	0	0	0	1	0	0	0	1	1	0	3	0	0	0	0	0	1	0	0
CL01314	Proteobacteria	Alphaproteobacteria	Azospirillum	0	5	2	3	9	1	4	1	1	0	0	0	0	0	0	0	0	0	0	0	0	0	1	0	0	0	2	2	0	6	2	5	4	2	0	2	2	2	1	0	0	0	0	0	0	0
CL01315	Proteobacteria	Alphaproteobacteria	Phyllobacterium	1	8	3	3	0	1	0	5	1	1	0	0	0	0	0	0	1	1	0	0	1	0	0	0	0	0	2	2	0	1	2	1	2	0	0	0	2	0	1	0	0	0	0	0	0	0
CL01316	Proteobacteria	Alphaproteobacteria	Azospirillum	0	0	0	2	0	0	0	0	0	0	13	5	1	0	0	12	6	9	1	0	0	0	1	0	0	0	0	0	0	0	0	0	0	0	0	0	0	0	0	5	13	3	1	1	2	2
CL01317	Bacteroidetes	Sphingobacteriia	Sediminibacterium	0	0	0	0	0	0	0	0	1	0	0	1	0	0	0	1	2	0	0	1	0	0	0	0	0	0	0	1	0	0	0	0	1	0	0	0	0	0	0	0	0	0	0	5	0	0
CL01318	Proteobacteria	Gammaproteobacteria	Pseudofulvimonas	0	0	0	0	0	0	0	0	0	0	0	0	0	0	0	0	0	0	0	0	2	15	0	0	0	0	12	11	0	0	0	0	0	0	0	0	0	0	0	0	0	0	0	0	0	0
CL01319	Proteobacteria	Gammaproteobacteria	Thermomonas	0	0	0	0	0	0	0	0	0	0	0	1	0	0	0	2	1	0	0	0	0	3	0	0	2	2	0	5	5	0	0	0	0	0	1	0	0	0	0	4	1	1	0	1	2	0
CL01320	Proteobacteria	Deltaproteobacteria	Desulfomonile	0	0	0	6	4	6	2	4	3	1	1	0	0	1	0	0	0	2	0	1	0	0	2	1	0	0	0	0	0	0	3	0	3	5	2	2	4	8	2	0	0	0	0	1	0	0
CL01321	Verrucomicrobia	Verrucomicrobiae	Roseimicrobium	1	0	0	3	0	2	2	0	0	1	1	0	2	0	3	1	1	1	0	1	0	0	0	0	0	0	0	0	0	0	1	0	1	1	3	2	1	0	1	3	1	5	2	4	2	1
CL01322	Proteobacteria	Deltaproteobacteria	Polyangium	0	0	0	0	0	0	0	0	0	0	1	3	1	13	7	0	0	0	0	0	0	0	0	1	12	0	0	0	0	0	0	0	0	0	0	0	0	0	0	0	1	1	7	11	0	0
CL01323	Actinobacteria	Actinobacteria	Iamia	0	0	0	1	0	0	1	2	1	1	0	0	1	0	6	2	1	4	2	1	0	0	0	0	1	0	0	0	0	0	1	1	0	1	0	1	0	0	0	1	1	2	1	2	1	0
CL01324	Cyanobacteria/Chloroplast	Chloroplast	Chlorophyta	0	0	0	0	0	0	0	0	0	0	1	2	0	2	7	2	1	0	1	0	1	0	1	2	6	0	0	0	2	0	0	0	0	0	0	0	0	0	0	2	1	2	2	2	3	0
CL01325	Actinobacteria	Actinobacteria	Conexibacter	0	0	0	1	0	0	0	0	0	0	2	0	1	0	3	3	0	1	0	1	0	0	0	2	2	2	0	0	3	0	0	0	0	0	0	0	0	0	1	2	0	0	0	1	0	0
CL01326	Cyanobacteria/Chloroplast	Cyanobacteria	GpV	0	0	0	0	0	0	0	0	0	0	0	1	0	0	1	0	0	0	0	0	1	0	0	0	7	0	2	1	1	0	0	0	0	0	0	0	0	0	0	0	0	1	1	0	4	0
CL01327	Actinobacteria	Actinobacteria	Allocatelliglobosispora	0	0	1	0	0	0	0	1	1	1	2	2	2	0	1	0	0	3	5	2	0	0	2	0	2	0	0	0	0	0	0	1	2	0	1	0	3	0	3	2	0	1	4	0	4	0
CL01328	Proteobacteria	Alphaproteobacteria	Pelagibius	1	0	2	2	1	1	0	2	0	1	0	0	1	2	1	0	2	0	1	2	0	6	0	0	1	0	1	0	0	0	2	0	0	0	0	0	0	0	2	1	0	3	1	1	1	1
CL01329	Verrucomicrobia	Verrucomicrobiae	Brevifollis	0	0	0	0	0	0	0	0	0	0	0	0	0	0	0	1	1	0	1	0	0	6	0	0	0	0	3	0	0	0	0	0	1	0	0	0	0	1	0	0	0	1	1	0	0	1
CL01330	Chloroflexi	Thermomicrobia	Nitrolancea	0	1	4	0	0	0	0	2	0	0	1	0	4	1	0	3	3	5	0	0	0	0	2	2	3	1	1	0	0	3	3	0	1	0	0	1	0	0	1	1	1	0	5	3	1	3
CL01331	Bacteroidetes	Sphingobacteriia	Mucilaginibacter	2	0	1	0	0	0	0	0	0	1	0	0	0	0	0	0	0	0	0	0	5	3	0	0	0	1	6	0	0	1	0	0	1	0	0	0	0	0	0	0	2	1	0	0	0	0
CL01332	Planctomycetes	Planctomycetia	Gemmata	0	2	4	0	0	0	0	4	1	1	0	0	3	1	0	0	0	1	2	1	0	0	1	0	0	0	0	0	0	1	1	6	3	1	0	1	4	2	4	1	0	2	1	3	4	1
CL01333	Proteobacteria	Gammaproteobacteria	Legionella	0	0	0	0	0	0	0	0	0	0	0	0	0	0	0	0	0	0	0	0	16	12	0	0	0	2	3	7	0	0	0	0	0	0	0	0	0	0	0	0	0	0	0	0	0	0
CL01334	Bacteroidetes	Flavobacteriia	Flavobacterium	0	0	0	0	0	0	0	0	0	0	0	0	0	0	0	0	3	0	0	0	0	0	0	0	0	2	0	0	0	0	0	0	0	0	0	0	0	0	0	0	0	0	1	0	0	1
CL01335	Planctomycetes	Planctomycetia	Gemmata	0	1	1	1	3	0	3	0	1	2	0	0	0	0	0	0	0	0	0	0	0	0	0	0	0	0	0	0	0	8	2	3	2	4	10	6	5	3	2	0	0	0	0	0	0	0
CL01336	Proteobacteria	Betaproteobacteria	Thauera	2	1	1	0	2	0	0	3	2	1	1	0	3	0	0	0	1	7	1	2	0	0	1	1	0	0	0	0	1	0	3	2	1	0	0	0	2	2	2	1	3	1	1	0	1	0
CL01337	Proteobacteria	Deltaproteobacteria	Haliangium	0	0	0	0	0	4	0	0	1	2	0	0	2	2	0	0	3	0	0	1	0	5	0	3	0	0	0	0	0	0	0	0	0	3	0	0	0	3	1	0	1	0	0	0	3	1
CL01338	Actinobacteria	Actinobacteria	Actinoplanes	0	1	0	0	0	0	0	0	1	1	0	0	0	0	0	0	0	1	0	0	0	0	0	0	0	0	0	1	0	0	1	0	1	0	0	0	0	3	2	0	1	2	0	0	0	0
CL01339	Bacteroidetes	Sphingobacteriia	Solitalea	0	0	1	0	0	0	1	0	2	0	0	2	1	2	1	9	2	1	0	0	0	3	1	1	0	0	0	0	1	2	4	2	1	0	1	0	2	1	0	0	0	2	1	2	1	5
CL01340	Actinobacteria	Actinobacteria	Aquihabitans	0	0	0	1	1	1	1	0	1	0	1	2	4	2	4	4	3	1	2	4	0	0	0	0	0	0	0	0	0	0	1	0	0	1	2	1	1	0	0	2	1	1	1	2	0	0
CL01341	Chloroflexi	Caldilineae	Litorilinea	0	0	0	0	0	0	0	0	0	0	1	2	0	0	3	3	1	1	2	0	0	0	0	4	8	3	0	0	4	0	0	0	0	0	0	0	0	0	0	1	0	1	0	4	1	0
CL01342	Cyanobacteria/Chloroplast	Chloroplast	Chlorophyta	0	0	0	0	0	0	0	0	0	0	1	0	1	4	4	1	1	2	2	2	0	0	3	3	3	2	0	0	4	0	1	0	0	0	0	0	0	0	0	3	0	1	2	2	1	2
CL01343	Verrucomicrobia	Opitutae	Opitutus	0	2	0	1	2	0	0	1	1	1	1	6	1	2	0	3	1	1	4	0	0	0	1	1	0	2	0	0	1	0	1	1	0	0	0	0	0	2	1	4	3	2	1	2	3	5
CL01344	Gemmatimonadetes	Gemmatimonadetes	Gemmatimonas	0	0	0	0	0	0	0	0	0	0	0	0	0	0	2	1	1	0	0	0	0	0	0	7	14	2	2	0	3	0	0	0	0	0	0	0	0	0	0	0	0	0	1	0	0	0
CL01345	Proteobacteria	Deltaproteobacteria	Syntrophorhabdus	4	2	2	0	5	1	0	3	1	4	1	0	0	1	0	0	0	3	0	0	0	0	1	0	0	5	0	0	0	2	2	4	9	1	0	1	1	0	3	0	1	0	1	0	1	0
CL01346	Actinobacteria	Actinobacteria	Janibacter	1	1	1	1	1	1	0	2	1	0	1	1	2	1	4	0	3	2	3	1	0	0	2	4	2	2	0	1	0	0	0	4	1	2	1	0	2	0	0	2	2	0	6	1	2	0
CL01347	Actinobacteria	Actinobacteria	Conexibacter	1	1	0	2	0	12	4	4	3	0	0	0	0	0	0	0	0	0	0	0	0	0	0	0	0	0	0	0	0	0	0	2	0	5	11	1	0	15	0	0	0	0	0	0	0	0
CL01348	Proteobacteria	Deltaproteobacteria	Byssovorax	0	0	1	0	0	0	0	1	1	0	1	1	0	2	1	0	0	1	2	0	0	2	1	2	1	0	5	0	0	0	2	1	2	0	0	0	2	3	4	2	0	2	3	0	0	1
CL01349	Proteobacteria	Alphaproteobacteria	Rubellimicrobium	0	0	0	0	0	0	0	0	0	0	0	0	0	0	0	0	1	0	0	0	2	0	0	4	2	5	0	3	5	0	0	0	0	0	0	0	0	0	0	0	0	0	0	0	0	0
CL01350	Proteobacteria	Deltaproteobacteria	Desulfobotulus	0	0	0	0	0	0	0	0	0	0	0	0	0	1	4	11	1	1	2	2	0	0	2	1	0	0	0	1	2	0	1	0	0	0	0	1	0	1	1	2	3	2	2	4	0	0
CL01351	Bacteroidetes	Sphingobacteriia	Pedobacter	0	1	0	0	1	0	1	1	0	1	2	0	0	1	0	1	1	2	0	0	0	2	0	0	0	0	0	0	0	0	0	0	0	0	0	0	0	0	1	2	2	3	2	1	0	1
CL01352	Actinobacteria	Actinobacteria	Gaiella	2	1	0	2	0	1	1	1	1	3	2	1	0	0	1	1	1	1	0	0	4	4	2	0	1	0	5	1	0	0	1	2	2	2	5	0	2	0	2	0	0	0	1	1	0	0
CL01353	Proteobacteria	Alphaproteobacteria	Hyphomicrobium	0	1	0	0	0	0	0	0	0	1	0	0	0	0	0	0	0	0	0	0	0	0	0	0	0	0	12	3	0	0	0	0	0	0	0	1	1	0	0	1	0	0	0	0	0	0
CL01354	Planctomycetes	Planctomycetia	Gemmata	0	0	0	3	0	1	0	1	0	0	6	3	0	2	0	9	1	4	1	1	0	0	2	0	0	0	0	0	0	1	0	2	1	0	0	0	1	0	0	1	6	3	2	1	5	2
CL01355	Firmicutes	Bacilli	Paenibacillus	2	0	2	0	2	0	0	1	1	1	0	0	0	0	0	0	0	0	0	0	4	0	2	0	0	0	0	3	2	1	4	2	0	0	4	1	0	3	6	0	0	0	0	0	0	0
CL01356	Bacteroidetes	Sphingobacteriia	Niastella	0	0	0	1	0	0	1	2	0	0	6	0	7	0	0	2	6	3	3	0	0	0	0	0	0	0	2	0	0	0	3	0	2	0	0	1	0	1	0	2	0	0	3	0	1	1
CL01357	Proteobacteria	Betaproteobacteria	Thiobacter	0	2	4	0	0	1	0	0	3	1	1	0	1	0	0	0	0	1	0	1	0	0	2	5	1	3	0	0	1	4	0	0	4	1	0	1	4	1	3	2	0	1	0	2	1	0
CL01358	Actinobacteria	Actinobacteria	Pseudonocardia	1	0	2	1	1	1	2	1	3	2	0	0	0	0	3	0	0	0	1	1	2	1	0	3	1	1	0	0	0	5	0	0	0	0	3	0	7	0	1	0	3	0	0	1	7	0
CL01359	Proteobacteria	Betaproteobacteria	Rhodoferax	0	0	1	0	0	1	0	0	1	0	0	0	0	0	2	0	0	0	0	0	0	0	1	0	1	0	0	0	1	0	0	0	0	0	0	0	0	0	0	1	0	1	3	1	0	1
CL01360	Verrucomicrobia	Verrucomicrobiae	Brevifollis	4	2	0	2	1	5	0	0	0	3	1	0	0	3	0	0	2	0	2	0	2	0	1	0	0	0	0	0	0	0	2	1	2	0	0	1	3	1	5	1	2	3	1	1	0	1
CL01361	Planctomycetes	Phycisphaerae	Tepidisphaera	0	0	0	0	0	1	0	1	0	1	0	1	1	3	1	2	2	0	0	2	0	0	0	1	5	2	2	0	6	0	1	0	0	0	0	0	0	0	0	1	0	1	1	2	0	6
CL01362	Verrucomicrobia	Opitutae	Opitutus	1	0	0	0	0	0	0	0	0	0	0	0	0	0	0	1	0	0	0	0	0	2	0	1	1	2	0	0	0	0	0	0	0	0	0	0	0	0	0	0	0	0	0	0	0	0
CL01363	Proteobacteria	Alphaproteobacteria	Dongia	2	3	0	3	2	1	0	3	1	5	0	0	0	0	0	0	0	0	0	0	0	0	0	0	0	0	0	0	0	2	0	2	8	5	1	2	3	0	9	0	0	0	0	0	0	0
CL01364	Actinobacteria	Actinobacteria	Gaiella	0	0	1	0	1	0	0	0	1	1	1	2	0	1	1	0	2	1	0	1	0	1	0	0	1	0	0	0	0	1	2	0	0	0	0	0	2	2	0	2	0	0	1	1	0	1
CL01365	Bacteroidetes	Cytophagia	Spirosoma	0	0	0	0	0	0	0	0	0	0	0	1	0	0	1	0	1	0	10	0	5	0	0	0	7	3	0	0	6	0	0	0	0	0	0	1	1	0	0	0	1	0	12	0	2	6
CL01366	Proteobacteria	Deltaproteobacteria	Desulfoluna	0	1	1	1	1	2	0	2	1	0	2	1	4	0	2	1	0	4	2	0	1	0	0	1	0	0	0	0	0	0	0	1	0	0	1	1	0	3	1	4	5	8	3	4	2	7
CL01367	Tenericutes	Mollicutes	Spiroplasma	0	0	0	0	0	0	0	0	0	0	6	0	0	0	0	4	2	1	0	0	0	0	0	0	0	0	0	0	0	0	2	0	0	0	0	1	0	0	0	0	1	0	0	0	0	0
CL01368	Proteobacteria	Alphaproteobacteria	Mesorhizobium	0	0	0	0	0	1	0	0	0	0	0	0	0	0	1	0	0	0	0	0	1	0	0	0	0	0	0	0	0	0	0	0	0	0	2	0	0	0	0	0	0	0	0	0	0	0
CL01369	Actinobacteria	Actinobacteria	Sphaerisporangium	0	6	5	1	1	2	0	1	2	2	0	0	0	1	1	0	0	0	0	0	0	0	0	2	0	0	0	0	0	5	5	1	1	2	1	1	1	1	4	0	0	0	0	0	0	0
CL01370	Chlamydiae	Chlamydiia	Neochlamydia	0	0	0	0	0	0	0	0	0	0	1	0	0	5	0	0	0	0	3	0	0	0	1	0	0	0	1	0	0	0	0	0	0	0	0	0	1	0	0	0	4	2	0	0	0	1
CL01371	Bacteroidetes	Cytophagia	Cytophaga	0	0	1	1	1	3	2	3	0	6	0	0	0	0	0	0	0	0	0	0	0	5	0	0	0	1	0	0	0	4	1	5	2	1	1	4	1	0	5	0	0	0	0	0	0	0
CL01372	Actinobacteria	Actinobacteria	Solirubrobacter	3	2	0	4	2	6	3	5	1	1	0	0	1	0	0	0	0	0	0	0	0	0	0	1	1	0	1	0	0	1	1	6	1	6	8	2	0	9	4	0	0	0	0	1	0	0
CL01373	Proteobacteria	Gammaproteobacteria	Halochromatium	1	0	0	1	1	0	2	1	1	0	0	6	0	0	1	0	0	2	1	2	0	5	5	3	3	3	2	0	5	3	0	0	1	0	0	2	0	0	1	0	2	0	0	0	7	1
CL01374	Planctomycetes	Planctomycetia	Gemmata	1	1	0	3	0	3	1	4	1	3	0	0	0	0	0	0	0	1	1	1	0	0	0	0	0	1	0	0	1	1	2	1	1	1	3	4	3	0	6	1	0	0	0	0	0	1
CL01375	Bacteroidetes	Sphingobacteriia	Phaeodactylibacter	0	0	0	0	0	2	0	0	0	0	1	1	0	3	0	3	3	1	1	6	0	0	2	15	2	0	0	0	0	0	0	2	1	0	0	0	0	0	1	3	2	1	0	3	5	0
CL01376	Planctomycetes	Planctomycetia	Gimesia	0	0	0	0	0	3	2	3	1	1	0	1	0	3	0	0	1	2	2	2	0	0	1	5	0	0	0	0	0	0	0	0	1	4	1	2	0	2	1	2	1	0	0	2	4	1
CL01377	Verrucomicrobia	Opitutae	Opitutus	0	0	0	0	0	0	0	0	2	0	0	0	0	0	0	0	0	0	0	0	0	0	0	1	2	0	0	0	0	0	0	0	0	0	0	0	0	0	0	0	0	0	0	0	0	0
CL01378	Proteobacteria	Deltaproteobacteria	Desulfomonile	2	2	5	2	1	1	3	1	1	2	0	0	2	0	1	0	0	3	1	0	0	0	4	2	0	0	1	0	0	3	3	2	5	1	2	2	13	0	4	1	0	0	0	0	1	0
CL01379	Bacteroidetes	Cytophagia	Rudanella	0	0	0	0	0	0	0	0	0	0	0	0	0	0	0	0	0	0	0	0	8	0	0	1	5	2	0	0	10	0	0	0	0	0	0	0	0	0	0	0	0	0	0	0	0	0
CL01380	Bacteroidetes	Cytophagia	Cytophaga	0	0	0	0	0	0	2	0	0	0	1	0	0	0	0	0	1	0	1	1	0	0	0	0	0	0	3	0	0	2	0	0	1	0	0	2	0	1	1	1	2	0	0	4	0	2
CL01381	Proteobacteria	Gammaproteobacteria	Aquicella	0	1	0	2	3	1	1	0	1	1	0	1	0	8	1	1	1	1	1	6	0	1	1	0	0	0	0	3	0	1	1	4	1	0	1	0	3	1	4	1	0	2	2	0	0	1
CL01382	Actinobacteria	Actinobacteria	Lysinimonas	0	0	0	0	0	0	0	0	0	0	0	0	1	0	0	1	0	0	1	0	0	0	0	1	0	0	0	0	0	0	0	0	0	0	0	0	0	0	0	0	0	0	1	1	0	1
CL01383	Proteobacteria	Deltaproteobacteria	Pelobacter	1	0	0	3	9	4	3	0	2	0	0	0	0	1	0	0	0	0	0	0	0	0	2	1	0	0	0	0	0	5	1	5	1	3	3	4	8	11	2	0	0	0	0	0	0	0
CL01384	Proteobacteria	Betaproteobacteria	Polaromonas	0	1	0	1	0	0	2	0	0	0	0	2	0	0	0	2	6	1	0	1	0	0	0	0	0	0	0	0	0	0	0	0	0	0	0	0	0	0	1	3	1	3	5	0	1	1
CL01385	Actinobacteria	Actinobacteria	Actinoplanes	0	0	1	1	1	1	0	0	1	0	0	1	0	0	2	0	0	0	0	1	0	0	0	0	0	0	2	0	0	1	0	0	1	0	1	0	1	2	0	1	2	0	2	0	0	0
CL01386	Proteobacteria	Deltaproteobacteria	Desulfomonile	1	2	0	0	2	0	0	2	0	3	3	6	5	0	0	0	2	6	4	3	0	0	3	2	0	0	0	0	0	1	0	0	2	0	0	2	4	0	2	7	3	0	3	5	2	4
CL01387	Bacteroidetes	Cytophagia	Fulvivirga	0	1	0	1	1	1	0	0	1	4	1	2	0	0	5	0	0	3	1	0	0	0	0	0	3	0	0	4	2	0	2	1	1	0	1	2	3	0	1	1	0	0	0	0	0	0
CL01388	Proteobacteria	Alphaproteobacteria	Altererythrobacter	0	0	0	0	0	0	0	0	0	0	2	0	0	0	0	1	0	0	1	1	0	0	0	0	0	0	0	0	0	0	0	0	0	0	0	0	0	0	0	1	0	1	0	0	0	0
CL01389	Actinobacteria	Actinobacteria	Aciditerrimonas	1	0	2	0	0	0	1	0	3	0	0	0	0	0	0	3	2	1	0	0	0	0	0	0	0	0	1	0	0	1	0	1	0	0	0	0	0	2	2	2	1	2	0	3	3	1
CL01390	Proteobacteria	Alphaproteobacteria	Nitrospirillum	0	1	0	0	1	0	0	1	0	0	3	2	4	7	1	5	0	5	1	2	0	0	2	1	0	1	0	0	1	0	0	1	0	1	0	0	0	0	1	6	3	4	2	2	0	0
CL01391	Bacteroidetes	Cytophagia	Cesiribacter	0	0	0	0	0	0	0	0	0	0	0	2	1	2	0	0	0	0	0	0	0	0	0	0	0	0	0	0	0	0	0	0	0	0	0	0	0	0	0	0	0	0	0	0	0	0
CL01392	Proteobacteria	Betaproteobacteria	Polynucleobacter	1	0	0	0	0	2	0	0	0	1	0	0	1	0	2	0	0	0	0	0	0	2	0	0	10	0	0	1	0	1	0	0	1	0	0	0	2	0	0	0	1	0	1	0	0	0
CL01393	Planctomycetes	Planctomycetia	Blastopirellula	0	0	1	2	0	0	0	1	3	1	1	0	1	0	2	1	1	1	1	4	0	0	0	0	0	0	0	2	0	3	0	2	3	0	1	1	0	0	2	0	3	4	0	2	0	1
CL01394	Proteobacteria	Betaproteobacteria	Burkholderia	0	0	0	0	0	0	0	0	1	0	0	2	0	0	0	4	0	0	1	0	0	4	0	1	0	2	0	0	1	1	1	0	2	0	0	0	1	0	0	2	4	1	2	0	2	2
CL01395	Proteobacteria	Alphaproteobacteria	Belnapia	0	0	0	0	0	0	0	0	0	0	0	0	2	3	1	0	1	0	2	0	0	0	0	1	3	1	0	0	1	0	0	0	0	0	1	0	0	1	0	0	0	2	1	1	0	0
CL01396	Actinobacteria	Actinobacteria	Kribbella	2	1	1	2	0	0	2	1	0	1	2	3	17	2	0	0	0	0	5	1	0	0	0	1	2	0	0	0	0	2	0	3	1	0	0	1	0	0	1	1	5	1	0	0	1	0
CL01397	Firmicutes	Clostridia	Hydrogenispora	0	0	0	0	0	0	0	0	0	0	0	0	0	0	0	0	0	0	0	0	1	0	0	3	2	2	2	1	3	0	0	0	0	0	0	0	0	0	0	0	0	0	0	1	0	0
CL01398	Bacteroidetes	Cytophagia	Spirosoma	0	0	0	0	0	0	0	0	0	0	0	0	0	0	0	0	0	0	0	1	0	0	0	0	0	0	0	0	0	0	0	1	0	0	0	0	0	0	0	0	0	0	0	0	0	0
CL01399	Actinobacteria	Actinobacteria	Solirubrobacter	3	2	2	2	1	5	1	0	2	2	0	0	0	1	1	0	0	0	0	0	1	0	1	2	1	0	0	0	0	1	1	1	2	2	5	1	1	1	5	2	0	0	0	0	0	0
CL01400	Proteobacteria	Gammaproteobacteria	Cellvibrio	0	0	2	0	0	0	0	1	4	0	0	0	0	2	0	0	0	0	1	0	1	6	0	2	0	3	2	2	1	1	1	0	0	0	2	0	0	0	0	0	3	0	3	0	0	2
CL01401	Proteobacteria	Deltaproteobacteria	Desulfatiglans	0	0	0	0	0	0	0	0	0	0	0	3	0	8	0	0	3	1	4	10	0	0	0	3	1	0	0	0	1	0	0	0	0	0	0	0	0	0	0	0	2	2	2	2	5	0
CL01402	Actinobacteria	Actinobacteria	Terrabacter	0	0	0	0	1	0	0	0	0	0	1	1	1	1	5	1	0	1	1	3	1	0	0	3	0	2	0	0	1	0	0	0	0	0	0	0	0	0	0	1	2	1	2	1	1	1
CL01403	Verrucomicrobia	Verrucomicrobiae	Brevifollis	1	0	0	0	1	0	0	0	2	0	1	0	0	1	0	2	1	0	2	0	1	0	0	1	3	0	0	1	1	0	0	0	1	0	0	0	0	0	0	5	1	1	1	0	1	0
CL01404	Actinobacteria	Actinobacteria	Streptomyces	1	1	1	3	1	1	1	3	1	1	0	0	0	0	0	0	2	0	1	0	1	0	2	5	2	0	1	0	1	0	1	1	0	0	0	2	2	1	1	0	0	2	2	0	0	1
CL01405	Bacteroidetes	Sphingobacteriia	Ferruginibacter	0	0	0	0	0	0	1	0	0	2	0	7	3	2	0	0	1	1	3	4	0	0	1	0	0	2	0	0	0	1	0	0	0	0	0	1	2	1	0	0	1	4	1	0	0	0
CL01406	Bacteroidetes	Sphingobacteriia	Lewinella	2	0	2	0	1	1	2	1	4	0	1	1	0	3	0	0	4	1	0	1	0	0	0	0	0	0	0	2	0	0	1	0	0	1	0	1	0	0	0	0	1	0	0	0	0	2
CL01407	Proteobacteria	Gammaproteobacteria	Arenimonas	0	0	0	0	0	1	0	0	2	0	0	2	0	0	0	3	3	0	0	0	0	0	0	0	0	0	0	0	0	0	3	0	0	0	0	1	0	0	0	3	0	2	0	0	0	4
CL01408	Firmicutes	Bacilli	Lysinibacillus	3	0	0	3	2	2	23	7	2	0	0	0	0	0	0	0	0	0	0	0	0	0	0	1	0	0	0	2	0	2	0	0	1	1	3	5	4	0	0	0	0	0	0	0	0	0
CL01409	Verrucomicrobia	Verrucomicrobiae	Prosthecobacter	1	0	3	2	0	1	3	3	1	3	2	0	0	0	0	0	0	1	0	0	0	0	0	0	0	0	0	0	0	1	2	2	2	0	4	0	2	0	4	6	1	0	0	0	0	0
CL01410	Bacteroidetes	Cytophagia	Sporocytophaga	0	0	0	0	0	0	0	0	0	0	0	0	0	0	0	0	0	0	0	0	0	0	0	0	0	0	0	0	0	0	0	0	0	0	0	0	0	0	0	0	0	0	0	0	0	0
CL01411	Planctomycetes	Planctomycetia	Thermogutta	0	0	0	0	0	0	3	2	0	1	1	1	0	1	0	4	3	1	1	2	0	0	2	0	0	0	0	0	0	1	4	1	2	0	1	1	0	0	2	2	3	1	1	1	1	3
CL01412	Bacteroidetes	Sphingobacteriia	Pedobacter	2	0	0	0	0	0	0	0	0	0	0	1	0	0	5	0	1	5	0	0	2	4	1	2	8	0	0	2	4	0	0	0	1	0	0	0	0	0	0	1	0	0	2	0	0	1
CL01413	Planctomycetes	Planctomycetia	Blastopirellula	1	1	3	3	1	9	4	0	1	2	0	0	0	0	0	0	0	0	0	0	0	0	2	0	1	0	0	0	0	3	0	1	0	3	3	5	2	3	0	0	0	0	0	0	0	0
CL01414	Proteobacteria	Deltaproteobacteria	Haliangium	0	0	0	0	0	1	0	1	2	0	0	0	0	1	0	0	0	0	0	0	0	0	0	0	0	0	2	0	0	1	3	0	1	0	0	1	0	1	0	0	1	1	0	0	0	1
CL01415	Proteobacteria	Betaproteobacteria	Aquabacterium	0	0	0	0	0	1	0	0	0	0	0	0	0	0	0	0	0	0	0	0	20	2	0	1	0	9	4	13	1	0	0	0	0	0	0	0	0	0	0	0	0	0	0	0	0	0
CL01416	Actinobacteria	Actinobacteria	Conexibacter	2	0	0	0	0	0	1	1	1	1	0	0	0	3	0	0	0	0	2	4	0	0	2	2	3	0	0	0	1	2	2	4	3	0	0	0	1	0	3	1	1	0	2	0	0	3
CL01417	Gemmatimonadetes	Gemmatimonadetes	Gemmatimonas	0	0	0	0	0	1	0	0	1	0	0	0	0	2	17	0	0	0	1	0	0	0	2	0	29	4	0	0	1	0	0	0	0	0	0	0	0	0	0	0	0	5	0	0	0	0
CL01418	Actinobacteria	Actinobacteria	Actinomadura	0	0	0	2	0	0	0	0	0	0	1	1	0	0	35	3	1	0	0	0	1	0	0	0	0	0	0	0	0	0	0	0	0	0	0	0	0	2	0	0	2	9	2	0	5	0
CL01419	Bacteroidetes	Sphingobacteriia	Parasegetibacter	0	0	0	0	1	2	0	0	1	0	1	0	7	1	1	0	1	2	1	0	0	0	0	1	1	1	0	1	4	0	1	0	0	1	2	0	0	0	0	1	2	4	6	0	1	2
CL01420	Proteobacteria	Betaproteobacteria	Nitrosospira	0	0	0	0	0	0	0	0	0	0	0	0	0	0	0	0	0	1	0	0	2	15	0	1	0	1	2	9	0	0	0	0	0	0	0	0	0	0	0	0	0	0	0	0	0	0
CL01421	Proteobacteria	Alphaproteobacteria	Nitrospirillum	4	1	0	3	2	2	1	2	1	2	0	0	0	1	0	0	0	1	0	0	0	0	5	2	0	0	0	0	0	2	1	3	1	6	3	1	0	3	4	0	1	0	0	0	0	0
CL01422	Proteobacteria	Gammaproteobacteria	Rhizobacter	0	0	0	0	0	0	0	0	2	0	0	1	0	1	0	0	0	0	0	0	1	2	0	0	1	1	0	1	0	0	0	0	0	0	0	0	1	0	0	0	1	0	0	1	1	0
CL01423	Proteobacteria	Gammaproteobacteria	Haliea	0	0	2	0	0	0	3	1	2	0	0	1	0	0	3	2	0	0	0	0	0	0	0	3	0	1	0	0	3	0	0	0	1	2	1	0	0	1	0	2	3	6	2	0	0	5
CL01424	Proteobacteria	Deltaproteobacteria	Sandaracinus	1	0	0	0	0	0	0	0	0	0	2	1	1	0	5	1	0	3	1	0	0	0	1	1	2	0	0	0	0	0	1	0	0	0	0	2	0	0	1	0	0	2	0	0	3	9
CL01425	Actinobacteria	Actinobacteria	Micromonospora	2	2	1	1	4	4	0	4	2	3	0	0	0	0	0	0	2	0	0	0	0	0	1	0	0	0	0	0	0	1	2	5	2	2	1	1	0	4	10	0	0	0	0	1	0	0
CL01426	Planctomycetes	Planctomycetia	Gemmata	2	4	0	2	0	2	3	3	2	1	0	0	0	0	0	0	0	0	0	0	0	0	4	3	0	0	0	1	0	0	1	4	5	2	2	3	2	2	1	1	0	1	0	1	0	0
CL01427	Actinobacteria	Actinobacteria	Aquipuribacter	0	0	0	0	0	0	0	0	0	0	0	0	0	0	0	1	0	0	0	0	2	0	0	0	8	9	0	0	2	0	0	0	0	0	0	0	0	0	0	0	0	0	1	0	0	0
CL01428	Chloroflexi	Thermomicrobia	Nitrolancea	0	0	0	0	0	0	0	0	0	0	0	0	0	0	4	0	0	0	0	0	1	0	0	1	5	5	0	1	12	0	0	0	0	0	0	0	0	0	0	0	1	0	0	0	0	0
CL01430	Proteobacteria	Gammaproteobacteria	Salmonella	0	0	0	0	0	0	0	0	0	0	0	0	0	0	0	0	0	0	0	0	8	10	0	0	0	8	8	4	0	0	0	0	0	0	0	0	0	0	0	0	0	0	0	0	0	0
CL01431	Proteobacteria	Gammaproteobacteria	Povalibacter	0	0	1	0	3	0	0	1	2	2	0	0	0	0	0	0	0	0	0	0	1	6	0	0	0	1	1	2	0	5	0	0	0	0	0	0	3	2	1	0	0	0	0	0	0	0
CL01432	Proteobacteria	Gammaproteobacteria	Halorhodospira	2	0	0	1	2	2	1	0	1	0	2	0	2	0	2	0	0	1	0	1	0	0	2	1	2	0	0	0	0	2	0	0	0	2	2	1	2	1	0	0	0	1	1	1	4	0
CL01433	Proteobacteria	Deltaproteobacteria	Sandaracinus	0	0	0	1	1	0	0	0	0	0	4	1	1	0	1	1	4	0	3	0	0	0	0	2	0	0	0	0	0	0	0	0	0	0	0	2	0	0	0	0	3	2	3	1	2	3
CL01434	Proteobacteria	Alphaproteobacteria	Sphingomonas	0	0	0	0	0	0	0	0	0	0	0	0	1	0	0	1	0	0	0	0	0	0	0	0	0	0	0	0	0	0	0	0	0	0	0	0	0	0	0	0	0	0	0	0	0	0
CL01435	Firmicutes	Clostridia	Carboxydocella	0	0	0	1	0	0	0	0	0	0	0	2	3	8	4	1	3	0	1	5	0	0	0	0	0	0	0	0	0	0	0	0	0	0	0	0	0	0	0	1	0	6	4	6	1	0
CL01436	Proteobacteria	Alphaproteobacteria	Roseiarcus	0	0	0	0	0	0	0	0	0	0	0	0	0	0	0	0	0	0	0	0	4	12	0	0	0	2	4	3	0	0	0	0	0	0	0	0	0	0	0	0	0	0	0	0	0	0
CL01437	Proteobacteria	Betaproteobacteria	Thauera	0	0	0	0	0	0	0	0	0	0	0	0	0	0	0	0	0	0	0	0	17	4	0	0	0	2	10	1	0	0	0	0	0	0	0	0	0	0	0	0	0	0	0	0	0	0
CL01438	Proteobacteria	Deltaproteobacteria	Desulfosalsimonas	0	0	0	0	0	1	0	0	1	0	1	1	4	0	0	3	1	4	2	0	1	0	2	0	1	1	0	0	0	0	0	0	0	2	0	1	1	0	2	6	5	4	0	3	3	2
CL01439	Verrucomicrobia	Verrucomicrobiae	Prosthecobacter	0	0	1	0	0	0	0	0	0	0	1	2	1	2	2	1	1	0	3	1	3	0	0	0	0	0	0	0	0	0	0	0	1	0	0	1	0	1	0	0	5	5	1	5	4	0
CL01440	Actinobacteria	Actinobacteria	Gaiella	1	1	1	0	0	0	3	0	2	1	0	1	0	0	0	0	0	0	0	4	0	0	4	1	1	0	0	0	1	1	0	1	0	5	4	2	0	2	1	1	0	0	0	0	0	0
CL01441	Planctomycetes	Planctomycetia	Thermogutta	0	0	0	3	0	5	2	2	1	1	2	0	1	1	1	3	0	3	0	1	0	0	1	0	0	0	0	0	0	3	0	1	1	3	0	4	0	0	3	3	0	2	0	0	1	1
CL01442	Actinobacteria	Actinobacteria	Aciditerrimonas	0	0	0	0	0	1	0	0	1	0	0	0	0	0	1	1	1	0	1	0	0	0	0	0	0	0	0	0	3	0	0	0	0	0	0	1	0	1	0	0	0	0	1	0	0	0
CL01443	Proteobacteria	Alphaproteobacteria	Pseudolabrys	3	0	0	2	2	2	0	1	0	0	1	1	2	2	0	2	5	1	1	1	1	0	0	1	0	0	0	0	0	2	2	1	0	1	1	0	0	3	4	1	2	0	0	0	0	0
CL01444	Proteobacteria	Alphaproteobacteria	Methylobacterium	0	0	0	0	0	1	0	0	0	0	1	0	2	0	0	3	0	4	2	0	2	1	0	0	1	1	0	0	1	0	0	0	0	1	0	0	0	1	0	1	2	2	2	3	3	0
CL01445	Firmicutes	Clostridia	Desulfotomaculum	0	0	0	0	0	0	0	0	0	0	0	0	0	0	0	0	0	0	0	0	0	0	0	0	0	0	0	0	0	0	0	0	0	0	0	0	0	0	0	0	0	0	0	0	0	0
CL01446	Bacteroidetes	Sphingobacteriia	Niastella	0	0	0	0	0	1	0	0	0	0	0	0	0	3	0	0	0	0	0	0	1	1	0	0	0	0	0	0	0	0	0	0	0	0	0	0	0	0	0	0	0	0	1	1	0	0
CL01447	Verrucomicrobia	Verrucomicrobiae	Prosthecobacter	1	0	0	0	0	0	0	0	0	0	0	0	0	0	0	0	0	0	0	0	3	13	0	0	0	3	8	6	0	0	0	1	0	0	0	0	4	0	0	0	0	1	0	0	0	0
CL01448	Proteobacteria	Alphaproteobacteria	Methylocystis	0	0	0	0	0	0	0	1	0	0	2	3	0	1	0	0	5	3	2	5	0	0	0	0	0	2	0	1	0	0	0	0	0	0	0	0	0	1	3	0	1	0	0	4	0	0
CL01449	Planctomycetes	Planctomycetia	Gemmata	2	2	1	4	4	5	0	4	1	3	0	0	1	0	1	0	0	0	1	5	0	0	0	0	0	0	0	0	0	0	0	4	1	1	1	2	2	3	2	2	0	0	1	0	0	0
CL01450	Proteobacteria	Alphaproteobacteria	Sphingomonas	1	1	0	0	0	2	1	1	0	0	0	3	0	0	0	0	0	0	0	0	2	0	0	0	0	0	4	0	0	3	1	1	0	0	1	0	1	0	0	0	0	0	0	0	0	0
CL01451	Planctomycetes	Phycisphaerae	Tepidisphaera	0	0	2	0	0	0	1	0	0	0	0	0	0	0	3	0	0	1	1	0	0	3	0	2	0	7	0	0	1	0	0	0	0	0	0	2	0	0	0	0	0	1	0	0	0	1
CL01452	Planctomycetes	Planctomycetia	Gemmata	1	2	0	1	0	0	1	0	0	2	4	2	2	2	1	1	1	1	4	0	0	0	0	0	0	0	2	0	0	0	2	2	1	3	0	1	1	0	3	1	0	2	0	0	0	0
CL01453	Planctomycetes	Planctomycetia	Blastopirellula	0	0	0	0	0	1	0	0	0	0	4	1	0	1	3	3	1	3	4	2	0	0	0	3	1	0	0	0	2	0	0	0	0	0	0	0	0	0	0	5	0	0	0	3	1	3
CL01454	Verrucomicrobia	Verrucomicrobiae	Verrucomicrobium	0	0	1	0	0	0	0	0	1	0	0	0	1	1	0	0	2	0	1	0	0	0	0	0	0	1	1	2	0	0	0	0	0	0	0	1	0	0	1	0	1	1	0	0	1	1
CL01455	Actinobacteria	Actinobacteria	Nocardioides	0	0	1	0	0	0	0	0	0	0	1	0	0	0	0	1	0	1	3	2	0	0	0	0	4	0	0	0	1	0	0	1	1	0	0	0	0	1	0	2	0	1	2	3	2	1
CL01456	Firmicutes	Bacilli	Mechercharimyces	0	0	2	0	0	2	0	1	0	1	2	1	1	3	0	3	2	1	1	4	0	0	3	1	0	0	0	0	3	0	1	3	0	0	1	1	0	0	2	1	2	0	0	1	2	0
CL01457	Proteobacteria	Oligoflexia	Oligoflexus	0	0	1	2	0	0	0	0	0	0	0	0	0	1	1	2	2	2	0	0	0	0	1	0	1	0	0	0	0	0	0	0	1	2	1	4	0	1	0	0	0	0	1	0	2	10
CL01458	Chloroflexi	Caldilineae	Litorilinea	0	0	2	0	0	0	1	0	0	0	0	0	0	0	6	0	0	0	0	0	3	0	0	0	0	0	0	0	0	1	0	0	0	0	0	0	0	0	0	0	1	3	7	0	0	5
CL01459	Actinobacteria	Actinobacteria	Rubrobacter	0	0	0	0	0	0	0	0	0	0	0	0	0	0	0	0	0	0	0	0	11	7	0	0	0	3	12	9	0	0	0	0	0	0	0	0	0	0	0	0	0	0	0	0	0	0
CL01460	Proteobacteria	Gammaproteobacteria	Cellvibrio	1	2	4	0	3	1	1	0	0	3	4	0	3	0	0	0	0	1	0	0	0	0	3	1	0	0	0	0	0	2	2	3	4	1	0	1	4	1	2	2	9	1	0	0	0	0
CL01461	Chloroflexi	Chloroflexia	Oscillochloris	0	0	0	0	0	0	0	0	0	0	0	1	0	2	0	0	0	1	0	2	0	0	1	6	5	0	0	0	0	0	0	0	0	0	0	0	0	0	0	1	0	0	3	0	0	1
CL01462	Firmicutes	Clostridia	Mahella	0	2	1	0	0	1	1	0	2	1	0	3	0	1	0	3	1	1	3	9	0	0	0	6	1	1	0	0	0	3	2	2	1	3	0	2	0	0	0	1	2	2	0	2	3	0
CL01463	Chlamydiae	Chlamydiia	Parachlamydia	0	0	1	0	2	0	0	0	0	1	0	3	1	0	0	2	1	3	1	0	1	1	0	1	0	2	0	0	0	0	0	0	2	3	0	1	2	0	0	2	0	2	1	5	0	0
CL01464	Proteobacteria	Alphaproteobacteria	Rhodopseudomonas	0	0	0	0	0	0	0	0	0	0	1	0	1	1	3	0	1	0	2	1	0	2	0	0	0	0	0	0	1	0	0	0	0	0	0	0	0	0	0	0	2	0	0	1	3	0
CL01465	Proteobacteria	Gammaproteobacteria	Legionella	0	0	0	0	0	0	0	0	0	0	0	0	0	0	0	0	0	0	1	34	0	0	0	0	0	0	3	0	0	0	0	0	0	0	0	0	0	0	0	1	0	0	0	0	5	1
CL01466	Bacteroidetes	Cytophagia	Hymenobacter	0	0	0	0	0	0	0	1	0	0	0	0	0	0	3	0	2	0	0	0	2	0	0	0	2	0	1	0	2	0	0	0	0	0	0	0	0	0	0	2	0	0	5	3	2	3
CL01467	Proteobacteria	Gammaproteobacteria	Legionella	0	0	0	0	0	0	0	0	0	0	0	23	0	38	0	0	0	0	0	0	0	0	0	0	0	0	0	0	0	0	0	0	0	0	0	0	0	0	1	0	0	0	0	0	0	0
CL01468	Actinobacteria	Actinobacteria	Solirubrobacter	0	0	0	4	1	1	0	4	2	2	0	0	0	0	0	0	0	0	0	0	0	0	0	0	0	0	1	0	0	0	1	3	10	4	8	2	2	2	2	0	0	1	0	0	0	0
CL01469	Planctomycetes	Planctomycetia	Blastopirellula	5	2	1	2	0	0	2	3	4	1	0	0	0	0	0	0	0	0	0	0	0	0	9	2	0	0	0	0	1	2	1	4	3	2	2	2	3	1	1	1	0	0	0	0	0	0
CL01470	Firmicutes	Bacilli	Oceanobacillus	6	1	0	0	1	0	27	5	1	1	0	1	0	0	0	0	0	0	0	0	0	0	1	0	0	0	0	0	0	1	0	1	0	1	2	1	1	0	0	0	0	1	0	0	0	0
CL01471	Proteobacteria	Alphaproteobacteria	Rhodoplanes	0	3	2	1	0	1	2	0	0	0	0	1	0	1	0	0	1	0	1	0	0	0	1	0	0	0	0	0	0	0	3	0	0	0	2	0	1	3	3	2	0	1	0	0	0	0
CL01472	Proteobacteria	Alphaproteobacteria	Pseudolabrys	0	4	1	0	0	1	0	0	2	1	0	1	0	0	2	0	0	0	1	0	0	2	0	0	0	0	2	0	0	0	0	1	0	0	0	0	0	0	0	1	1	0	1	0	0	0
CL01473	Proteobacteria	Alphaproteobacteria	Kaistia	0	1	2	0	0	0	0	1	1	1	1	1	1	1	0	0	0	0	3	0	0	2	0	2	0	0	0	0	0	0	2	0	0	0	0	0	0	0	1	4	1	3	2	1	3	0
CL01474	Proteobacteria	Deltaproteobacteria	Desulfatiglans	0	0	1	0	0	0	0	0	1	0	0	0	0	1	0	1	0	0	1	1	0	0	0	0	0	0	1	0	0	0	3	2	0	0	0	1	0	0	1	0	0	2	0	0	0	1
CL01475	Ignavibacteriae	Ignavibacteria	Melioribacter	0	0	0	0	0	0	0	0	0	0	0	0	3	4	2	1	2	1	2	0	0	0	0	1	5	0	0	0	0	0	0	0	0	1	0	0	0	0	0	0	0	1	1	6	1	4
CL01476	Verrucomicrobia	Verrucomicrobiae	Prosthecobacter	0	0	1	0	0	0	0	0	0	0	0	0	0	0	0	0	0	0	0	0	4	12	0	0	0	4	10	3	0	0	0	0	0	0	0	0	0	0	0	0	0	0	0	0	0	0
CL01477	Bacteroidetes	Cytophagia	Adhaeribacter	0	0	0	0	0	0	0	0	0	0	0	0	0	1	0	0	0	0	0	0	0	0	0	0	0	0	0	0	0	0	0	0	0	0	0	0	0	0	0	0	2	0	0	0	0	0
CL01478	Proteobacteria	Betaproteobacteria	Nitrosomonas	1	0	0	0	0	0	0	0	0	0	0	2	1	1	8	3	0	0	3	0	0	0	0	0	1	0	0	0	3	0	0	0	0	0	0	0	0	0	0	2	0	6	6	2	0	2
CL01479	Proteobacteria	Gammaproteobacteria	Halorhodospira	2	1	0	3	0	0	1	4	2	1	0	0	0	1	0	0	0	1	0	0	0	1	3	2	0	0	0	0	0	1	4	3	6	4	4	4	3	0	5	3	0	0	0	1	0	0
CL01480	Bacteroidetes	Flavobacteriia	Moheibacter	0	0	0	0	0	0	0	0	0	0	0	0	0	0	0	0	0	0	0	0	0	0	0	0	0	0	0	0	0	0	0	0	0	0	0	0	0	0	0	0	0	0	0	0	0	0
CL01481	Proteobacteria	Betaproteobacteria	Rubrivivax	0	0	0	1	0	0	0	0	0	0	0	1	0	0	1	2	0	2	1	1	0	0	0	0	0	0	0	0	0	0	0	0	0	0	0	0	0	0	0	0	0	4	0	3	1	0
CL01482	Bacteroidetes	Sphingobacteriia	Vibrionimonas	0	0	0	0	0	0	0	0	0	0	0	0	0	0	0	0	0	0	0	0	0	6	0	0	0	2	11	11	0	0	0	0	0	0	0	0	0	0	0	0	0	0	0	0	0	0
CL01483	Proteobacteria	Gammaproteobacteria	Steroidobacter	0	1	0	0	0	0	1	0	0	0	1	0	1	0	0	0	0	0	0	0	0	13	0	0	0	0	0	2	0	0	2	1	0	0	0	0	0	0	0	0	0	0	0	0	0	0
CL01484	Firmicutes	Clostridia	Fusibacter	1	0	1	0	0	0	0	0	0	0	0	0	1	1	0	1	0	0	0	0	0	0	0	0	0	0	0	0	2	0	0	0	0	0	0	0	0	0	0	0	0	0	0	1	0	0
CL01485	Firmicutes	Bacilli	Domibacillus	10	1	4	0	20	3	10	5	0	1	0	0	0	0	0	0	0	0	0	0	0	0	2	1	0	0	0	0	0	0	2	2	0	2	0	3	1	0	2	0	0	0	0	0	0	0
CL01486	Bacteroidetes	Sphingobacteriia	Pedobacter	0	0	0	0	0	1	0	0	0	0	0	0	0	0	0	0	0	0	0	0	0	0	0	0	0	0	0	0	1	0	0	0	0	0	0	0	0	1	0	0	1	0	1	0	0	1
CL01487	Proteobacteria	Gammaproteobacteria	Cellvibrio	0	0	0	0	0	0	0	0	0	0	6	0	1	2	0	0	4	2	6	6	0	0	1	0	0	0	0	0	0	0	0	0	1	0	0	2	0	0	1	3	8	3	1	2	4	1
CL01488	Proteobacteria	Alphaproteobacteria	Mesorhizobium	2	3	7	1	1	2	0	0	1	3	0	0	0	0	0	0	0	0	1	0	0	0	0	4	0	0	0	1	0	2	2	1	0	0	1	1	0	0	0	0	1	0	0	0	0	0
CL01489	Proteobacteria	Alphaproteobacteria	Roseomonas	0	0	0	1	0	0	1	0	0	0	1	2	4	0	1	2	2	7	3	1	0	0	0	0	0	0	0	0	3	0	0	0	1	0	0	0	0	0	0	5	5	2	3	2	1	0
CL01490	Verrucomicrobia	Verrucomicrobiae	Verrucomicrobium	2	7	0	0	6	0	2	5	0	0	0	0	0	0	0	0	0	0	0	0	4	2	0	0	0	3	2	2	0	0	1	4	5	1	0	2	6	0	4	0	0	0	0	0	0	0
CL01491	Proteobacteria	Deltaproteobacteria	Chondromyces	0	0	0	0	0	2	0	1	0	1	0	0	0	0	1	1	3	0	0	0	0	0	0	0	0	0	0	0	0	1	0	0	0	1	1	0	0	3	0	0	0	0	5	5	4	2
CL01492	Tenericutes	Mollicutes	Entomoplasma	0	0	0	0	1	0	0	0	0	0	9	4	2	0	0	2	9	2	0	2	0	0	0	0	0	0	0	0	0	0	0	0	1	0	0	1	0	0	0	0	5	2	0	0	0	0
CL01493	Actinobacteria	Actinobacteria	Gaiella	0	0	0	1	0	1	0	2	0	0	0	0	0	0	0	0	0	0	0	0	0	0	8	6	0	0	0	0	1	1	0	1	1	1	1	1	0	1	0	0	0	0	0	0	0	0
CL01494	Bacteroidetes	Sphingobacteriia	Sediminibacterium	0	0	0	0	0	0	0	0	0	0	1	0	0	2	1	2	3	0	2	0	0	0	0	0	1	1	0	1	2	0	2	0	0	0	0	0	0	2	0	1	0	3	2	3	0	2
CL01495	Planctomycetes	Planctomycetia	Zavarzinella	1	0	1	0	0	0	1	0	0	2	1	2	3	6	0	1	2	1	5	0	0	0	0	2	0	0	6	0	0	0	0	1	0	0	0	0	0	0	0	0	1	1	0	5	1	3
CL01496	Proteobacteria	Deltaproteobacteria	Desulfoluna	1	0	1	0	0	0	0	0	0	0	1	5	0	2	3	0	5	2	3	3	0	0	3	2	1	0	0	0	0	1	1	0	2	1	0	0	0	1	1	0	4	2	1	0	0	1
CL01497	Proteobacteria	Gammaproteobacteria	Luteibacter	0	0	0	0	0	0	0	0	0	0	0	0	0	0	0	0	0	0	0	0	0	0	0	0	0	0	2	3	0	0	0	1	1	0	0	0	0	0	1	1	0	0	1	0	0	0
CL01498	Proteobacteria	Alphaproteobacteria	Caenispirillum	0	0	0	0	0	0	0	0	0	0	2	0	0	1	0	0	0	0	1	0	2	0	0	2	7	5	3	0	4	0	0	0	0	0	0	0	0	1	0	2	0	0	1	1	0	0
CL01499	Actinobacteria	Actinobacteria	Saccharothrix	0	0	1	0	0	1	0	0	1	0	0	0	0	0	1	0	0	0	0	0	2	0	1	1	1	0	0	0	0	0	0	2	0	0	0	0	1	2	1	0	0	0	0	45	0	1
CL01500	Verrucomicrobia	Verrucomicrobiae	Luteolibacter	0	0	0	0	0	0	0	0	0	0	0	0	0	0	0	0	0	0	0	0	0	0	0	0	0	0	0	0	0	0	0	0	0	0	0	0	0	0	0	0	0	0	1	0	0	0
CL01501	Proteobacteria	Deltaproteobacteria	Desulfovibrio	0	0	0	1	0	2	1	0	1	1	1	0	0	1	0	1	1	3	0	1	0	0	4	1	0	0	0	0	0	1	1	2	0	0	0	2	1	1	1	2	1	0	2	1	3	1
CL01502	Firmicutes	Clostridia	Christensenella	2	2	2	4	1	4	0	3	1	4	3	0	1	0	0	0	0	2	0	0	0	0	0	1	0	0	0	0	0	1	3	3	3	3	3	0	6	0	1	0	0	0	0	0	0	0
CL01503	Firmicutes	Bacilli	Lactobacillus	0	0	0	0	1	0	1	0	0	0	0	0	0	0	5	0	1	0	0	0	1	0	1	2	4	4	0	1	3	0	0	0	0	0	0	0	0	0	0	3	0	2	1	0	0	0
CL01504	Proteobacteria	Gammaproteobacteria	Thioalbus	0	3	0	2	1	0	3	3	2	2	1	0	0	0	0	0	0	0	0	0	0	0	9	0	0	1	0	0	1	5	2	4	1	1	2	6	1	0	2	1	0	0	0	0	0	0
CL01505	Bacteroidetes	Sphingobacteriia	Flavihumibacter	0	0	0	1	1	1	1	2	1	1	1	0	0	1	1	7	4	0	0	0	1	0	0	2	0	0	0	0	0	0	0	0	0	1	1	0	4	0	0	2	1	3	4	0	1	0
CL01506	Planctomycetes	Planctomycetia	Pirellula	2	1	2	2	0	1	3	3	0	1	0	1	1	0	1	3	1	1	2	0	0	1	0	0	0	0	0	0	0	1	1	1	3	1	0	3	0	1	1	0	1	2	0	0	0	3
CL01507	Actinobacteria	Actinobacteria	Aciditerrimonas	0	0	1	0	0	0	1	0	0	0	1	2	1	2	2	3	1	1	0	3	2	0	4	2	2	0	0	0	3	0	0	0	0	0	3	0	0	0	1	2	1	1	0	3	2	0
CL01508	Gemmatimonadetes	Gemmatimonadetes	Gemmatimonas	1	1	4	4	3	3	2	2	1	1	1	1	0	0	0	0	0	1	0	0	1	0	2	0	2	0	0	0	0	1	0	4	5	2	1	1	3	0	4	2	0	0	1	0	2	0
CL01509	Actinobacteria	Actinobacteria	Streptomyces	0	0	0	6	0	11	0	0	5	0	0	0	0	0	0	0	0	0	0	0	1	3	0	0	1	0	0	0	0	0	0	0	0	23	8	0	0	4	0	0	0	0	0	0	0	0
CL01510	Proteobacteria	Alphaproteobacteria	Rhodobacter	0	0	0	1	0	0	1	1	0	2	0	0	1	0	2	0	2	2	1	0	0	0	0	0	0	0	2	0	0	0	0	0	1	1	0	1	0	0	4	1	0	1	0	1	1	0
CL01511	Proteobacteria	Deltaproteobacteria	Aggregicoccus	1	0	0	1	0	1	0	0	0	1	2	1	0	0	0	1	0	1	0	0	0	1	0	0	0	1	0	0	0	0	0	1	1	0	0	3	1	2	2	2	0	0	0	0	1	0
CL01512	Proteobacteria	Deltaproteobacteria	Desulfovibrio	3	2	0	2	3	4	2	1	1	4	0	0	0	0	0	0	0	0	0	0	0	0	5	1	0	0	0	0	1	5	1	1	2	0	1	4	4	2	2	0	0	0	0	0	0	0
CL01513	Actinobacteria	Actinobacteria	Actinophytocola	0	0	1	0	0	0	1	1	0	0	0	2	0	2	0	1	0	0	6	0	1	1	0	0	0	0	2	0	0	0	2	0	0	0	0	0	2	6	0	1	4	2	2	0	0	0
CL01514	Proteobacteria	Gammaproteobacteria	Thioalbus	2	0	2	0	3	0	4	4	1	0	2	0	1	0	1	0	0	2	0	0	1	0	3	5	0	0	0	1	0	4	3	0	2	3	0	1	4	0	5	3	0	0	0	0	3	0
CL01515	Proteobacteria	Alphaproteobacteria	Novispirillum	1	1	3	2	1	2	0	11	0	3	0	0	1	0	0	0	0	1	0	0	0	0	1	2	0	0	0	0	0	1	0	5	1	2	4	3	3	1	2	1	1	0	1	1	0	0
CL01516	Chloroflexi	Thermomicrobia	Sphaerobacter	0	0	0	0	0	0	0	0	0	0	0	0	0	0	0	0	0	1	1	0	4	0	0	2	5	2	0	0	2	0	0	0	0	0	0	0	0	0	0	2	1	1	1	1	2	0
CL01517	Proteobacteria	Deltaproteobacteria	Desulfatiglans	0	0	0	0	1	0	0	0	0	0	2	0	1	2	0	1	1	1	0	6	0	0	7	0	0	0	0	0	0	0	0	0	2	0	0	0	0	0	0	3	3	0	1	2	4	4
CL01518	Proteobacteria	Alphaproteobacteria	Methyloceanibacter	0	0	0	0	0	0	0	0	0	0	2	2	3	0	0	1	0	2	1	0	4	0	0	0	0	1	0	0	0	0	0	0	0	0	0	0	0	0	0	1	3	2	3	2	3	1
CL01519	Gemmatimonadetes	Gemmatimonadetes	Gemmatimonas	0	0	0	0	0	0	0	1	0	1	0	3	4	0	2	1	3	0	2	4	0	0	2	1	0	0	0	0	0	0	0	0	0	1	0	0	0	1	0	2	5	2	2	0	2	0
CL01520	Firmicutes	Clostridia	Cellulosilyticum	0	0	0	0	0	0	0	0	0	0	0	0	0	0	0	0	0	0	0	1	1	2	0	0	0	0	0	0	0	0	0	0	0	0	0	0	0	0	0	0	1	0	0	0	0	0
CL01521	Proteobacteria	Alphaproteobacteria	Halocynthiibacter	0	1	0	2	0	0	0	0	0	0	0	0	0	0	1	0	1	0	1	0	0	1	0	0	0	1	5	4	0	0	1	0	0	0	0	0	0	1	0	0	0	0	0	2	0	1
CL01522	Actinobacteria	Actinobacteria	Actinomadura	0	0	0	0	0	0	0	0	0	0	0	0	0	0	0	0	0	0	0	0	8	10	0	0	0	1	10	17	0	0	0	0	0	0	0	0	0	0	0	0	0	0	0	0	0	0
CL01523	Bacteroidetes	Sphingobacteriia	Ferruginibacter	0	0	0	1	0	0	0	0	1	2	2	1	1	2	6	0	0	0	2	0	0	0	1	0	0	0	0	0	1	0	0	0	0	0	1	0	0	0	0	0	4	2	4	2	0	0
CL01524	Proteobacteria	Deltaproteobacteria	Labilithrix	0	0	1	0	0	0	0	0	0	0	0	0	1	0	3	0	1	0	2	0	0	2	0	3	3	4	0	3	3	0	1	0	0	0	0	0	1	0	0	1	3	1	0	2	0	0
CL01525	Planctomycetes	Planctomycetia	Gemmata	0	0	2	0	1	1	1	2	0	0	0	0	3	2	3	2	0	1	2	3	0	0	1	0	0	0	0	0	0	1	1	0	1	1	0	1	0	0	1	4	5	4	3	1	0	5
CL01526	Actinobacteria	Actinobacteria	Gaiella	0	0	0	0	0	1	3	0	0	0	0	0	0	1	0	0	0	0	1	1	2	0	1	0	0	0	3	2	2	0	0	1	0	3	4	5	0	1	1	0	0	0	0	0	0	0
CL01527	Proteobacteria	Alphaproteobacteria	Rhodomicrobium	0	0	0	0	0	0	0	0	0	0	0	0	0	0	0	0	0	0	0	0	2	10	0	0	0	4	8	0	0	0	0	0	0	0	0	0	0	0	0	0	0	0	0	0	0	0
CL01528	Planctomycetes	Phycisphaerae	Tepidisphaera	0	1	0	1	0	0	2	0	1	0	0	4	0	5	2	2	1	0	3	1	0	1	1	0	1	1	0	0	0	0	0	0	1	0	0	0	2	0	0	2	0	0	0	1	4	0
CL01529	Planctomycetes	Planctomycetia	Singulisphaera	0	0	0	0	0	0	0	1	0	1	4	0	1	1	0	0	3	3	1	0	0	0	4	1	1	0	0	0	0	1	0	3	1	0	0	0	1	0	1	1	4	1	0	2	1	3
CL01530	Bacteroidetes	Cytophagia	Sporocytophaga	0	0	1	0	0	0	1	0	0	0	0	0	0	2	10	2	0	0	0	0	0	0	0	1	2	0	0	0	0	0	1	0	0	0	0	1	1	1	0	1	0	1	2	1	0	0
CL01531	Proteobacteria	Gammaproteobacteria	Povalibacter	0	0	0	2	2	0	0	0	0	1	4	4	3	0	0	4	1	1	0	0	0	0	2	0	0	0	0	0	0	0	0	0	0	0	0	0	1	0	1	4	1	2	2	0	0	0
CL01532	Proteobacteria	Gammaproteobacteria	Legionella	0	0	0	0	0	0	0	0	0	0	1	1	1	1	2	4	0	1	0	0	0	0	1	0	0	0	0	0	0	0	0	2	0	0	0	0	0	0	0	0	0	1	0	0	0	0
CL01533	Planctomycetes	Planctomycetia	Gemmata	0	0	1	3	0	3	0	1	0	1	2	0	3	4	0	2	2	0	8	0	0	0	0	0	0	0	0	0	0	0	0	0	2	1	0	1	2	2	2	1	7	1	1	2	8	3
CL01534	Planctomycetes	Phycisphaerae	Tepidisphaera	0	0	0	0	0	0	0	0	0	0	0	0	0	0	0	0	0	0	0	0	0	2	0	2	5	3	0	2	0	0	0	0	0	0	0	0	0	0	1	0	1	0	0	0	1	0
CL01535	Firmicutes	Clostridia	Caldicoprobacter	1	0	1	1	0	0	0	0	0	1	2	2	7	2	0	5	1	1	1	0	0	0	1	0	1	0	0	0	0	2	0	1	0	1	1	0	2	1	2	4	1	0	0	0	1	0
CL01536	Planctomycetes	Planctomycetia	Blastopirellula	0	0	1	1	0	1	1	1	0	1	1	0	0	4	0	0	2	0	2	3	0	0	2	1	0	0	0	0	0	0	0	1	1	1	0	1	0	0	0	0	3	1	3	3	0	1
CL01537	Proteobacteria	Deltaproteobacteria	Sorangium	0	0	0	0	0	0	0	0	0	0	0	1	0	0	8	1	0	0	0	0	0	0	0	1	7	7	0	0	2	0	0	0	0	0	0	0	0	0	0	0	0	0	0	1	2	2
CL01538	Bacteroidetes	Sphingobacteriia	Haliscomenobacter	0	0	1	0	0	0	0	0	2	0	0	2	0	1	0	0	1	0	0	1	0	0	0	0	0	0	0	0	0	0	0	0	0	0	0	0	2	0	0	0	0	0	1	0	0	1
CL01539	Verrucomicrobia	Verrucomicrobiae	Rubritalea	6	5	1	0	0	0	0	4	4	3	1	0	1	1	1	0	0	0	0	0	0	0	0	0	0	0	0	0	0	3	2	3	8	0	0	1	2	1	2	0	0	0	1	2	1	0
CL01540	Bacteroidetes	Sphingobacteriia	Flavisolibacter	0	0	0	0	0	0	0	0	0	0	0	0	0	0	18	0	0	0	0	0	0	0	0	3	6	2	0	0	8	0	0	0	0	0	0	0	0	1	0	1	0	0	0	0	0	0
CL01541	Verrucomicrobia	Verrucomicrobiae	Verrucomicrobium	0	0	0	0	1	0	0	0	1	0	2	1	2	0	0	1	0	0	3	0	0	0	0	0	0	0	0	0	0	0	0	0	1	0	0	1	0	0	0	1	1	0	0	0	0	1
CL01542	Gemmatimonadetes	Gemmatimonadetes	Gemmatimonas	1	1	1	4	3	1	3	0	2	1	2	4	0	0	0	0	0	2	1	0	0	2	0	0	0	0	0	0	0	2	5	3	1	4	0	2	0	9	0	0	0	0	0	2	1	0
CL01543	Verrucomicrobia	Verrucomicrobiae	Prosthecobacter	0	2	0	1	0	0	0	1	0	0	2	0	0	0	0	0	0	0	0	2	5	5	0	0	0	1	3	0	0	0	0	0	0	0	0	0	0	0	0	0	1	0	0	0	1	0
CL01544	Planctomycetes	Planctomycetia	Gemmata	2	2	2	1	2	0	2	0	1	1	0	0	1	2	1	4	2	1	4	1	0	0	0	1	0	0	0	0	0	0	0	0	4	3	0	0	5	1	1	2	0	5	0	2	3	5
CL01545	Planctomycetes	Planctomycetia	Thermogutta	3	2	2	2	0	2	1	1	2	0	0	3	0	2	1	0	1	0	0	0	0	2	1	0	0	0	2	0	0	1	0	1	0	1	1	1	1	0	0	1	2	1	0	0	0	0
CL01546	Proteobacteria	Betaproteobacteria	Rhodoferax	0	0	0	1	0	0	0	0	0	1	0	0	0	0	0	0	0	0	0	0	0	2	0	0	0	0	0	0	0	0	0	0	0	0	0	0	0	0	0	0	0	0	0	0	0	1
CL01547	Proteobacteria	Gammaproteobacteria	Legionella	0	0	0	1	0	0	0	0	0	0	4	2	0	1	0	2	1	0	0	0	0	0	0	0	0	0	0	0	1	1	2	1	5	0	2	0	2	0	1	1	0	0	0	0	0	1
CL01548	Actinobacteria	Actinobacteria	Mycobacterium	0	0	0	0	0	0	0	0	0	0	0	0	0	0	0	0	0	0	0	0	3	16	0	0	0	3	3	3	0	0	0	0	0	0	0	0	0	0	0	0	0	0	0	0	0	0
CL01549	Firmicutes	Clostridia	Clostridium sensu stricto	0	0	0	2	6	1	0	0	0	1	0	1	0	0	0	0	0	0	0	1	0	0	4	3	3	1	3	0	1	0	1	0	0	0	0	1	4	0	3	2	0	0	0	0	0	0
CL01550	Tenericutes	Mollicutes	Spiroplasma	1	0	0	0	0	0	0	1	1	0	0	0	1	0	0	2	1	0	0	1	0	0	0	0	0	0	0	0	0	0	0	0	0	0	0	0	0	0	0	0	1	2	0	0	0	0
CL01551	Actinobacteria	Actinobacteria	Gaiella	1	3	1	3	1	3	3	1	2	0	0	0	0	0	0	0	0	0	0	0	0	1	0	1	0	1	0	0	0	0	3	3	2	2	2	1	1	6	3	0	1	0	0	0	0	0
CL01552	Proteobacteria	Alphaproteobacteria	Sphingomonas	0	0	2	0	0	0	0	0	0	0	0	1	0	0	1	2	0	0	0	0	0	0	0	3	4	0	0	0	3	0	0	0	0	0	0	0	0	0	1	0	0	1	1	0	0	2
CL01553	Proteobacteria	Alphaproteobacteria	Nitrospirillum	0	0	0	0	0	0	0	0	0	0	0	0	0	3	0	0	0	0	0	1	0	0	0	1	5	3	1	0	3	0	0	0	0	0	0	0	0	0	0	0	0	1	0	1	0	0
CL01554	Gemmatimonadetes	Gemmatimonadetes	Gemmatimonas	1	0	4	0	1	1	3	0	0	2	0	0	0	0	0	0	0	0	0	0	0	2	2	2	0	0	0	0	0	2	6	3	1	0	0	0	4	1	4	2	2	0	0	0	1	0
CL01555	Actinobacteria	Actinobacteria	Euzebya	0	0	1	0	0	0	0	1	0	0	0	0	0	1	1	0	0	0	0	0	0	0	0	0	1	1	0	1	2	0	1	1	1	0	1	0	0	0	1	0	2	2	0	0	1	0
CL01556	Bacteroidetes	Cytophagia	Fulvivirga	0	0	1	2	0	1	0	0	0	1	0	0	1	0	0	0	2	1	1	0	0	0	0	0	0	0	0	0	0	2	0	0	1	0	1	0	1	0	2	1	1	0	0	0	0	0
CL01557	Proteobacteria	Alphaproteobacteria	Constrictibacter	0	0	0	1	0	0	1	0	1	0	1	0	1	1	1	5	2	2	2	1	0	0	0	1	0	2	0	0	0	1	0	0	1	0	2	1	0	2	0	3	2	0	6	2	3	0
CL01558	Planctomycetes	Phycisphaerae	Tepidisphaera	0	0	0	0	0	0	0	0	0	0	0	0	0	0	2	0	0	1	0	0	7	0	0	2	0	1	0	0	1	0	0	0	0	0	0	0	0	0	0	1	0	0	4	0	2	0
CL01559	Proteobacteria	Deltaproteobacteria	Desulforegula	0	0	1	0	0	0	0	0	0	0	0	0	0	0	0	0	0	0	0	0	8	9	0	0	0	6	8	5	0	0	0	0	0	0	0	0	0	0	0	0	0	0	0	0	0	0
CL01560	Planctomycetes	Phycisphaerae	Tepidisphaera	0	1	1	1	1	1	0	3	7	1	3	0	1	2	1	0	0	2	3	0	0	0	5	2	0	1	1	0	0	0	0	4	1	0	2	3	5	0	0	1	0	1	2	0	2	2
CL01561	Proteobacteria	Gammaproteobacteria	Legionella	0	0	0	0	0	0	0	0	0	0	0	0	0	0	0	0	0	0	0	0	5	12	0	0	0	8	4	4	0	0	0	0	0	0	0	0	0	0	0	0	0	0	0	0	0	0
CL01562	Actinobacteria	Actinobacteria	Aciditerrimonas	1	0	0	1	0	1	1	0	3	1	0	1	1	0	4	0	1	0	0	0	0	0	2	2	5	1	0	0	2	0	0	1	0	4	7	1	1	8	0	2	0	0	0	0	1	0
CL01563	Chloroflexi	Thermomicrobia	Nitrolancea	0	0	0	0	0	0	0	0	0	0	0	5	1	1	4	0	1	1	1	0	0	0	0	3	3	0	1	1	2	0	0	0	0	0	0	0	0	0	0	0	0	0	0	0	0	0
CL01564	Proteobacteria	Betaproteobacteria	Ferritrophicum	0	0	0	0	0	1	0	0	0	0	0	4	1	2	3	2	0	1	0	6	0	0	0	2	1	1	0	0	0	0	0	0	0	1	0	0	1	1	0	3	0	0	2	1	2	0
CL01565	Planctomycetes	Planctomycetia	Singulisphaera	0	0	0	1	0	0	0	0	0	1	0	1	0	0	4	0	1	1	1	1	0	0	0	2	0	0	0	0	4	0	1	0	0	0	0	0	0	0	0	0	1	0	0	3	6	4
CL01566	Planctomycetes	Phycisphaerae	Tepidisphaera	2	4	0	3	4	1	3	1	1	0	0	0	0	0	0	0	0	0	0	0	0	0	8	0	1	0	0	0	0	1	0	5	3	0	2	2	2	1	1	0	1	0	0	0	0	0
CL01567	Actinobacteria	Actinobacteria	Nocardioides	2	0	0	0	0	0	0	3	0	1	0	0	0	0	1	1	0	0	2	2	0	0	0	1	0	0	0	1	0	2	1	2	2	0	1	1	0	0	2	1	1	0	2	2	2	0
CL01568	Verrucomicrobia	Verrucomicrobiae	Verrucomicrobium	0	0	0	0	0	1	0	2	0	0	2	0	2	2	3	2	1	1	3	3	0	0	0	1	0	0	0	2	0	0	0	1	1	1	0	1	0	0	0	3	1	1	1	2	2	2
CL01569	Verrucomicrobia	Verrucomicrobiae	Verrucomicrobium	0	0	0	0	0	0	0	0	0	0	1	0	1	0	1	2	2	4	2	4	0	2	0	2	0	0	0	0	0	0	0	0	0	0	0	0	0	0	0	2	6	2	2	1	4	2
CL01570	Proteobacteria	Alphaproteobacteria	Pseudolabrys	0	2	1	0	1	0	0	0	1	3	2	1	1	1	0	0	0	0	0	1	1	2	0	0	0	1	0	0	0	1	1	1	0	0	3	1	0	1	0	0	3	1	0	3	1	0
CL01571	Actinobacteria	Actinobacteria	Solirubrobacter	0	1	0	0	2	0	0	2	0	0	0	0	2	4	1	0	1	1	2	1	0	0	0	0	4	0	0	0	2	0	1	1	3	0	0	1	0	0	0	5	1	3	2	0	7	0
CL01572	Bacteroidetes	Cytophagia	Hymenobacter	0	0	0	0	0	0	0	0	0	0	0	0	0	0	0	0	0	0	0	0	0	0	0	0	13	2	0	0	3	0	0	0	0	0	0	0	0	0	0	0	0	0	2	0	0	0
CL01573	Planctomycetes	Planctomycetia	Planctopirus	0	0	0	0	1	0	1	0	0	0	0	1	1	0	1	1	2	1	1	0	0	0	0	0	0	0	4	3	0	2	0	0	1	3	0	0	0	0	0	0	3	0	0	0	0	2
CL01574	Firmicutes	Clostridia	Caloramator	0	0	0	0	0	0	0	0	0	1	0	0	0	0	1	0	0	0	0	0	0	2	0	0	0	0	1	0	0	0	0	0	0	0	0	0	0	0	0	0	0	0	0	0	0	0
CL01575	Proteobacteria	Deltaproteobacteria	Vulgatibacter	0	5	0	0	0	0	0	3	2	0	0	0	0	0	0	0	0	0	0	0	0	0	0	0	1	0	0	2	0	5	1	4	2	0	2	0	1	0	2	0	0	0	0	0	0	0
CL01576	Bacteroidetes	Cytophagia	Spirosoma	1	0	1	0	0	0	0	0	0	0	0	0	0	0	0	0	2	0	1	0	0	0	0	0	2	0	0	1	1	1	0	0	0	0	1	0	0	0	0	0	4	1	0	0	0	1
CL01577	Proteobacteria	Alphaproteobacteria	Pseudolabrys	0	0	0	1	0	0	0	0	0	0	0	0	0	0	2	0	0	0	0	0	1	10	0	0	0	0	5	1	0	0	0	0	0	0	0	0	0	0	0	0	2	2	3	2	0	0
CL01578	Chloroflexi	Thermomicrobia	Sphaerobacter	0	0	1	3	1	3	0	1	2	2	0	0	0	1	0	0	0	3	0	0	0	0	0	1	0	0	1	0	0	1	3	3	7	0	2	2	1	0	1	1	0	0	1	0	0	0
CL01579	Firmicutes	Clostridia	Ruminococcus	2	1	0	6	4	0	2	1	4	0	0	0	0	0	0	0	0	0	0	0	0	0	3	0	1	0	3	1	0	1	0	1	1	2	2	1	2	0	2	2	0	0	2	0	2	0
CL01580	Chlamydiae	Chlamydiia	Parachlamydia	0	1	0	0	0	0	2	0	0	1	1	0	0	0	0	4	0	0	6	1	0	0	0	0	0	0	0	0	0	0	0	0	1	0	1	0	0	0	0	1	0	1	1	1	0	3
CL01581	Proteobacteria	Alphaproteobacteria	Methylobacterium	0	0	0	0	0	0	0	0	0	0	0	0	0	0	0	0	0	0	0	1	0	0	0	2	2	2	0	0	2	0	0	0	0	0	0	0	0	0	0	0	0	0	0	0	0	0
CL01582	Firmicutes	Clostridia	Oceanirhabdus	0	0	0	0	0	0	0	0	0	0	0	0	0	0	0	0	0	0	0	0	0	0	0	0	0	0	0	0	0	0	0	0	0	0	0	0	0	0	1	0	3	0	0	0	0	1
CL01583	Proteobacteria	Alphaproteobacteria	Altererythrobacter	0	0	0	0	0	0	0	0	0	0	0	0	0	0	0	0	0	0	0	0	0	0	0	0	11	0	1	0	0	0	0	0	0	0	0	0	0	0	0	1	0	0	0	0	0	0
CL01584	Verrucomicrobia	Verrucomicrobiae	Luteolibacter	0	0	0	0	0	0	0	1	0	0	0	0	0	0	0	0	0	0	0	0	0	0	0	0	0	0	0	0	0	0	5	0	0	0	0	1	0	0	0	0	2	3	0	0	0	0
CL01585	Proteobacteria	Gammaproteobacteria	Spiribacter	0	0	0	0	1	1	0	0	0	0	0	0	3	1	0	0	0	1	0	0	0	0	0	0	0	0	0	0	0	0	0	0	0	0	0	0	0	0	0	2	0	0	0	0	0	0
CL01586	Planctomycetes	Planctomycetia	Gemmata	3	6	0	0	3	0	0	5	0	7	0	0	0	0	0	0	0	0	0	0	0	0	0	0	1	0	2	0	0	3	1	4	3	2	1	6	0	0	7	0	0	0	0	0	0	0
CL01587	Proteobacteria	Alphaproteobacteria	Devosia	0	1	3	1	1	1	2	1	0	0	0	3	0	0	0	1	3	0	0	0	0	0	0	0	0	0	0	2	0	0	1	0	0	1	0	0	2	0	1	0	1	1	1	0	2	0
CL01588	Proteobacteria	Alphaproteobacteria	Sandaracinobacter	1	0	0	1	1	1	1	0	1	3	3	1	0	0	1	1	1	0	0	1	0	3	1	0	0	0	0	0	0	0	4	3	1	1	0	0	0	0	1	1	1	2	0	2	2	0
CL01589	Proteobacteria	Gammaproteobacteria	Povalibacter	0	0	0	0	0	0	0	0	0	0	0	0	0	0	0	0	0	0	0	0	0	14	0	0	0	1	4	2	0	0	0	0	0	0	0	0	0	0	0	0	0	0	0	1	0	0
CL01590	Proteobacteria	Alphaproteobacteria	Devosia	3	1	2	4	4	3	5	0	2	2	0	0	0	0	0	0	0	0	0	0	0	0	1	1	0	0	1	0	0	4	0	2	4	1	1	0	4	0	1	0	0	0	1	0	0	0
CL01591	Proteobacteria	Betaproteobacteria	Burkholderia	0	1	0	0	0	0	0	0	0	0	0	1	5	0	0	2	0	1	1	0	0	0	0	0	0	0	0	0	0	1	0	0	0	0	0	1	0	1	0	5	1	1	3	0	1	1
CL01592	Firmicutes	Erysipelotrichia	Clostridium XVIII	0	0	0	0	0	0	0	0	0	0	0	0	0	0	0	1	0	1	0	0	0	0	0	0	0	0	0	0	1	0	0	1	1	0	0	0	1	0	0	0	1	0	0	0	0	0
CL01593	Actinobacteria	Actinobacteria	Conexibacter	2	2	0	3	0	1	1	0	2	0	0	0	0	0	0	0	0	0	0	0	1	0	0	0	0	0	0	3	0	4	1	5	0	0	0	6	0	3	1	0	0	0	0	0	0	0
CL01594	Proteobacteria	Betaproteobacteria	Zoogloea	0	0	0	0	0	0	0	0	0	0	1	10	1	2	0	3	2	0	3	1	0	0	0	0	6	1	1	0	5	0	0	0	0	0	0	0	0	0	0	0	0	1	0	2	2	1
CL01595	Actinobacteria	Actinobacteria	Jatrophihabitans	0	0	0	0	0	0	0	0	0	0	0	44	0	0	0	0	0	0	0	0	0	0	0	0	0	0	0	0	0	0	0	0	0	0	0	0	0	0	0	0	0	0	0	0	0	0
CL01596	Verrucomicrobia	Verrucomicrobiae	Luteolibacter	0	0	1	0	0	0	0	0	0	0	1	1	1	1	0	0	0	0	0	0	0	0	0	0	0	0	0	0	0	1	1	0	0	0	0	0	0	0	0	0	1	1	0	0	0	0
CL01597	Proteobacteria	Alphaproteobacteria	Acidocella	0	0	0	0	0	0	0	0	0	0	0	0	0	0	0	0	0	0	0	0	9	11	0	0	0	1	6	11	0	0	0	0	0	0	0	0	0	0	0	0	0	0	0	0	0	0
CL01598	Chloroflexi	Chloroflexia	Oscillochloris	0	0	0	0	0	0	0	0	0	0	0	2	1	2	0	1	0	0	3	3	0	0	0	3	2	0	0	0	0	0	0	0	0	0	0	0	0	0	0	0	4	0	2	1	3	0
CL01599	Bacteroidetes	Sphingobacteriia	Flavihumibacter	0	0	1	0	0	0	0	0	0	0	2	0	0	0	0	0	7	1	4	1	0	0	0	2	1	0	0	0	0	0	0	0	0	0	0	0	0	0	0	1	2	3	1	1	0	0
CL01600	Actinobacteria	Actinobacteria	Ilumatobacter	5	1	2	3	4	3	4	4	2	1	0	0	0	0	0	0	0	0	0	0	0	0	1	0	0	0	0	0	0	1	0	0	1	1	4	0	3	2	4	0	0	0	0	0	0	0
CL01601	Proteobacteria	Gammaproteobacteria	Yersinia	0	0	0	0	1	0	0	0	0	0	0	0	0	0	0	0	1	0	0	0	0	0	0	0	0	0	0	0	0	0	5	0	0	0	0	0	0	0	0	0	0	2	0	0	0	0
CL01602	Planctomycetes	Planctomycetia	Blastopirellula	0	0	0	3	1	0	2	0	0	1	1	1	2	2	1	2	3	0	0	1	0	0	3	1	0	0	0	0	0	0	1	2	2	2	0	0	0	0	3	1	3	0	0	3	0	4
CL01603	Proteobacteria	Betaproteobacteria	Tepidimonas	0	0	0	0	0	0	0	0	0	0	0	0	0	0	0	0	0	0	0	0	2	5	0	0	0	3	9	1	0	0	0	0	0	0	0	0	0	0	0	0	0	0	0	0	0	0
CL01604	Planctomycetes	Planctomycetia	Zavarzinella	2	0	1	2	0	4	1	0	0	0	0	0	0	2	0	2	0	1	1	1	6	0	1	0	0	0	1	0	0	0	1	0	1	2	1	0	1	2	1	0	1	0	0	3	0	0
CL01605	Actinobacteria	Actinobacteria	Conexibacter	0	0	3	0	0	0	0	0	0	1	1	0	2	1	0	1	3	1	10	0	0	0	0	0	0	0	0	0	0	0	0	0	1	0	0	0	2	0	0	0	9	0	4	4	0	1
CL01606	Actinobacteria	Actinobacteria	Leifsonia	0	0	0	0	0	0	0	0	0	1	0	0	1	0	0	1	0	1	0	0	4	0	0	0	4	0	6	0	1	1	0	0	0	0	0	1	0	0	0	0	0	2	1	0	1	1
CL01607	Proteobacteria	Deltaproteobacteria	Vulgatibacter	2	1	0	4	3	2	0	1	0	4	0	0	0	0	0	0	0	0	0	0	0	0	1	0	0	1	0	0	0	1	1	3	5	2	1	3	5	2	5	2	0	0	0	0	1	0
CL01608	Actinobacteria	Actinobacteria	Gaiella	2	1	0	6	4	6	4	0	2	0	0	0	0	0	0	0	0	0	0	0	0	0	0	0	0	0	0	0	0	3	0	1	0	4	7	4	0	4	0	0	0	0	0	0	0	0
CL01609	Planctomycetes	Planctomycetia	Candidatus Brocadia	0	1	0	0	0	0	0	0	0	0	0	0	0	11	1	0	0	0	1	4	0	0	0	0	0	0	0	0	0	0	0	1	1	0	0	0	0	0	0	2	2	5	0	12	7	0
CL01610	Proteobacteria	Alphaproteobacteria	Limimonas	0	0	2	0	0	0	0	0	0	1	0	0	0	0	1	1	0	0	0	0	0	0	0	0	0	0	0	0	0	1	0	0	0	0	0	0	0	0	0	1	0	2	1	0	4	0
CL01611	Firmicutes	Clostridia	Anaerosolibacter	0	0	0	0	0	1	0	0	0	0	0	6	0	4	0	0	0	1	0	0	0	0	0	0	0	0	0	0	0	0	0	0	0	0	0	0	0	0	0	1	2	1	0	0	1	0
CL01612	Proteobacteria	Gammaproteobacteria	Povalibacter	0	1	2	1	0	0	0	0	0	0	0	0	1	0	0	4	0	0	0	0	0	0	2	0	0	0	3	0	0	0	6	2	0	0	1	0	0	1	0	11	0	0	2	1	0	0
CL01613	Planctomycetes	Planctomycetia	Gemmata	0	4	0	0	2	0	0	3	0	3	0	0	2	1	1	1	0	1	10	0	0	0	0	0	0	0	0	0	0	1	0	1	0	1	0	1	0	0	1	0	0	1	1	2	0	6
CL01614	Firmicutes	Bacilli	Thermoflavimicrobium	2	1	1	0	0	0	0	2	0	0	0	0	0	0	0	0	0	0	0	0	0	0	4	3	2	0	3	0	0	0	4	3	2	0	0	0	0	0	1	0	0	0	0	0	0	0
CL01615	Bacteroidetes	Sphingobacteriia	Solitalea	0	4	0	0	1	1	0	0	0	0	0	2	0	4	0	2	1	4	0	3	0	0	1	0	1	0	0	0	0	2	1	1	0	1	0	0	0	0	0	2	0	3	1	2	0	0
CL01616	Bacteroidetes	Cytophagia	Sporocytophaga	0	0	1	2	0	0	0	1	0	0	1	2	0	0	1	4	2	3	2	2	0	0	0	0	2	0	0	0	0	0	1	1	1	0	2	1	2	0	0	2	1	1	0	0	0	0
CL01617	Bacteroidetes	Sphingobacteriia	Sediminibacterium	0	0	0	0	0	0	0	0	0	0	0	0	0	0	0	0	0	0	0	0	0	0	0	0	0	0	0	0	0	0	0	0	0	0	0	0	0	0	0	0	1	0	0	0	0	0
CL01618	Verrucomicrobia	Verrucomicrobiae	Roseimicrobium	2	1	0	2	0	0	0	0	0	2	2	0	0	0	0	2	0	2	0	0	0	0	0	0	0	0	0	0	0	2	2	1	2	2	0	3	0	0	0	2	0	1	4	0	1	0
CL01619	Planctomycetes	Planctomycetia	Gemmata	0	0	0	0	0	0	1	2	1	1	1	0	2	2	2	0	2	1	3	0	0	0	0	1	0	0	0	0	0	1	1	1	0	1	0	3	1	1	2	4	2	0	1	1	3	0
CL01620	Proteobacteria	Alphaproteobacteria	Croceicoccus	0	0	0	0	0	0	0	0	0	0	0	0	0	0	0	0	0	0	0	0	0	0	0	5	7	6	0	0	1	0	0	0	0	0	0	0	0	0	0	0	0	0	0	0	0	1
CL01621	Proteobacteria	Alphaproteobacteria	Methylobacterium	0	0	1	0	0	0	0	0	0	1	0	1	0	1	3	0	0	0	1	0	0	0	0	0	0	0	0	0	0	0	0	0	0	0	0	0	0	0	0	0	0	1	1	0	0	1
CL01622	Firmicutes	Bacilli	Caldibacillus	0	0	1	0	0	0	0	1	0	0	0	0	0	0	0	0	0	0	0	1	2	0	0	2	0	3	0	0	7	0	0	0	0	0	0	0	0	0	0	0	0	1	0	0	0	0
CL01623	Proteobacteria	Deltaproteobacteria	Desulfosalsimonas	2	0	0	0	1	1	0	0	1	0	2	1	3	1	0	1	3	2	3	1	0	0	0	0	0	0	0	0	0	0	1	0	2	0	0	0	0	1	1	1	2	0	0	3	0	0
CL01624	Verrucomicrobia	Verrucomicrobiae	Brevifollis	0	0	0	0	0	0	0	0	0	0	1	1	0	0	0	2	0	0	0	0	1	0	0	0	1	2	0	1	7	0	0	0	0	0	0	0	0	0	0	0	1	1	0	0	2	0
CL01625	Proteobacteria	Deltaproteobacteria	Sandaracinus	0	0	1	0	0	0	1	2	0	0	0	0	0	0	2	1	1	0	0	1	0	0	0	0	2	2	0	0	0	0	2	0	1	1	1	2	0	2	0	0	0	0	4	0	0	1
CL01626	Proteobacteria	Gammaproteobacteria	Paraperlucidibaca	4	1	0	0	1	0	0	2	4	0	0	0	0	0	0	0	0	1	0	1	0	0	5	2	1	0	0	0	2	2	0	2	2	2	1	0	1	1	1	0	0	1	0	0	0	0
CL01627	Bacteroidetes	Sphingobacteriia	Niabella	0	0	0	0	0	0	0	0	1	0	0	0	1	0	0	1	2	0	0	0	0	1	0	0	2	0	3	0	0	0	0	1	0	0	0	0	0	0	0	0	2	0	3	0	0	0
CL01628	Cyanobacteria/Chloroplast	Chloroplast	Bacillariophyta	0	0	0	0	0	0	0	0	0	0	1	0	0	0	0	0	0	0	0	0	2	3	0	0	0	0	0	1	0	0	0	0	0	0	0	0	0	0	0	0	0	0	0	0	0	0
CL01629	Proteobacteria	Deltaproteobacteria	Desulfococcus	1	0	0	2	0	0	0	1	1	0	11	0	9	0	0	0	0	4	0	0	0	2	9	0	0	0	0	0	0	0	1	0	0	0	0	0	0	0	0	2	5	0	0	0	4	0
CL01630	Proteobacteria	Deltaproteobacteria	Haliangium	1	1	1	1	2	0	0	0	3	1	1	0	1	1	0	0	0	1	1	0	0	0	4	2	0	0	1	0	0	0	0	0	3	0	0	0	1	2	3	1	2	1	1	0	0	2
CL01631	Proteobacteria	Gammaproteobacteria	Pantoea	1	0	1	1	0	0	2	0	3	1	5	2	4	2	1	3	1	1	1	4	0	0	3	0	0	0	0	0	0	0	0	3	0	0	0	0	1	1	2	1	1	2	0	1	7	0
CL01632	Chloroflexi	Chloroflexia	Kallotenue	0	0	1	3	1	3	2	2	1	1	0	1	0	0	0	0	1	1	0	0	0	0	1	1	0	0	0	1	0	0	1	1	0	5	5	6	1	5	1	0	0	1	1	0	0	0
CL01633	Bacteroidetes	Cytophagia	Cytophaga	0	0	0	0	0	0	0	0	0	0	0	0	2	0	2	0	2	0	1	1	0	0	0	1	2	0	2	0	0	1	0	0	0	0	0	0	1	0	1	3	1	1	3	0	1	0
CL01634	Actinobacteria	Actinobacteria	Gaiella	1	0	1	0	2	0	0	0	0	0	0	3	4	0	0	3	2	1	1	2	0	0	0	0	0	0	2	0	0	0	0	0	0	1	0	0	0	0	1	0	2	0	2	1	0	1
CL01635	Firmicutes	Clostridia	Anaerobacter	1	1	0	0	0	0	0	0	1	0	4	0	0	1	0	0	0	2	0	0	7	0	2	0	0	0	0	0	0	1	4	0	0	0	0	4	1	0	2	5	0	0	0	0	2	0
CL01636	Planctomycetes	Planctomycetia	Blastopirellula	0	2	1	1	0	2	3	0	0	0	0	0	0	1	0	3	2	0	2	0	0	0	0	0	0	0	6	0	0	2	1	2	1	3	0	2	1	2	1	1	1	0	0	0	0	0
CL01637	Proteobacteria	Betaproteobacteria	Thauera	0	0	0	0	0	1	1	1	0	1	4	0	10	1	0	4	2	2	0	0	0	0	1	0	0	0	1	1	0	0	0	1	0	1	1	2	0	0	0	0	1	0	0	6	2	0
CL01638	Planctomycetes	Planctomycetia	Gemmata	1	0	2	0	1	2	1	1	0	2	1	0	2	1	3	0	0	0	1	1	0	0	1	1	0	0	0	0	0	3	0	5	1	1	0	0	2	0	0	0	2	1	1	1	3	5
CL01639	Proteobacteria	Alphaproteobacteria	Sphingomonas	0	2	2	0	0	1	0	0	1	1	0	0	0	2	0	1	1	1	0	0	0	0	7	5	1	4	1	0	3	0	0	0	0	1	0	0	3	5	3	0	0	0	2	1	2	0
CL01640	Proteobacteria	Deltaproteobacteria	Desulfacinum	1	1	0	2	2	4	2	2	0	1	0	0	0	0	0	0	0	0	0	0	0	0	0	0	0	0	0	0	0	5	2	3	2	1	3	0	1	0	1	0	0	0	0	0	0	0
CL01641	Firmicutes	Clostridia	Christensenella	0	0	0	0	0	1	0	1	1	0	3	0	3	1	0	0	0	0	0	1	0	0	0	1	1	0	0	0	0	2	0	0	3	1	2	1	0	2	0	1	0	4	0	1	1	0
CL01642	Actinobacteria	Actinobacteria	Ilumatobacter	1	0	0	0	0	0	2	0	0	0	0	0	2	5	1	2	4	1	4	0	0	0	1	4	0	0	0	0	0	0	0	0	0	0	0	0	0	0	0	0	5	0	2	1	3	0
CL01643	Planctomycetes	Planctomycetia	Gimesia	0	0	0	1	1	1	0	1	0	0	6	0	1	1	1	1	1	4	2	0	0	0	0	1	0	0	0	0	0	0	0	1	1	1	0	0	2	0	1	1	3	3	1	0	3	2
CL01644	Firmicutes	Bacilli	Enterococcus	0	0	0	0	0	0	0	0	0	0	0	0	0	0	0	0	0	0	0	0	0	0	0	4	3	6	2	2	7	0	0	0	0	1	1	0	0	0	0	0	0	0	1	2	0	0
CL01645	Planctomycetes	Planctomycetia	Blastopirellula	0	0	0	2	0	1	0	0	0	0	1	1	0	0	1	2	1	0	2	0	3	0	0	0	0	1	0	1	0	0	0	0	1	0	0	0	0	0	0	0	2	3	0	2	0	1
CL01646	Actinobacteria	Actinobacteria	Gaiella	1	0	0	5	2	8	2	1	3	4	0	0	0	0	0	0	0	0	0	0	0	0	1	1	0	0	0	1	0	3	1	1	1	6	7	1	0	2	1	0	0	0	0	0	0	0
CL01647	Firmicutes	Bacilli	Ureibacillus	1	0	1	2	2	3	1	3	2	3	3	0	0	1	0	0	0	0	0	2	0	0	3	1	0	0	0	0	0	1	2	1	3	0	1	0	1	1	1	1	0	0	0	0	2	0
CL01648	Planctomycetes	Planctomycetia	Zavarzinella	3	0	1	4	0	1	3	5	0	4	0	0	0	0	0	0	0	0	0	0	0	0	0	0	0	0	0	0	0	3	3	4	1	1	5	4	0	0	5	0	0	0	0	0	0	0
CL01649	Firmicutes	Clostridia	Oscillibacter	0	1	0	0	0	0	0	0	0	0	0	0	1	1	0	0	0	0	0	0	2	0	0	0	0	0	0	2	0	1	0	0	0	0	0	0	0	0	0	0	1	0	0	0	0	0
CL01650	Actinobacteria	Actinobacteria	Conexibacter	0	0	4	0	0	0	0	0	0	0	0	0	0	0	0	0	0	0	0	0	7	8	0	0	0	2	2	8	0	0	0	0	0	0	0	0	0	0	0	0	0	0	0	0	0	0
CL01651	Proteobacteria	Alphaproteobacteria	Rhodobaca	1	0	0	0	2	0	0	0	0	0	0	4	0	0	0	0	0	0	0	0	0	0	1	0	0	0	0	0	0	0	0	1	0	0	0	0	0	8	1	0	0	0	0	0	0	0
CL01652	Chloroflexi	Chloroflexia	Roseiflexus	0	0	0	0	0	0	0	0	0	0	0	1	11	10	0	2	0	0	2	7	0	0	1	4	0	0	1	0	0	0	0	0	0	0	0	0	0	2	0	1	4	0	2	0	5	1
CL01653	Planctomycetes	Planctomycetia	Blastopirellula	2	4	2	2	2	0	1	0	0	5	1	1	1	1	0	0	0	1	1	1	0	0	0	0	1	0	0	0	0	2	2	2	0	1	0	1	3	2	2	1	1	1	0	1	0	1
CL01654	Proteobacteria	Alphaproteobacteria	Roseinatronobacter	0	2	1	1	1	1	1	0	2	0	0	3	1	0	0	0	2	0	1	0	0	0	0	0	0	0	0	0	0	0	0	0	1	2	1	0	0	0	4	1	0	1	0	0	0	0
CL01655	Proteobacteria	Alphaproteobacteria	Oceanicella	1	1	0	2	0	2	0	1	3	1	0	0	0	0	0	0	0	0	0	0	0	0	1	0	0	0	0	0	0	2	0	2	4	1	3	2	0	2	1	0	0	0	0	0	0	0
CL01656	Gemmatimonadetes	Gemmatimonadetes	Gemmatimonas	0	1	0	2	0	0	2	0	2	2	10	0	1	0	0	1	0	1	0	0	0	0	2	2	0	0	0	0	0	2	0	0	0	0	0	1	6	0	3	4	0	0	0	0	0	0
CL01657	Proteobacteria	Alphaproteobacteria	Brevundimonas	0	0	0	0	0	0	0	0	0	0	0	0	0	1	1	0	0	0	0	0	0	0	0	0	0	0	0	0	0	0	0	0	0	0	0	0	0	0	0	0	0	0	0	0	0	0
CL01658	Proteobacteria	Deltaproteobacteria	Corallococcus	0	1	0	0	2	2	0	0	1	1	2	0	0	1	1	0	1	2	0	0	2	1	0	0	1	1	4	1	2	0	0	0	0	1	0	0	0	1	0	3	1	0	1	1	1	1
CL01659	Proteobacteria	Alphaproteobacteria	Nitrospirillum	2	0	0	0	0	0	0	2	2	1	1	0	0	0	2	0	0	0	1	1	1	0	6	4	0	1	0	2	1	0	0	2	1	2	0	0	0	0	2	0	0	0	1	0	0	0
CL01660	Firmicutes	Clostridia	Christensenella	0	0	1	0	0	0	0	0	2	0	1	1	1	1	2	1	3	0	1	0	0	0	0	3	1	0	0	0	2	0	0	0	0	0	0	0	0	2	0	1	2	3	8	1	1	1
CL01661	Planctomycetes	Planctomycetia	Gemmata	2	0	0	0	0	0	0	0	0	1	6	1	2	0	0	5	1	5	1	0	0	0	1	1	0	0	0	0	0	0	0	0	0	0	0	0	0	1	0	2	3	0	1	1	4	6
CL01662	Actinobacteria	Actinobacteria	Gaiella	0	0	0	5	0	1	0	0	1	0	0	0	0	0	0	0	0	0	0	0	0	2	11	6	1	0	0	0	1	0	0	0	0	2	1	0	0	2	0	0	0	0	0	0	0	0
CL01663	Proteobacteria	Alphaproteobacteria	Magnetovibrio	0	0	0	0	0	0	0	0	0	0	0	0	0	0	0	0	0	0	0	0	0	7	0	0	0	0	3	1	0	0	0	0	0	0	0	0	0	0	0	0	0	0	0	0	0	0
CL01664	Proteobacteria	Gammaproteobacteria	Legionella	0	0	0	0	0	0	0	0	0	0	0	0	0	0	0	0	0	0	0	0	8	1	0	0	0	2	6	4	0	0	0	0	0	0	0	0	0	0	0	0	0	0	0	0	0	0
CL01665	Firmicutes	Clostridia	Desulfotomaculum	2	0	1	2	0	4	0	1	2	2	4	0	0	1	1	1	0	0	0	1	0	0	0	0	0	1	3	0	0	3	3	0	1	1	1	1	1	1	1	1	1	0	1	0	1	0
CL01666	Proteobacteria	Alphaproteobacteria	Rhodocista	0	0	0	0	0	0	0	0	0	0	0	1	0	0	0	0	0	0	0	0	5	14	0	0	0	1	7	8	0	0	0	0	0	0	0	0	0	0	0	0	0	0	0	0	0	0
CL01667	Planctomycetes	Phycisphaerae	Phycisphaera	0	0	1	0	2	1	2	1	0	0	0	0	0	0	0	0	0	3	0	1	0	0	10	0	0	0	0	0	0	2	0	3	0	0	1	0	1	1	2	0	0	0	0	1	1	0
CL01668	Proteobacteria	Alphaproteobacteria	Novosphingobium	0	0	1	0	0	0	0	0	1	0	0	0	1	2	5	1	2	1	0	0	1	0	0	0	0	0	1	0	3	0	0	0	0	0	1	0	0	0	0	0	1	1	9	3	3	0
CL01669	Firmicutes	Clostridia	Lutispora	3	6	1	1	1	1	5	2	2	4	1	0	0	0	0	0	0	0	1	0	0	0	1	1	0	0	4	0	0	4	4	2	2	0	0	2	1	0	4	1	0	1	0	1	0	0
CL01670	Proteobacteria	Deltaproteobacteria	Desulfomonile	0	0	0	0	0	0	0	0	0	0	0	0	0	0	0	0	0	0	0	0	2	22	0	0	0	1	0	3	0	0	0	0	0	0	0	0	0	0	0	0	0	0	0	0	0	0
CL01671	Verrucomicrobia	Opitutae	Opitutus	0	0	0	0	0	0	0	0	0	0	0	0	0	0	0	0	0	0	0	0	3	1	0	0	0	1	6	3	0	0	0	0	0	0	0	0	0	0	0	0	0	0	0	0	0	0
CL01672	Proteobacteria	Alphaproteobacteria	Acidocella	0	0	0	0	0	0	0	0	0	0	0	0	0	0	0	0	0	0	0	0	6	12	0	0	0	6	3	2	0	0	0	0	0	0	0	0	0	0	0	0	0	0	0	0	0	0
CL01673	Planctomycetes	Phycisphaerae	Tepidisphaera	0	0	0	1	0	0	0	0	0	2	0	0	0	4	1	1	3	0	0	1	0	0	1	0	2	0	0	0	1	0	0	0	1	0	1	0	0	0	0	2	5	1	0	0	3	0
CL01674	Chloroflexi	Caldilineae	Caldilinea	0	0	0	0	0	0	0	0	0	0	7	1	8	0	1	3	6	8	1	0	0	0	0	0	1	0	1	1	0	1	2	0	0	0	0	0	0	0	0	2	1	0	4	0	2	0
CL01675	Bacteroidetes	Sphingobacteriia	Flavisolibacter	0	0	0	0	0	0	0	0	0	0	0	2	2	1	0	3	2	0	0	3	0	0	1	1	5	4	0	0	0	0	0	0	0	0	0	0	1	0	0	0	3	0	4	3	1	0
CL01676	Actinobacteria	Actinobacteria	Crossiella	7	1	0	0	2	2	2	1	3	0	0	0	0	0	0	0	0	0	0	0	0	1	0	0	0	0	0	0	0	2	0	6	2	5	1	1	3	0	4	0	0	0	0	0	0	0
CL01677	Actinobacteria	Actinobacteria	Rhodoglobus	1	0	2	1	2	0	0	0	2	0	3	1	5	0	0	1	2	2	1	0	0	0	0	0	0	0	1	0	0	0	2	0	0	0	0	0	0	0	0	1	1	0	0	3	0	4
CL01678	Firmicutes	Erysipelotrichia	Erysipelothrix	0	0	0	0	0	0	0	0	0	0	10	0	0	5	0	0	13	0	2	8	0	0	0	0	0	0	0	0	0	0	0	0	0	0	0	0	0	0	0	0	0	0	0	0	0	0
CL01679	Chlamydiae	Chlamydiia	Parachlamydia	0	0	0	0	0	0	0	0	0	0	0	0	0	0	0	1	0	0	0	0	0	0	0	0	0	0	0	0	0	0	0	0	0	0	0	0	0	0	0	0	0	0	0	0	0	0
CL01680	Firmicutes	Bacilli	Bacillus	0	2	0	1	0	0	1	1	1	1	0	0	0	0	0	0	0	0	0	0	2	7	0	0	0	2	6	4	0	0	0	0	0	0	0	0	0	0	0	1	0	0	0	0	0	5
CL01681	Bacteroidetes	Sphingobacteriia	Sediminibacterium	0	0	0	0	0	0	0	0	0	1	0	0	0	0	0	0	1	0	0	0	4	0	0	0	0	1	2	0	0	0	1	0	0	0	0	0	0	0	0	1	1	0	0	0	0	1
CL01682	Proteobacteria	Alphaproteobacteria	Rhodoplanes	2	0	1	0	1	0	0	0	0	0	1	2	0	1	1	3	0	1	1	0	0	0	1	0	1	0	0	0	0	1	0	0	0	0	1	0	1	1	0	3	4	1	3	0	1	1
CL01683	Proteobacteria	Gammaproteobacteria	Steroidobacter	0	0	0	0	0	0	0	0	0	0	0	0	0	0	0	0	0	0	0	0	3	16	0	0	0	2	8	5	0	0	0	0	0	0	0	0	0	0	0	0	0	0	0	0	0	0
CL01684	Actinobacteria	Actinobacteria	Aquihabitans	2	0	0	1	0	0	0	0	0	0	1	1	2	1	0	1	1	0	1	0	0	0	2	2	1	0	3	1	0	0	1	0	0	0	1	0	0	0	0	2	1	1	0	0	0	1
CL01685	Firmicutes	Clostridia	Sporanaerobacter	0	0	0	0	0	0	0	0	0	0	0	1	0	0	0	0	0	0	0	0	0	0	0	0	0	0	0	0	0	0	0	0	0	0	0	0	0	0	0	0	0	0	0	0	0	0
CL01686	Planctomycetes	Planctomycetia	Gemmata	0	0	0	0	0	0	0	1	0	0	1	0	2	1	0	0	0	1	3	2	0	0	0	0	1	0	0	0	1	0	0	1	3	0	1	1	2	1	0	1	1	2	0	3	2	1
CL01687	Firmicutes	Clostridia	Clostridium sensu stricto	0	2	3	0	0	2	1	1	0	4	13	0	0	0	0	0	0	6	1	0	0	0	0	0	0	0	0	0	1	0	7	0	1	0	1	2	1	0	0	4	1	1	0	0	1	2
CL01688	Bacteroidetes	Cytophagia	Fulvivirga	0	0	0	0	0	0	0	1	0	0	2	0	0	1	2	0	3	3	1	0	0	0	0	3	0	0	0	0	0	0	1	0	1	0	0	1	0	0	0	1	0	1	3	4	0	3
CL01689	Proteobacteria	Gammaproteobacteria	Halochromatium	1	0	1	0	0	2	0	1	2	1	0	0	1	1	1	1	0	0	0	0	0	0	3	3	0	1	0	0	0	3	0	2	0	2	1	0	2	0	1	0	1	0	0	0	0	0
CL01690	Bacteroidetes	Sphingobacteriia	Sediminibacterium	0	0	0	0	0	0	0	2	0	1	1	1	0	0	0	0	1	1	1	1	3	1	0	0	0	0	0	0	0	0	0	0	0	0	1	0	0	0	0	0	1	0	0	0	0	1
CL01691	Cyanobacteria/Chloroplast	Cyanobacteria	GpIX	0	0	0	0	0	0	0	0	0	0	0	0	0	0	0	0	0	0	0	0	0	0	0	0	9	0	0	0	6	0	0	0	0	0	0	0	0	0	0	0	0	0	0	0	0	0
CL01692	Planctomycetes	Planctomycetia	Gemmata	0	3	0	4	2	3	0	2	4	0	0	0	0	0	0	0	0	0	0	0	0	0	2	0	0	0	0	0	0	0	1	3	0	2	7	8	3	2	1	1	0	0	0	0	0	1
CL01693	Planctomycetes	Planctomycetia	Gemmata	0	1	4	0	1	0	0	1	3	1	1	0	0	0	0	0	0	1	2	0	0	0	0	3	0	0	0	1	0	1	4	2	3	2	0	1	2	2	2	4	0	0	1	0	1	0
CL01694	Bacteroidetes	Sphingobacteriia	Sediminibacterium	0	1	1	0	0	1	0	2	0	1	0	1	1	0	4	5	2	3	1	0	0	2	0	0	0	0	0	0	0	0	0	0	0	2	1	2	1	0	0	1	1	4	1	4	0	0
CL01695	Cyanobacteria/Chloroplast	Chloroplast	Chlorophyta	0	0	0	0	0	0	0	0	0	0	0	1	0	1	0	0	0	0	1	2	0	0	0	4	3	1	0	5	1	0	0	0	0	0	0	0	0	0	0	1	0	7	0	1	2	2
CL01696	Bacteroidetes	Cytophagia	Nibribacter	0	0	0	0	0	1	0	0	0	0	0	0	0	0	1	0	1	0	1	0	0	0	0	2	2	1	0	0	4	0	0	0	0	0	1	0	0	3	0	2	0	1	1	0	1	0
CL01697	Planctomycetes	Phycisphaerae	Tepidisphaera	0	0	0	0	0	0	0	0	0	0	0	0	0	0	1	0	0	0	0	1	0	0	0	1	1	3	0	0	0	0	0	0	0	0	0	0	0	0	0	0	2	0	1	2	0	1
CL01698	Actinobacteria	Actinobacteria	Aquihabitans	0	0	0	0	0	0	0	0	0	0	0	2	1	0	3	1	1	0	0	0	0	0	0	3	4	0	0	0	4	0	1	0	0	0	0	0	0	0	0	0	0	1	1	0	1	2
CL01699	Firmicutes	Bacilli	Effusibacillus	0	0	0	0	0	0	0	0	0	0	0	0	2	1	14	0	0	0	6	0	0	0	0	0	0	0	0	0	0	0	0	0	0	0	0	0	0	0	0	4	0	11	1	7	2	0
CL01700	Gemmatimonadetes	Gemmatimonadetes	Gemmatimonas	0	0	0	0	0	3	0	0	0	0	0	0	3	0	1	0	0	0	0	0	0	0	0	1	7	4	0	0	0	9	1	0	3	4	1	0	0	4	1	0	0	0	1	0	0	0
CL01701	Proteobacteria	Alphaproteobacteria	Microvirga	0	0	0	0	0	0	0	0	0	0	2	4	2	1	2	1	3	0	5	0	0	0	0	0	0	0	0	0	2	0	0	0	0	0	0	0	0	0	0	1	1	0	2	5	5	3
CL01702	Bacteroidetes	Sphingobacteriia	Terrimonas	0	0	0	0	0	0	0	0	1	0	0	1	2	1	0	2	1	1	2	4	0	0	1	0	1	0	0	0	0	0	0	0	0	0	0	0	0	0	0	0	3	1	5	6	5	0
CL01703	Ignavibacteriae	Ignavibacteria	Ignavibacterium	1	1	0	0	0	0	1	0	0	1	0	0	1	10	5	2	2	2	3	5	0	0	0	0	0	0	2	0	0	0	0	1	0	0	1	0	1	2	0	2	2	1	1	3	0	0
CL01704	Fibrobacteres	Fibrobacteria	Fibrobacter	1	1	1	8	2	3	1	0	1	0	0	0	0	0	0	0	0	0	0	0	0	0	0	0	0	0	0	0	0	0	0	1	0	3	2	2	4	0	2	0	0	0	0	0	0	0
CL01705	Actinobacteria	Actinobacteria	Conexibacter	0	0	0	3	1	0	0	0	0	0	1	0	0	0	0	0	0	0	0	0	0	0	0	0	0	0	0	0	0	0	1	2	0	1	3	0	0	0	0	0	0	0	0	0	0	0
CL01706	Chloroflexi	Caldilineae	Litorilinea	0	0	0	0	0	0	0	0	0	0	0	2	1	2	1	0	0	1	1	3	0	0	4	0	1	1	0	0	1	0	0	0	0	0	0	0	0	1	0	2	0	1	0	1	1	0
CL01707	Planctomycetes	Planctomycetia	Gemmata	0	0	0	0	0	0	1	0	0	0	1	0	1	0	0	0	1	0	0	0	0	0	0	0	0	0	0	0	0	0	0	1	0	0	0	0	0	0	0	0	3	0	1	0	0	0
CL01708	Firmicutes	Clostridia	Caldicoprobacter	0	1	0	0	0	0	0	0	0	0	2	0	0	7	3	5	0	1	0	0	0	0	1	1	0	0	2	0	0	1	1	0	0	0	0	0	0	0	0	1	0	1	0	2	1	2
CL01709	Proteobacteria	Gammaproteobacteria	Povalibacter	0	0	1	0	0	0	0	0	0	0	3	0	4	0	0	1	2	0	1	0	0	0	0	0	0	0	0	0	0	0	0	0	0	0	0	0	0	0	0	2	0	2	1	2	0	2
CL01710	Cyanobacteria/Chloroplast	Chloroplast	Chlorophyta	0	0	1	1	0	0	0	0	3	1	3	1	0	0	0	1	1	16	1	3	0	0	0	0	0	0	0	0	0	0	2	0	0	0	0	0	1	0	0	0	0	1	0	0	0	0
CL01711	Proteobacteria	Alphaproteobacteria	Stella	0	0	2	0	0	0	0	1	0	0	15	0	1	0	0	0	1	1	1	0	5	0	0	0	0	0	3	3	0	1	1	0	0	2	0	0	1	0	2	0	0	0	3	0	2	1
CL01712	Actinobacteria	Actinobacteria	Aquihabitans	0	0	0	0	0	1	0	1	1	0	0	0	1	1	2	1	0	0	1	1	0	0	0	0	0	0	0	0	0	0	0	0	0	1	1	1	0	0	1	0	2	1	1	0	1	2
CL01713	Actinobacteria	Actinobacteria	Glycomyces	1	0	0	0	0	1	0	1	3	0	3	1	3	2	1	0	0	1	6	2	0	0	1	0	0	0	0	1	0	1	1	2	1	1	0	0	0	2	3	2	3	0	0	1	0	1
CL01714	Dictyoglomi	Dictyoglomia	Dictyoglomus	3	2	0	2	5	0	1	5	1	0	0	0	0	1	0	0	0	0	0	0	0	0	1	0	0	0	0	1	1	1	3	2	0	0	2	2	4	0	3	0	0	0	0	0	0	0
CL01715	Firmicutes	Bacilli	Ureibacillus	0	0	0	4	2	0	0	1	1	0	1	2	0	2	0	0	0	1	3	3	0	0	2	1	0	0	0	1	0	0	0	2	1	1	0	2	1	0	3	0	1	2	1	5	1	1
CL01716	Bacteroidetes	Sphingobacteriia	Terrimonas	0	0	0	1	0	0	0	0	0	0	0	2	4	6	0	0	6	2	1	2	0	0	0	0	0	0	0	0	0	0	0	0	0	0	1	0	1	0	0	0	4	1	0	0	0	0
CL01717	Actinobacteria	Actinobacteria	Micromonospora	0	0	1	1	0	1	1	0	1	1	0	0	1	0	1	0	1	0	0	1	0	0	0	0	0	0	0	0	0	2	1	2	0	1	0	0	0	0	1	2	2	2	0	0	1	0
CL01718	Proteobacteria	Alphaproteobacteria	Caulobacter	0	0	0	0	0	0	0	0	0	0	0	0	0	0	0	0	0	0	0	0	1	4	0	0	0	0	9	8	0	0	0	0	0	0	0	0	0	0	0	0	0	0	0	0	0	0
CL01719	Proteobacteria	Alphaproteobacteria	Rhodopseudomonas	0	2	3	0	1	1	1	0	0	0	0	0	0	0	2	0	1	1	0	1	0	0	1	0	1	0	0	0	0	1	1	1	0	0	1	1	0	0	2	2	0	2	3	0	2	1
CL01720	Actinobacteria	Actinobacteria	Nocardioides	0	0	0	0	0	1	0	0	0	1	0	3	1	1	2	0	2	0	0	4	0	0	0	0	1	0	0	0	0	0	0	1	0	0	0	0	1	0	0	1	0	3	1	2	0	0
CL01721	Actinobacteria	Actinobacteria	Conexibacter	0	0	0	8	0	6	1	1	1	0	0	0	0	0	0	0	0	0	0	0	0	0	0	0	0	0	1	0	0	0	0	1	1	13	13	1	0	3	1	0	0	0	0	0	0	0
CL01722	Firmicutes	Clostridia	Gelria	1	1	1	1	9	1	4	3	2	5	0	0	0	0	0	0	0	0	0	0	0	2	1	0	0	2	3	1	1	1	0	0	2	4	3	2	2	1	6	0	0	0	0	0	0	0
CL01723	Proteobacteria	Deltaproteobacteria	Desulfomonile	3	0	5	0	0	0	1	0	1	4	0	0	0	0	0	0	0	0	0	0	1	1	0	0	0	1	0	0	0	5	4	4	2	1	3	1	8	1	2	0	0	0	0	0	0	1
CL01724	Proteobacteria	Betaproteobacteria	Dechloromonas	0	0	0	0	0	0	0	0	0	0	0	0	0	2	0	0	0	0	0	6	0	0	4	0	0	1	1	0	0	0	0	0	0	0	0	0	0	0	0	0	0	0	0	0	0	0
CL01725	Firmicutes	Erysipelotrichia	Erysipelotrichaceae_incertae_sedis	0	0	0	0	0	0	0	0	0	0	2	1	0	1	0	1	2	0	2	0	0	0	0	1	0	0	0	0	0	0	0	0	0	1	0	0	0	0	0	0	0	0	1	0	1	1
CL01726	Bacteroidetes	Flavobacteriia	Fluviicola	0	0	0	0	0	0	0	0	0	0	0	0	0	1	0	0	0	0	0	0	1	0	0	0	3	3	0	0	0	0	0	0	0	0	0	0	0	1	0	1	1	0	0	0	0	0
CL01727	Proteobacteria	Deltaproteobacteria	Labilithrix	0	0	0	0	0	0	0	0	0	0	0	0	0	0	2	0	0	0	0	0	0	1	0	3	2	3	0	0	3	0	0	1	0	0	0	0	0	1	0	0	0	0	2	1	0	0
CL01728	Dictyoglomi	Dictyoglomia	Dictyoglomus	4	0	0	2	1	3	1	2	3	2	0	2	0	0	0	0	0	0	10	0	0	0	2	0	0	0	0	0	1	1	0	1	1	0	0	1	3	1	2	2	1	1	0	0	1	0
CL01729	Bacteroidetes	Cytophagia	Hymenobacter	0	0	0	0	0	0	0	0	0	0	0	0	0	0	2	0	0	0	2	0	4	0	0	0	2	1	0	0	1	0	0	0	0	0	0	0	0	0	0	0	0	2	4	2	2	0
CL01730	Bacteroidetes	Sphingobacteriia	Segetibacter	0	0	0	0	0	0	0	0	0	0	0	0	0	0	0	0	0	0	0	0	0	0	0	0	2	3	0	0	7	0	0	0	0	0	0	0	0	0	0	6	0	0	0	0	0	0
CL01731	Verrucomicrobia	Verrucomicrobiae	Prosthecobacter	0	0	0	0	0	0	0	0	0	0	0	0	0	0	0	0	0	0	0	0	5	8	0	0	0	10	0	0	0	0	0	0	0	0	0	0	0	0	0	0	0	0	0	0	0	0
CL01732	Actinobacteria	Actinobacteria	Aciditerrimonas	0	2	0	0	1	0	0	1	0	0	1	0	1	1	3	4	2	2	2	1	0	2	0	1	2	0	0	0	1	0	0	0	0	0	0	0	0	1	0	1	0	0	2	3	4	0
CL01733	Ignavibacteriae	Ignavibacteria	Melioribacter	1	1	0	3	0	0	2	0	1	1	0	7	10	1	0	0	0	6	0	0	0	0	0	0	0	0	0	0	0	0	0	1	3	0	1	1	0	0	0	5	2	0	0	0	1	0
CL01734	Actinobacteria	Actinobacteria	Gaiella	1	1	0	0	0	0	0	0	3	1	0	0	1	0	2	0	0	1	0	2	0	0	3	4	0	0	0	0	0	1	0	4	0	1	3	0	3	2	0	1	0	0	1	1	2	0
CL01735	Proteobacteria	Alphaproteobacteria	Sphingobium	0	0	0	0	0	0	0	0	0	0	0	2	1	1	1	1	0	0	0	0	0	0	0	1	1	1	0	1	0	0	0	0	0	0	0	1	1	1	0	1	1	2	0	2	1	0
CL01736	Planctomycetes	Phycisphaerae	Tepidisphaera	0	0	0	0	0	0	0	0	0	0	1	1	0	1	1	1	2	0	3	0	0	0	0	0	1	0	2	0	1	0	0	0	0	0	0	0	0	0	0	3	0	2	1	2	0	1
CL01737	Proteobacteria	Alphaproteobacteria	Desertibacter	0	0	0	0	0	0	0	0	0	0	1	4	1	1	0	1	4	2	0	0	0	0	0	0	0	0	0	0	0	0	0	0	0	0	0	0	0	0	0	0	0	0	1	4	4	0
CL01738	Cyanobacteria/Chloroplast	Chloroplast	Chlorophyta	0	0	0	0	0	0	0	0	0	0	0	0	0	0	0	0	0	1	0	0	2	0	0	2	0	3	0	0	4	0	0	0	0	0	0	0	0	0	0	3	0	1	2	1	2	0
CL01739	Actinobacteria	Actinobacteria	Conexibacter	0	0	1	0	0	0	1	0	1	0	0	0	0	0	0	0	0	0	0	0	1	1	0	0	0	0	0	0	0	0	0	0	0	1	1	0	0	0	0	0	0	0	0	0	0	1
CL01740	Firmicutes	Bacilli	Paenibacillus	0	4	3	2	1	0	1	0	1	0	0	0	0	0	0	0	1	0	0	1	0	0	0	0	1	0	0	1	1	2	1	0	1	2	1	0	0	2	2	0	1	0	0	1	0	1
CL01741	Firmicutes	Bacilli	Bacillus	0	1	1	0	0	0	0	0	0	0	19	8	3	1	0	7	2	0	4	0	0	0	0	0	0	0	0	0	0	0	0	0	0	0	0	0	0	0	0	1	0	1	2	1	1	1
CL01742	Gemmatimonadetes	Gemmatimonadetes	Gemmatimonas	0	0	0	0	0	0	0	0	0	0	0	0	0	2	20	0	0	0	0	0	0	0	0	0	2	0	0	0	0	0	0	0	0	0	0	0	0	0	0	0	0	8	10	0	0	0
CL01743	Planctomycetes	Planctomycetia	Singulisphaera	0	0	0	0	0	0	0	0	0	0	2	1	0	0	1	0	1	0	2	0	0	0	0	1	3	0	0	0	4	0	0	0	1	0	0	0	1	3	0	0	5	5	4	3	1	6
CL01744	Bacteroidetes	Flavobacteriia	Flavobacterium	0	0	0	0	0	0	0	0	0	0	0	0	0	0	7	0	0	0	0	1	0	0	0	0	2	0	2	0	0	0	0	0	0	0	0	0	1	0	0	2	1	3	1	1	1	1
CL01745	Actinobacteria	Actinobacteria	Marmoricola	0	0	0	0	0	0	0	0	0	0	0	0	0	0	2	0	0	0	1	0	0	0	0	1	5	4	0	1	3	0	0	0	0	0	0	0	0	0	0	0	0	0	0	0	3	0
CL01746	Proteobacteria	Alphaproteobacteria	Defluviimonas	0	1	1	0	0	0	0	0	2	0	0	1	0	0	0	0	2	0	0	0	0	0	0	0	2	3	0	0	2	0	3	0	0	0	0	1	0	0	0	0	0	0	0	0	0	0
CL01747	Actinobacteria	Actinobacteria	Gaiella	1	0	0	2	1	2	2	1	1	3	0	0	0	0	0	0	0	0	0	0	0	0	0	1	0	1	0	1	0	0	1	4	1	4	2	3	3	3	2	0	0	0	0	1	0	0
CL01748	Ignavibacteriae	Ignavibacteria	Melioribacter	1	0	2	0	0	0	1	0	0	0	0	3	0	0	2	0	0	0	0	1	0	0	0	0	0	0	0	0	0	0	0	0	0	0	0	1	1	0	0	1	3	1	3	1	0	0
CL01749	Proteobacteria	Alphaproteobacteria	Sphingomonas	0	0	0	0	0	0	0	0	1	1	0	0	0	0	1	0	0	0	0	0	0	0	0	0	0	0	1	1	0	0	0	0	0	0	0	0	0	0	0	0	0	0	0	0	0	0
CL01750	Verrucomicrobia	Verrucomicrobiae	Verrucomicrobium	1	1	0	1	1	1	0	0	0	1	0	1	1	0	1	0	1	0	0	1	3	0	0	1	1	1	0	2	1	0	0	0	0	0	0	0	2	0	0	3	0	2	1	1	0	0
CL01751	Bacteroidetes	Sphingobacteriia	Sediminibacterium	0	0	0	0	0	0	1	0	0	0	0	0	0	0	0	0	2	0	0	0	0	0	0	0	0	0	2	0	0	0	0	0	0	0	1	0	0	0	0	0	0	2	1	0	0	1
CL01752	Proteobacteria	Gammaproteobacteria	Acidiferrobacter	0	0	0	0	0	0	0	0	0	0	0	0	0	0	0	0	0	0	0	0	13	6	0	0	0	3	6	4	0	0	0	0	0	0	0	0	0	0	0	0	0	0	0	0	0	0
CL01753	Planctomycetes	Phycisphaerae	Tepidisphaera	0	0	1	0	0	0	0	0	0	0	1	1	0	2	0	0	0	0	1	0	0	0	0	0	0	1	0	0	1	0	0	0	0	0	0	2	1	1	0	0	1	1	0	1	0	0
CL01754	Proteobacteria	Alphaproteobacteria	Sphingomonas	0	0	0	0	0	0	0	0	0	0	1	1	0	4	0	4	1	0	1	0	4	0	0	1	4	4	0	1	5	0	0	0	0	0	0	0	0	1	0	1	0	4	1	2	1	0
CL01755	Proteobacteria	Alphaproteobacteria	Microvirga	1	2	2	0	1	2	1	1	2	1	0	1	0	0	1	1	2	0	1	0	2	0	0	1	2	0	0	0	0	0	1	1	1	3	0	0	1	3	1	0	0	1	0	0	0	0
CL01756	Verrucomicrobia	Verrucomicrobiae	Roseibacillus	1	1	0	2	0	0	0	0	1	1	0	1	0	4	0	1	0	0	0	0	0	0	4	0	0	0	1	0	0	1	3	1	1	0	0	0	1	0	1	3	2	1	2	1	0	0
CL01757	Proteobacteria	Alphaproteobacteria	Cereibacter	0	0	0	0	0	0	0	0	0	0	0	0	0	0	3	0	0	0	0	0	0	0	1	0	5	1	0	1	0	0	0	0	0	0	0	0	0	0	0	1	0	0	2	0	0	0
CL01758	Proteobacteria	Gammaproteobacteria	Thioalkalivibrio	3	2	1	1	3	0	0	3	1	1	0	0	0	0	0	0	0	0	0	0	0	1	0	0	0	0	0	1	0	1	3	2	4	2	0	2	1	0	5	0	0	0	0	0	0	0
CL01759	Chloroflexi	Thermomicrobia	Nitrolancea	0	0	0	0	0	0	0	0	0	0	0	1	0	3	1	0	0	0	0	1	3	0	0	2	4	4	0	3	5	0	0	0	0	0	0	0	0	0	0	0	0	0	0	0	1	0
CL01760	Verrucomicrobia	Opitutae	Opitutus	0	0	0	2	1	1	1	0	1	0	0	1	3	1	0	0	0	0	0	1	0	0	0	0	0	0	0	0	0	0	0	0	1	0	0	0	0	3	1	3	0	1	1	1	1	0
CL01761	Firmicutes	Bacilli	Ammoniphilus	1	0	0	0	1	0	0	0	0	0	0	3	5	2	0	2	1	0	1	7	0	0	2	0	0	0	0	0	0	0	0	1	0	0	2	0	0	3	0	0	2	0	0	7	6	2
CL01762	Actinobacteria	Actinobacteria	Brevibacterium	0	10	0	0	0	0	0	0	0	0	0	0	0	0	0	1	0	0	0	0	0	0	0	0	0	0	0	0	0	1	0	0	0	0	0	0	0	0	0	0	0	0	0	0	1	0
CL01763	Proteobacteria	Alphaproteobacteria	Constrictibacter	0	0	0	0	0	0	0	0	0	0	0	1	0	0	0	0	0	0	1	0	0	0	0	0	0	0	0	2	1	0	0	0	0	0	0	0	0	0	0	0	1	0	0	0	0	0
CL01764	Verrucomicrobia	Verrucomicrobiae	Prosthecobacter	0	0	0	1	0	0	0	0	0	0	4	1	5	4	0	5	0	5	3	0	1	0	0	0	1	0	0	0	0	0	0	0	0	0	0	0	0	0	0	3	0	1	0	2	11	0
CL01765	Proteobacteria	Deltaproteobacteria	Anaeromyxobacter	0	0	0	0	0	0	0	0	0	1	0	6	0	3	0	0	0	0	0	1	2	6	1	1	0	3	0	0	0	0	0	0	0	0	0	0	0	0	0	0	1	0	0	0	0	0
CL01766	Actinobacteria	Actinobacteria	Sporichthya	0	0	0	0	1	0	0	0	0	1	0	0	0	1	0	0	1	1	0	0	5	0	0	0	0	6	0	1	6	0	0	0	0	1	1	0	0	1	0	1	0	0	1	0	0	2
CL01767	Actinobacteria	Actinobacteria	Glycomyces	0	0	1	1	1	0	1	1	1	0	1	3	2	2	1	1	2	0	2	0	2	0	0	0	1	0	0	0	0	0	0	1	0	0	0	0	1	0	0	2	1	2	1	5	3	0
CL01768	Proteobacteria	Deltaproteobacteria	Sorangium	0	0	0	0	0	0	0	0	0	0	4	2	0	1	0	6	2	2	2	1	0	0	1	0	0	0	0	0	0	0	0	0	0	0	0	0	1	0	0	1	3	2	1	4	4	0
CL01769	Firmicutes	Clostridia	Thermodesulfobium	0	0	0	0	0	0	0	0	0	0	0	0	0	0	0	0	0	0	0	0	8	1	0	0	0	6	7	3	0	0	0	0	0	0	0	0	0	0	0	0	0	0	0	0	0	0
CL01770	Bacteroidetes	Cytophagia	Larkinella	0	0	0	0	0	0	0	0	0	1	0	0	0	0	5	0	1	0	0	0	0	0	0	0	0	0	0	1	0	1	1	0	0	0	0	1	0	1	0	0	2	0	0	1	0	0
CL01771	Verrucomicrobia	Opitutae	Opitutus	0	1	0	0	0	1	0	1	0	0	0	2	1	1	0	0	1	0	0	0	0	0	1	0	0	4	4	0	0	0	1	0	1	0	0	0	0	2	0	0	0	0	0	0	0	1
CL01772	Verrucomicrobia	Verrucomicrobiae	Prosthecobacter	0	0	0	0	0	0	1	0	0	0	0	0	0	0	5	1	0	0	0	0	0	0	0	1	0	0	0	0	1	0	0	0	0	0	0	0	0	1	0	0	1	0	1	0	0	1
CL01773	Gemmatimonadetes	Gemmatimonadetes	Gemmatimonas	0	0	0	0	0	0	0	0	0	0	0	10	0	1	2	2	0	1	0	6	0	0	0	0	0	0	0	0	1	0	0	0	0	0	0	0	0	0	0	2	1	1	0	2	2	0
CL01774	Actinobacteria	Actinobacteria	Conexibacter	0	1	0	0	0	2	0	0	0	0	0	0	1	0	3	0	0	1	0	2	0	0	5	3	5	1	0	0	1	0	2	1	0	0	1	0	0	2	0	1	1	1	3	1	4	0
CL01775	Chloroflexi	Chloroflexia	Kallotenue	0	0	0	0	0	0	0	0	0	0	0	0	0	0	0	0	1	0	0	0	0	0	0	2	3	0	0	0	1	0	0	0	0	0	0	0	1	0	0	0	0	0	1	1	2	1
CL01776	Proteobacteria	Deltaproteobacteria	Haliangium	0	0	0	1	0	1	0	0	1	0	0	1	1	0	1	1	2	1	1	0	2	0	0	0	0	0	0	0	0	0	0	0	0	0	0	0	0	0	0	0	1	0	5	0	1	0
CL01777	Proteobacteria	Deltaproteobacteria	Chondromyces	0	0	0	0	0	0	0	1	0	0	2	0	2	3	0	2	0	2	3	3	0	0	0	0	0	0	0	0	0	0	0	0	1	0	0	0	0	0	0	1	3	1	7	1	5	6
CL01778	Planctomycetes	Planctomycetia	Pirellula	1	0	0	1	0	0	0	0	0	0	1	0	0	1	0	1	3	0	1	1	2	0	1	1	0	0	3	1	0	0	0	1	0	0	0	0	0	0	1	1	3	3	2	3	1	2
CL01779	Bacteroidetes	Sphingobacteriia	Sediminibacterium	0	0	1	0	1	0	0	0	2	0	0	0	0	0	1	0	0	0	0	1	0	0	0	0	0	0	0	0	0	0	0	1	0	0	1	1	0	1	0	0	0	0	0	1	0	1
CL01780	Proteobacteria	Alphaproteobacteria	Limimonas	1	4	0	6	3	4	0	0	1	1	0	0	0	0	0	0	0	0	0	1	0	0	0	1	0	0	0	0	0	0	1	3	0	1	0	0	0	0	2	0	0	0	0	0	1	0
CL01781	Bacteroidetes	Cytophagia	Cytophaga	0	0	0	0	0	0	0	0	0	0	0	0	0	0	0	0	0	0	0	0	0	0	0	0	0	0	2	0	0	0	0	1	0	0	0	0	0	0	0	1	0	0	0	0	0	0
CL01782	Verrucomicrobia	Opitutae	Opitutus	0	0	0	0	0	1	0	0	2	0	1	0	1	0	0	0	0	0	0	1	0	6	0	0	0	0	0	0	0	0	1	1	1	0	0	0	0	0	0	0	0	0	0	0	0	0
CL01783	Firmicutes	Clostridia	Ruminococcus	0	0	0	0	1	0	0	1	0	0	0	2	0	1	0	0	0	0	1	0	0	0	0	1	2	0	1	2	6	0	0	2	0	0	0	0	0	3	0	0	0	1	2	0	0	0
CL01784	Proteobacteria	Gammaproteobacteria	Nitrosococcus	0	0	0	0	0	0	0	0	0	0	0	0	0	0	0	0	0	0	0	0	1	7	0	0	0	2	16	2	0	0	0	0	0	0	0	0	0	0	0	0	0	0	0	0	0	0
CL01785	Bacteroidetes	Bacteroidia	Carboxylicivirga	0	0	0	0	0	0	0	0	0	1	1	0	0	2	0	1	1	0	0	0	0	0	0	0	0	0	0	0	0	0	0	2	0	1	0	2	0	0	0	1	0	0	1	1	0	20
CL01786	Chloroflexi	Anaerolineae	Levilinea	0	0	0	0	0	0	0	0	0	1	1	1	0	1	0	0	1	2	0	2	0	0	4	3	0	0	0	1	0	0	0	0	2	0	0	0	0	1	0	0	3	0	0	1	0	0
CL01787	Actinobacteria	Actinobacteria	Gaiella	1	1	0	1	0	6	3	2	4	2	0	0	0	0	0	0	0	0	0	0	0	0	0	1	0	0	0	0	0	2	1	1	3	5	0	1	0	3	1	0	0	0	0	1	0	0
CL01788	Planctomycetes	Planctomycetia	Thermogutta	0	0	0	1	1	0	1	0	2	0	0	1	0	2	0	0	2	1	1	1	0	0	0	0	0	0	0	0	0	1	0	0	0	1	1	0	0	1	0	2	2	2	1	2	0	3
CL01789	Verrucomicrobia	Opitutae	Alterococcus	1	0	1	1	4	1	4	2	1	0	4	0	0	0	0	0	0	0	0	0	0	0	4	0	0	0	0	0	0	6	3	2	2	2	0	1	4	0	0	0	0	0	0	0	0	0
CL01790	Proteobacteria	Betaproteobacteria	Thiobacter	1	2	0	2	0	2	0	0	1	2	0	0	1	2	0	0	1	0	0	0	0	0	4	0	0	0	0	0	0	2	0	1	3	1	2	0	0	3	1	6	2	1	3	2	0	0
CL01791	Bacteroidetes	Sphingobacteriia	Terrimonas	0	0	0	0	0	0	2	0	0	1	5	2	6	0	0	3	2	0	2	0	0	0	0	0	0	0	0	0	0	0	1	0	1	0	0	0	0	0	2	2	1	1	1	0	0	1
CL01792	Proteobacteria	Alphaproteobacteria	Lacibacterium	0	0	0	0	0	0	0	0	0	0	0	0	0	0	0	1	2	1	1	1	0	0	0	0	0	0	0	0	0	1	2	0	0	1	0	0	0	1	0	0	2	2	3	2	0	1
CL01793	Proteobacteria	Alphaproteobacteria	Constrictibacter	0	0	0	0	0	0	0	0	0	2	0	0	0	2	1	0	0	0	2	0	0	0	0	0	0	0	0	2	0	0	0	0	0	0	0	0	0	0	0	0	0	0	2	0	1	0
CL01794	Planctomycetes	Planctomycetia	Singulisphaera	0	0	2	0	1	0	0	0	1	0	0	0	0	0	4	0	1	0	1	0	0	4	0	0	1	0	2	0	0	0	3	1	0	2	0	0	1	0	0	0	1	3	0	1	0	3
CL01795	Planctomycetes	Phycisphaerae	Tepidisphaera	0	0	0	0	0	0	0	0	0	0	3	1	0	5	4	0	0	1	4	0	1	0	2	0	3	0	3	0	3	0	0	0	0	0	0	0	0	0	0	1	0	2	1	1	2	1
CL01796	Proteobacteria	Deltaproteobacteria	Kofleria	0	0	0	0	0	0	0	0	1	0	0	0	0	0	3	0	0	0	0	0	0	0	1	0	0	0	0	0	1	0	0	0	0	0	0	0	0	1	0	19	0	0	0	0	12	0
CL01797	Planctomycetes	Phycisphaerae	Tepidisphaera	0	0	0	0	0	0	1	5	1	0	0	2	0	0	0	0	1	2	0	0	0	0	0	0	0	0	0	0	0	2	0	1	7	0	0	2	0	0	4	0	0	0	0	0	0	0
CL01798	Planctomycetes	Planctomycetia	Thermogutta	0	0	0	0	0	0	0	0	0	0	0	1	0	1	3	3	0	0	2	0	0	0	0	0	0	0	0	0	0	0	2	0	0	0	1	0	0	0	1	0	1	3	2	1	0	2
CL01799	Planctomycetes	Planctomycetia	Thermogutta	0	0	0	3	0	5	0	2	2	1	0	0	3	0	0	0	0	0	0	0	0	0	1	1	0	0	0	0	0	0	0	1	0	2	1	1	1	1	0	2	1	1	0	0	0	0
CL01800	Proteobacteria	Deltaproteobacteria	Desulfosalsimonas	0	0	0	1	0	0	1	0	0	0	1	1	1	4	0	1	3	3	0	3	0	0	1	0	0	0	0	1	0	0	0	1	1	2	1	1	0	1	1	0	3	0	0	4	3	0
CL01801	Bacteroidetes	Sphingobacteriia	Phaeodactylibacter	0	0	0	0	1	0	0	0	0	0	7	1	1	2	2	1	2	1	1	0	0	0	0	0	0	0	0	0	0	0	0	1	1	1	0	0	0	0	1	4	0	1	0	2	4	0
CL01802	Planctomycetes	Phycisphaerae	Tepidisphaera	0	0	0	0	0	0	0	0	0	0	2	2	1	3	1	1	1	1	2	3	0	0	0	2	1	0	0	0	3	0	0	0	0	0	0	0	0	0	0	1	2	1	0	1	5	0
CL01803	Proteobacteria	Deltaproteobacteria	Desulfacinum	0	0	1	2	2	2	1	3	1	6	4	0	0	0	0	1	0	0	0	0	0	1	3	1	0	0	0	0	0	0	1	2	1	0	1	1	1	0	2	0	0	0	0	0	1	0
CL01804	Chloroflexi	Chloroflexia	Kallotenue	0	0	0	0	0	0	0	0	0	0	0	1	0	0	2	2	0	0	0	0	0	0	1	5	3	0	0	0	2	0	0	0	0	0	0	0	0	0	0	0	1	0	0	0	1	0
CL01805	Proteobacteria	Alphaproteobacteria	Shinella	0	1	0	0	0	1	0	0	0	0	0	0	0	0	0	0	0	0	0	0	1	0	0	0	0	0	0	1	0	0	0	0	0	0	0	0	0	0	0	0	0	0	0	0	0	0
CL01806	Firmicutes	Bacilli	Streptococcus	0	0	0	0	0	0	0	0	0	0	0	0	0	0	0	0	0	0	0	0	4	1	0	0	0	1	4	1	0	0	0	0	0	0	0	0	0	0	1	0	0	0	0	0	0	0
CL01807	Gemmatimonadetes	Gemmatimonadetes	Gemmatimonas	0	0	0	0	0	0	1	0	0	0	0	2	0	0	1	3	0	0	0	0	1	0	0	0	7	2	0	2	12	0	0	0	0	0	0	0	0	0	0	0	2	0	0	3	1	0
CL01808	Planctomycetes	Planctomycetia	Gemmata	2	1	0	0	1	2	0	1	1	1	0	0	0	0	0	0	0	0	0	0	0	0	0	1	0	0	0	0	0	2	2	2	3	1	0	2	0	0	4	1	0	0	0	0	0	0
CL01809	Cyanobacteria/Chloroplast	Cyanobacteria	GpIV	0	2	1	4	2	0	0	3	1	3	2	0	0	0	0	0	0	0	0	0	0	0	0	1	0	0	0	0	0	5	0	2	4	0	1	1	6	0	2	2	0	0	0	0	0	0
CL01810	Planctomycetes	Planctomycetia	Candidatus Brocadia	2	1	0	1	0	1	3	2	2	1	1	0	1	0	0	0	0	1	0	0	0	0	7	1	0	0	0	0	0	1	0	3	1	1	2	0	0	0	3	0	0	0	0	0	0	0
CL01811	Proteobacteria	Alphaproteobacteria	Komagataeibacter	0	0	0	0	0	0	1	0	0	0	0	0	0	0	0	0	0	0	0	0	1	5	0	1	1	2	4	5	1	0	0	0	0	0	1	0	1	0	0	0	0	0	0	0	0	0
CL01812	Actinobacteria	Actinobacteria	Aciditerrimonas	0	0	2	0	1	1	1	0	4	0	1	0	2	1	2	0	0	2	1	1	0	0	0	3	1	0	0	0	1	1	0	0	0	0	0	3	0	0	3	0	0	0	1	0	3	0
CL01813	Proteobacteria	Deltaproteobacteria	Labilithrix	0	0	0	0	0	0	0	1	1	0	0	0	1	0	0	0	0	1	0	0	2	0	0	1	4	0	0	1	2	0	0	0	0	0	0	0	0	0	0	0	0	0	0	0	1	0
CL01814	Bacteroidetes	Cytophagia	Fulvivirga	1	2	0	1	4	2	0	1	0	2	2	0	4	0	0	0	3	0	1	0	0	0	0	0	0	1	0	0	0	0	4	0	2	0	0	0	0	1	1	1	2	0	0	0	2	1
CL01815	Proteobacteria	Deltaproteobacteria	Haliangium	1	0	0	0	0	1	0	0	1	0	2	0	0	0	0	1	1	1	0	1	0	0	0	0	0	0	0	1	1	0	0	0	0	0	0	0	1	1	0	1	0	1	0	0	0	0
CL01816	Proteobacteria	Deltaproteobacteria	Polyangium	1	1	0	1	0	0	1	1	1	2	0	0	0	3	2	0	0	0	0	0	0	0	0	1	0	0	0	0	0	1	1	0	1	1	0	1	0	1	1	3	0	1	2	0	0	0
CL01817	Proteobacteria	Gammaproteobacteria	Steroidobacter	2	0	1	0	0	0	0	0	0	0	1	0	3	0	0	2	0	0	3	1	0	0	0	1	0	3	1	0	0	0	0	1	0	1	0	0	0	0	1	2	0	1	3	1	1	0
CL01818	Actinobacteria	Actinobacteria	Nakamurella	0	0	0	0	1	1	0	0	0	0	1	5	0	2	0	2	0	2	1	0	0	0	0	0	0	0	0	0	0	0	0	0	0	0	0	2	0	0	0	4	1	1	0	0	0	0
CL01819	Proteobacteria	Deltaproteobacteria	Labilithrix	0	0	0	0	0	0	0	0	0	0	1	0	0	0	1	0	0	0	2	0	0	0	0	1	20	1	0	3	1	0	0	0	0	0	0	0	0	0	0	0	1	0	3	1	1	0
CL01820	Bacteroidetes	Sphingobacteriia	Pedobacter	0	0	1	0	0	1	0	0	1	0	0	0	1	0	0	0	0	0	0	0	0	0	0	0	0	1	0	0	0	0	0	0	0	0	0	1	0	0	0	0	4	1	4	1	0	3
CL01821	Firmicutes	Clostridia	Caldicoprobacter	0	1	0	0	0	0	0	1	0	0	7	1	3	0	0	3	1	0	1	1	0	0	0	2	0	0	0	0	0	0	0	0	0	0	0	0	1	0	0	0	0	0	0	2	0	0
CL01822	Gemmatimonadetes	Gemmatimonadetes	Gemmatimonas	1	0	0	2	0	3	2	0	1	0	1	1	0	0	1	1	1	0	1	1	0	0	1	0	2	0	1	0	0	1	0	2	0	2	0	0	0	1	1	3	0	0	1	0	0	0
CL01823	Proteobacteria	Deltaproteobacteria	Desulfomonile	0	0	0	0	0	0	0	1	1	1	1	1	0	0	4	1	1	1	1	1	0	0	1	1	0	1	0	0	0	0	2	0	0	0	0	0	0	1	0	1	0	0	0	0	5	0
CL01824	Chloroflexi	Anaerolineae	Thermomarinilinea	0	0	0	0	0	0	0	0	1	0	4	0	4	1	0	0	2	4	1	2	0	0	6	1	0	0	0	0	0	0	0	0	0	0	0	0	0	0	0	0	4	2	0	1	3	0
CL01825	Planctomycetes	Planctomycetia	Blastopirellula	0	0	0	3	0	2	0	2	1	0	2	1	0	1	0	0	3	1	0	1	0	1	0	0	1	0	0	0	0	0	0	1	2	2	5	1	1	2	2	0	0	0	0	0	0	0
CL01826	Proteobacteria	Deltaproteobacteria	Smithella	0	0	0	0	0	0	0	0	0	0	0	1	0	0	0	0	0	0	0	0	0	2	0	0	2	1	0	1	1	0	0	0	0	0	0	1	0	0	0	0	0	0	1	0	0	2
CL01827	Planctomycetes	Phycisphaerae	Tepidisphaera	2	0	0	0	1	0	2	1	2	2	2	0	0	0	0	2	2	1	2	0	0	0	0	1	0	0	0	2	0	1	1	2	3	1	1	0	1	0	0	1	0	0	2	1	1	1
CL01828	Chloroflexi	Anaerolineae	Pelolinea	0	0	1	0	0	0	0	0	0	0	0	2	0	1	0	0	1	0	1	0	0	3	0	0	0	0	0	0	0	0	0	0	0	0	0	0	0	0	0	1	0	3	0	0	2	0
CL01829	Proteobacteria	Deltaproteobacteria	Polyangium	0	0	0	0	0	0	0	0	0	0	0	0	0	4	5	0	0	0	0	0	0	0	1	0	6	0	0	0	0	0	0	0	0	0	0	0	0	0	0	2	1	0	1	3	0	0
CL01830	Proteobacteria	Gammaproteobacteria	Mizugakiibacter	2	0	0	0	0	0	0	0	1	0	0	0	0	3	0	0	3	1	1	1	0	0	0	1	0	0	0	0	0	0	0	2	0	0	0	0	0	0	0	0	3	0	2	4	0	0
CL01831	Bacteroidetes	Flavobacteriia	Flavobacterium	0	0	0	0	0	0	0	0	0	0	0	0	0	0	0	0	0	0	0	0	0	0	0	0	0	0	0	0	0	0	0	0	0	0	0	0	0	0	0	0	0	0	0	0	0	0
CL01832	Actinobacteria	Actinobacteria	Gaiella	1	1	1	0	2	0	0	3	0	2	0	0	0	0	0	0	0	0	0	0	0	0	0	0	0	0	0	0	0	0	0	5	11	0	0	0	0	0	7	0	0	0	0	0	0	0
CL01833	Planctomycetes	Planctomycetia	Pirellula	0	0	0	0	0	3	0	0	0	0	0	1	0	0	1	0	1	1	1	0	2	0	0	3	5	2	0	2	3	0	0	0	0	1	0	0	0	0	0	2	1	0	0	3	1	0
CL01834	Bacteroidetes	Flavobacteriia	Flavobacterium	0	0	1	0	0	0	0	0	1	0	0	0	0	1	1	0	0	1	0	0	0	0	0	0	0	1	0	0	0	0	0	0	0	0	0	0	0	0	0	0	0	3	1	1	0	0
CL01835	Proteobacteria	Alphaproteobacteria	Rhodobacter	0	0	0	0	0	0	0	0	1	0	0	1	0	0	0	0	0	0	0	0	0	0	0	1	2	0	0	1	0	0	0	0	0	0	0	1	0	0	0	2	0	2	0	0	0	0
CL01836	Actinobacteria	Actinobacteria	Microbacterium	0	0	0	0	0	0	0	2	1	0	0	0	0	1	4	1	2	0	2	0	1	0	0	1	1	1	0	0	1	0	0	0	0	0	0	0	0	0	0	0	0	1	0	0	0	0
CL01837	Planctomycetes	Planctomycetia	Zavarzinella	0	0	1	0	0	0	0	0	0	0	0	0	0	0	3	0	0	0	2	0	0	0	0	0	2	4	0	0	4	0	0	0	0	0	0	0	0	0	0	0	1	1	0	0	0	0
CL01838	Firmicutes	Bacilli	Ureibacillus	0	1	1	11	0	2	1	5	3	3	0	0	0	0	0	0	0	0	0	0	0	0	0	0	0	0	0	0	0	0	0	0	0	3	4	3	0	0	4	1	0	0	0	0	0	0
CL01839	Proteobacteria	Alphaproteobacteria	Rhodopila	0	0	0	0	0	0	0	1	0	0	1	4	3	1	0	3	3	1	2	0	0	4	0	0	0	0	0	2	0	0	0	0	0	0	0	0	0	0	0	0	2	2	3	0	1	0
CL01840	Actinobacteria	Actinobacteria	Streptomyces	0	0	0	0	0	0	0	0	0	0	1	6	1	0	0	0	1	0	0	0	0	0	0	0	0	0	0	0	0	0	0	0	0	0	0	0	0	0	0	0	1	1	2	2	1	1
CL01841	Planctomycetes	Planctomycetia	Gimesia	0	0	1	1	0	0	0	0	0	0	0	0	1	4	0	0	2	1	2	1	0	0	0	2	0	0	0	0	1	0	0	0	0	0	1	0	1	0	0	2	3	0	1	2	1	0
CL01842	Proteobacteria	Alphaproteobacteria	Altererythrobacter	0	0	0	0	0	0	0	0	0	0	0	0	0	0	0	0	0	0	0	0	0	0	0	0	0	0	0	1	0	0	0	0	0	0	0	0	0	0	0	0	0	0	0	0	0	0
CL01843	Proteobacteria	Alphaproteobacteria	Brevundimonas	0	0	0	0	1	0	0	0	1	0	0	0	0	0	0	0	1	0	0	0	2	1	0	0	0	2	0	2	0	0	0	0	0	0	0	0	0	0	0	0	0	0	0	0	1	0
CL01844	Proteobacteria	Gammaproteobacteria	Lysobacter	1	1	1	0	2	1	2	4	0	1	4	0	2	0	0	0	0	10	0	1	0	0	4	0	1	0	0	0	3	0	0	0	0	0	0	1	0	4	0	1	0	2	1	0	0	7
CL01845	Firmicutes	Bacilli	Bacillus	2	1	2	0	3	4	2	5	1	0	0	0	0	0	0	0	0	0	0	0	0	0	1	1	0	0	2	0	1	3	0	0	0	1	2	1	1	0	1	0	0	0	0	0	0	0
CL01846	Firmicutes	Bacilli	Thermoactinomyces	0	1	2	0	0	0	0	0	0	1	0	0	0	0	1	0	0	0	0	0	0	0	10	6	3	0	0	0	2	0	1	0	1	0	0	0	0	0	0	0	0	0	0	0	1	0
CL01847	Bacteroidetes	Bacteroidia	Alistipes	0	0	0	0	0	0	0	0	0	0	0	0	0	0	0	0	0	0	1	0	0	5	0	0	0	0	0	0	0	0	0	0	0	0	0	0	0	0	0	0	1	0	0	0	1	0
CL01848	Proteobacteria	Alphaproteobacteria	Rhodoligotrophos	0	0	0	0	0	0	0	0	0	0	0	3	3	1	2	2	1	0	1	4	0	0	0	0	0	0	0	0	0	0	0	0	0	0	0	0	0	0	0	2	0	3	2	3	0	0
CL01849	Actinobacteria	Actinobacteria	Rubrobacter	0	0	0	0	0	0	0	0	0	0	0	0	0	0	0	0	0	0	0	0	0	14	0	0	0	4	3	1	0	0	0	0	0	0	0	0	0	0	0	0	0	0	0	0	0	0
CL01850	Proteobacteria	Alphaproteobacteria	Nitrospirillum	1	1	0	0	0	0	0	1	1	0	1	0	2	0	0	1	1	3	3	1	0	3	1	0	0	0	0	0	0	0	0	1	0	0	0	1	0	2	0	0	1	3	0	0	3	1
CL01851	Bacteroidetes	Cytophagia	Spirosoma	0	0	0	0	0	0	0	0	0	0	0	0	0	0	0	0	0	0	0	1	0	0	0	0	3	0	0	0	0	0	0	0	0	0	0	1	0	0	0	0	0	0	0	0	0	0
CL01852	Bacteroidetes	Sphingobacteriia	Sediminibacterium	0	0	0	0	0	0	0	0	0	0	0	0	0	0	0	0	0	0	0	0	0	0	0	0	0	0	0	0	0	0	0	0	0	0	0	0	0	0	0	0	0	2	0	0	0	0
CL01853	Firmicutes	Clostridia	Lachnospiracea_incertae_sedis	0	0	0	0	0	0	0	0	0	1	0	1	0	0	0	0	0	0	0	0	0	0	0	0	0	0	0	0	0	0	0	1	0	0	0	0	0	0	0	0	1	0	0	0	0	0
CL01854	Proteobacteria	Deltaproteobacteria	Geobacter	1	2	1	0	5	0	0	1	1	0	0	0	0	0	0	0	0	1	0	0	0	1	0	0	0	0	0	1	0	1	1	2	2	0	0	2	1	0	4	1	0	0	1	0	0	0
CL01855	Proteobacteria	Deltaproteobacteria	Jahnella	0	1	0	0	0	1	0	1	3	0	0	1	1	9	2	1	0	4	2	7	0	0	4	1	0	0	5	0	0	0	0	0	0	0	0	0	0	2	0	0	0	0	2	4	1	0
CL01856	Firmicutes	Clostridia	Romboutsia	0	0	0	0	0	0	0	0	0	0	0	0	0	0	1	0	0	0	0	0	1	0	0	0	0	0	0	1	0	0	0	0	0	0	0	0	0	0	0	0	0	0	0	0	0	0
CL01857	Proteobacteria	Alphaproteobacteria	Nitrobacter	0	0	0	0	0	0	1	0	0	0	0	0	0	0	2	0	0	0	0	0	1	3	0	0	0	2	4	3	0	0	1	0	0	0	0	0	0	0	0	0	0	0	0	0	0	0
CL01858	Proteobacteria	Deltaproteobacteria	Peredibacter	0	0	0	0	0	0	0	0	0	0	0	1	0	0	4	0	0	1	1	1	0	0	0	1	3	1	0	0	1	0	1	0	0	0	0	1	0	0	0	4	0	1	3	0	0	0
CL01859	Verrucomicrobia	Verrucomicrobiae	Luteolibacter	4	0	0	0	0	2	1	1	2	0	0	0	0	0	0	0	0	0	0	0	0	0	0	0	0	0	0	0	0	3	1	6	2	0	0	3	0	0	2	0	0	0	0	0	0	0
CL01860	Proteobacteria	Gammaproteobacteria	Methylogaea	0	3	1	15	3	2	0	3	2	1	0	0	0	0	0	0	0	0	0	0	2	4	0	0	0	0	0	0	0	1	0	0	0	5	1	0	10	0	0	0	0	0	0	0	0	0
CL01861	Firmicutes	Bacilli	Caldibacillus	0	0	0	0	0	0	0	0	0	0	3	1	1	4	1	0	0	0	0	0	0	1	4	1	0	0	0	0	0	0	0	1	1	0	0	0	0	0	1	1	4	6	2	2	5	0
CL01862	Proteobacteria	Alphaproteobacteria	Rhodopseudomonas	0	0	0	0	0	0	0	1	0	0	0	0	0	0	0	0	0	0	0	0	0	0	0	0	0	0	0	0	0	0	0	0	0	0	0	1	0	0	0	0	0	0	0	0	0	0
CL01863	Proteobacteria	Deltaproteobacteria	Haliangium	0	0	0	0	0	0	0	0	0	0	0	0	0	0	0	0	0	0	0	0	0	0	0	0	0	0	0	0	1	0	0	0	0	0	0	1	0	0	0	0	0	0	5	0	0	0
CL01864	Chloroflexi	Anaerolineae	Thermomarinilinea	1	0	0	0	0	0	0	0	1	0	3	0	2	7	0	3	3	6	1	0	0	0	1	0	0	0	0	0	0	0	1	1	0	0	0	0	0	0	0	0	2	6	1	0	7	0
CL01865	Actinobacteria	Actinobacteria	Conexibacter	0	1	0	2	0	8	0	0	1	1	0	0	0	0	0	0	0	0	0	0	0	0	0	0	1	0	0	0	0	2	1	0	1	2	6	1	0	1	2	0	0	0	0	0	0	0
CL01866	Proteobacteria	Betaproteobacteria	Limnobacter	2	0	0	0	0	1	2	4	2	2	1	0	1	0	0	1	1	2	0	0	0	0	2	2	0	1	1	0	0	0	1	0	0	1	3	0	1	2	0	0	0	0	0	0	0	1
CL01867	Verrucomicrobia	Verrucomicrobiae	Prosthecobacter	0	0	0	0	0	0	0	0	0	1	1	1	0	0	0	2	0	0	0	0	5	1	0	0	0	0	0	0	0	0	0	0	0	0	0	0	0	0	0	1	1	0	3	0	0	2
CL01868	Cyanobacteria/Chloroplast	Chloroplast	Chlorophyta	0	0	0	0	0	1	0	1	1	0	0	0	1	1	9	0	0	0	1	0	2	0	0	0	0	0	0	0	0	0	0	0	0	0	0	0	0	0	0	1	0	4	4	1	0	2
CL01869	Proteobacteria	Alphaproteobacteria	Komagataeibacter	0	0	0	0	0	0	0	0	0	0	0	0	0	0	0	0	0	0	0	0	3	6	0	0	0	1	11	8	0	0	0	0	0	0	0	0	0	0	0	0	0	0	0	0	0	0
CL01870	Proteobacteria	Deltaproteobacteria	Desulfovibrio	1	1	0	1	3	1	0	0	0	1	3	0	0	0	0	0	0	0	0	0	0	0	0	0	0	0	0	0	0	0	0	3	4	1	0	2	2	0	0	0	0	0	0	0	0	0
CL01871	Proteobacteria	Deltaproteobacteria	Peredibacter	0	0	0	2	0	1	0	0	0	0	0	1	0	0	1	1	1	0	0	0	0	0	0	0	0	4	3	0	0	0	0	0	0	0	0	1	1	0	1	0	1	1	0	0	1	0
CL01872	Actinobacteria	Actinobacteria	Aciditerrimonas	1	0	0	2	3	3	1	1	3	0	0	0	0	0	0	0	0	0	0	0	0	0	0	0	0	1	0	0	0	2	1	1	3	1	1	3	0	2	2	1	0	0	0	0	0	0
CL01873	Proteobacteria	Betaproteobacteria	Nitrosospira	0	0	0	0	0	1	0	0	0	0	1	0	1	0	1	0	0	2	0	3	0	1	11	7	0	1	0	0	0	0	0	0	0	0	0	0	0	0	0	0	0	1	0	0	0	0
CL01874	Gemmatimonadetes	Gemmatimonadetes	Gemmatimonas	0	0	0	0	0	0	0	0	0	0	2	0	1	0	1	8	3	2	1	2	0	0	4	0	0	1	0	0	0	0	0	0	0	0	0	0	0	1	0	5	3	2	0	0	0	0
CL01875	Proteobacteria	Deltaproteobacteria	Labilithrix	0	0	0	0	0	0	1	0	0	1	0	1	0	0	1	0	0	0	0	0	0	0	1	0	1	0	1	0	0	1	0	1	2	0	0	0	0	0	0	0	0	1	0	1	2	2
CL01876	Proteobacteria	Deltaproteobacteria	Desulfovibrio	0	0	0	0	0	0	0	0	0	0	0	0	0	0	0	7	5	0	1	1	0	0	1	0	0	0	0	0	0	0	0	0	1	0	0	0	0	0	0	4	11	0	0	4	1	1
CL01877	Planctomycetes	Planctomycetia	Singulisphaera	0	0	0	0	0	0	0	0	0	0	1	2	1	1	0	0	0	2	2	1	0	0	0	0	0	0	0	0	0	0	0	0	0	0	0	2	0	0	0	1	0	1	0	0	0	1
CL01878	Proteobacteria	Betaproteobacteria	Denitratisoma	0	0	0	0	0	0	0	0	0	0	0	0	0	0	0	0	0	0	0	0	0	0	13	8	0	0	0	0	0	0	0	0	0	0	0	0	0	0	0	0	0	0	0	0	0	0
CL01879	Actinobacteria	Actinobacteria	Pseudonocardia	0	0	0	0	0	0	0	1	0	0	0	0	0	0	2	1	1	0	2	0	0	0	0	0	0	0	0	0	0	0	0	0	0	0	0	0	0	0	0	1	2	1	0	1	0	2
CL01880	Proteobacteria	Deltaproteobacteria	Chondromyces	1	1	2	0	2	0	2	0	0	1	0	0	1	0	0	0	0	0	0	0	0	0	2	0	0	0	0	0	0	0	0	1	0	0	0	0	0	0	0	0	0	0	0	0	0	0
CL01881	Chloroflexi	Anaerolineae	Levilinea	0	0	0	0	0	0	0	0	0	0	2	0	4	5	0	0	6	1	2	1	0	0	0	0	0	0	0	0	0	0	0	1	1	0	0	1	0	0	0	0	3	0	1	0	0	0
CL01882	Proteobacteria	Gammaproteobacteria	Halochromatium	0	0	2	0	0	0	0	0	0	0	0	0	0	2	0	2	0	1	0	3	0	0	0	0	1	4	0	0	0	0	0	0	0	0	0	0	0	1	0	1	5	0	4	4	1	2
CL01883	Proteobacteria	Deltaproteobacteria	Polyangium	0	0	0	0	1	0	1	0	0	0	2	0	0	0	0	1	3	3	5	0	0	0	3	0	2	0	2	0	0	2	0	1	1	0	0	0	0	0	0	3	1	1	0	0	6	0
CL01884	Planctomycetes	Planctomycetia	Planctomicrobium	0	1	0	0	0	0	0	0	2	0	0	0	0	1	0	2	2	2	1	1	0	0	1	2	2	0	0	0	0	0	1	0	0	1	0	0	0	2	0	3	1	1	0	1	0	0
CL01885	Ignavibacteriae	Ignavibacteria	Ignavibacterium	0	0	0	0	0	1	0	0	0	0	0	0	0	0	3	7	0	0	1	1	0	0	0	1	3	0	0	0	3	0	0	0	0	0	0	0	0	1	0	0	0	2	1	4	0	1
CL01886	Proteobacteria	Deltaproteobacteria	Vampirovibrio	0	0	0	0	0	0	1	0	0	3	0	1	0	0	0	0	1	0	0	0	2	0	0	0	0	0	0	1	0	0	1	0	0	0	0	0	0	1	0	1	1	0	0	0	0	0
CL01887	Proteobacteria	Deltaproteobacteria	Chondromyces	0	0	0	0	0	0	0	1	0	0	0	0	1	2	0	3	1	3	1	0	0	0	0	0	2	0	0	0	3	0	0	0	0	0	0	1	0	0	0	1	3	0	2	6	4	0
CL01888	Actinobacteria	Actinobacteria	Amnibacterium	0	0	0	0	0	0	0	0	0	0	0	0	0	0	0	0	0	0	1	0	4	0	0	0	0	0	0	0	0	0	0	0	0	0	0	0	0	1	0	0	0	0	0	1	0	2
CL01889	Bacteroidetes	Sphingobacteriia	Terrimonas	0	0	0	0	2	0	0	0	0	0	0	0	0	0	0	0	0	0	0	0	0	0	0	0	0	0	0	0	0	0	0	0	0	1	0	0	2	1	0	0	0	0	0	0	0	0
CL01890	Proteobacteria	Betaproteobacteria	Chitinimonas	0	0	0	0	0	0	0	0	0	0	1	0	2	0	0	0	0	4	0	2	0	0	2	2	2	0	0	0	2	0	0	0	0	0	0	0	0	0	0	4	1	1	1	0	1	0
CL01891	Proteobacteria	Alphaproteobacteria	Aestuariispira	0	0	0	0	0	0	0	0	0	0	0	0	0	0	0	0	0	0	0	0	0	0	0	0	0	0	0	0	0	0	0	0	0	0	0	0	0	0	0	0	1	0	0	0	0	0
CL01892	Proteobacteria	Alphaproteobacteria	Sandarakinorhabdus	0	0	0	0	0	0	0	0	0	0	0	2	0	0	0	0	0	0	1	0	4	1	0	0	0	0	0	0	0	0	0	0	0	0	0	0	0	0	0	0	0	1	1	0	0	0
CL01893	Proteobacteria	Alphaproteobacteria	Sphingobium	0	0	0	0	0	0	0	0	0	0	0	0	0	0	0	0	0	0	0	0	1	0	0	0	0	2	2	2	0	0	0	0	0	0	0	0	0	0	0	0	0	0	0	0	0	0
CL01894	Firmicutes	Bacilli	Calditerricola	4	1	0	0	1	0	1	1	3	1	1	1	0	0	0	0	0	0	0	1	0	0	0	0	0	0	0	0	0	0	1	2	1	4	0	2	2	1	0	1	0	1	0	0	1	0
CL01895	Bacteroidetes	Sphingobacteriia	Ferruginibacter	0	0	0	0	0	0	0	1	0	0	0	1	0	1	2	0	0	0	0	1	0	0	2	1	1	0	0	1	0	0	0	0	0	0	0	0	1	4	1	1	0	1	2	2	1	0
CL01896	Proteobacteria	Alphaproteobacteria	Pseudolabrys	3	2	4	3	1	0	0	2	0	2	0	0	1	0	0	1	0	0	2	1	0	2	1	2	0	1	0	0	0	0	1	0	0	0	0	0	1	0	2	0	0	1	1	0	0	1
CL01897	Proteobacteria	Betaproteobacteria	Nitrosomonas	0	0	0	1	0	2	0	0	0	0	2	0	1	0	1	2	2	2	1	0	0	0	4	0	0	0	0	0	0	0	1	0	1	0	0	0	0	0	1	4	1	1	2	0	1	0
CL01898	Proteobacteria	Deltaproteobacteria	Chondromyces	0	0	0	0	0	0	0	0	0	0	1	0	1	2	2	1	1	1	0	0	0	0	0	0	2	0	0	1	1	0	0	0	0	0	1	0	0	1	1	0	2	1	1	2	4	1
CL01899	Verrucomicrobia	Verrucomicrobiae	Prosthecobacter	0	0	0	1	1	1	0	1	1	0	0	0	1	2	4	0	0	2	0	0	0	0	2	2	0	1	3	0	0	1	1	1	0	0	2	1	5	0	0	1	0	3	0	0	0	0
CL01900	Proteobacteria	Alphaproteobacteria	Pseudolabrys	0	0	1	0	0	0	0	0	0	0	0	0	0	2	1	0	0	0	0	1	0	0	1	0	0	0	0	0	0	0	0	0	1	0	0	0	0	0	0	1	4	2	1	0	0	0
CL01901	Proteobacteria	Alphaproteobacteria	Nitrospirillum	0	0	0	0	0	0	0	0	0	0	0	0	0	0	0	0	0	0	0	0	2	8	0	0	0	5	10	0	0	0	0	0	0	0	0	0	0	0	0	0	0	0	0	0	0	0
CL01902	Firmicutes	Bacilli	Polycladomyces	2	0	0	2	0	0	2	4	1	1	0	0	0	0	0	0	0	0	0	0	0	0	0	0	0	0	0	0	0	2	1	1	5	1	1	0	0	0	7	1	0	0	0	0	0	0
CL01903	Planctomycetes	Phycisphaerae	Tepidisphaera	0	0	0	0	0	0	0	0	0	0	0	0	0	4	2	0	0	0	0	1	0	0	0	0	2	6	0	1	7	0	0	0	0	1	0	0	0	0	0	0	0	0	0	1	0	0
CL01904	Proteobacteria	Alphaproteobacteria	Amaricoccus	2	1	2	2	1	2	1	2	0	0	1	0	0	0	0	1	0	2	0	0	0	0	1	6	1	0	0	0	3	0	0	4	0	2	2	1	1	1	2	1	0	0	2	0	0	0
CL01905	Planctomycetes	Planctomycetia	Gemmata	1	1	1	3	3	0	1	0	2	4	0	0	0	2	0	1	0	0	0	1	0	0	0	0	0	0	0	0	0	2	1	1	2	2	1	0	1	1	4	0	1	0	1	1	0	0
CL01906	Proteobacteria	Gammaproteobacteria	Rudaea	0	0	1	0	0	0	0	0	0	0	0	0	0	0	0	1	1	1	0	0	0	0	1	1	4	0	1	0	2	0	0	0	1	1	0	0	0	1	0	1	0	0	0	0	0	1
CL01907	Firmicutes	Bacilli	Bacillus	1	0	2	0	1	5	9	0	0	0	0	0	0	0	0	0	0	0	0	0	0	0	0	1	0	1	1	0	0	0	1	0	0	3	2	1	1	2	0	0	0	0	0	0	0	0
CL01908	Planctomycetes	Planctomycetia	Gemmata	0	0	0	0	0	0	0	0	0	0	0	1	0	1	0	0	0	0	3	1	0	0	1	1	3	1	0	0	4	0	0	0	0	0	0	0	1	1	0	1	1	0	1	1	1	1
CL01909	Proteobacteria	Alphaproteobacteria	Rhodovulum	2	0	0	3	1	3	1	3	1	0	0	0	0	0	0	0	0	0	0	0	0	0	6	0	0	1	0	0	2	0	0	1	0	1	3	5	0	1	1	0	0	0	0	0	0	0
CL01910	Firmicutes	Clostridia	Natranaerobaculum	0	0	0	0	0	0	0	0	0	0	0	0	0	0	0	0	0	0	0	0	2	8	0	0	0	0	2	4	0	0	0	0	0	0	0	0	0	0	0	0	0	0	0	0	0	0
CL01911	Chloroflexi	Thermomicrobia	Nitrolancea	0	0	0	0	2	0	0	0	0	0	0	0	0	0	0	0	0	0	0	1	0	0	2	6	0	0	2	1	1	0	0	1	0	2	0	0	0	1	0	2	0	2	0	0	1	0
CL01912	Proteobacteria	Betaproteobacteria	Sideroxydans	0	2	2	2	0	0	0	1	0	0	0	1	1	0	0	1	1	0	0	0	0	0	1	3	1	1	0	0	0	1	1	0	1	0	0	0	0	0	0	1	1	0	2	0	1	1
CL01913	Bacteroidetes	Sphingobacteriia	Parasegetibacter	0	0	1	0	0	0	0	0	1	0	0	0	0	0	2	1	0	0	0	1	0	0	0	0	0	0	0	0	0	0	0	0	1	0	0	0	0	0	0	0	4	0	1	0	0	0
CL01914	Firmicutes	Bacilli	Brochothrix	1	0	0	0	0	0	0	0	1	0	0	0	0	0	0	1	0	0	0	0	2	0	2	2	1	1	0	0	1	0	1	0	0	0	0	0	0	0	0	1	0	1	1	2	0	0
CL01915	Proteobacteria	Alphaproteobacteria	Methylosinus	1	1	0	1	0	3	0	1	2	0	0	0	0	0	0	0	1	0	0	0	0	0	10	7	0	0	0	0	0	0	1	1	0	1	1	0	0	5	0	1	0	0	0	0	1	0
CL01916	Proteobacteria	Deltaproteobacteria	Cystobacter	1	0	0	0	0	0	1	1	1	0	0	1	0	0	0	0	0	1	0	0	0	0	0	0	0	0	0	0	0	0	0	0	2	0	0	0	0	2	0	0	10	0	0	0	0	0
CL01917	Chloroflexi	Anaerolineae	Thermomarinilinea	0	0	0	0	0	0	0	0	1	0	0	0	1	6	1	1	2	1	3	5	0	0	2	1	0	0	0	0	0	0	0	0	1	0	0	0	0	0	0	2	7	1	2	2	1	0
CL01918	Proteobacteria	Gammaproteobacteria	Povalibacter	0	0	2	0	0	0	0	0	1	0	0	0	0	0	2	0	2	2	0	0	0	0	2	0	1	0	0	0	0	0	0	0	0	0	0	0	0	1	1	0	0	2	1	1	1	1
CL01919	Firmicutes	Clostridia	Oceanirhabdus	0	0	1	0	0	0	0	0	0	0	0	0	0	0	0	1	0	1	0	0	3	0	1	2	1	5	1	0	5	1	0	0	0	0	0	0	0	0	0	2	0	0	0	0	0	0
CL01920	Firmicutes	Bacilli	Solibacillus	5	2	1	6	5	1	2	0	0	1	0	0	0	1	0	0	0	0	0	0	0	0	0	2	1	1	2	0	0	1	0	1	1	0	0	0	0	0	1	0	0	0	0	0	0	6
CL01921	Proteobacteria	Betaproteobacteria	Burkholderia	1	0	2	0	8	0	0	2	0	6	0	0	0	0	0	0	0	0	0	0	0	0	0	0	0	0	0	0	0	9	1	2	0	1	0	0	1	0	3	3	0	0	0	0	0	0
CL01922	Proteobacteria	Gammaproteobacteria	Povalibacter	0	0	0	0	0	0	0	0	0	0	0	1	1	1	1	0	0	0	0	0	0	0	1	0	0	0	0	1	0	0	0	0	0	0	0	0	0	0	0	0	0	0	0	0	0	0
CL01923	Firmicutes	Bacilli	Salinithrix	1	3	0	1	8	1	0	3	2	0	0	0	0	0	0	0	0	0	0	0	0	0	1	1	1	0	2	0	0	3	1	0	4	1	0	0	0	0	0	0	0	0	0	0	0	0
CL01924	Verrucomicrobia	Verrucomicrobiae	Prosthecobacter	0	0	0	0	0	0	0	0	0	0	0	0	1	5	0	1	4	1	1	0	0	0	5	0	0	0	0	0	0	0	0	0	0	0	0	1	0	0	0	2	0	2	0	3	0	0
CL01925	Bacteroidetes	Cytophagia	Sporocytophaga	0	0	0	0	0	0	2	0	0	1	1	0	0	2	0	6	1	1	1	2	0	0	0	1	0	0	0	0	0	1	1	0	0	0	0	1	1	0	0	1	0	2	0	1	2	1
CL01926	Proteobacteria	Betaproteobacteria	Nitrosospira	0	0	1	0	0	0	0	0	0	0	1	1	0	6	4	2	0	0	0	0	1	0	0	0	1	1	0	1	0	0	0	0	0	0	0	0	0	1	0	0	1	2	2	3	2	0
CL01927	Bacteroidetes	Sphingobacteriia	Ferruginibacter	0	0	0	0	0	0	0	0	0	0	0	0	0	0	0	0	0	0	0	0	0	0	0	3	4	2	0	0	3	0	0	0	0	0	0	0	0	0	0	0	0	1	1	0	0	0
CL01928	Actinobacteria	Actinobacteria	Gaiella	1	1	2	0	4	1	0	2	0	5	0	0	2	0	0	0	0	1	0	0	1	2	2	1	0	0	0	0	0	1	1	1	2	0	2	2	0	0	0	0	1	0	0	0	0	0
CL01929	Firmicutes	Clostridia	Caldicellulosiruptor	0	0	0	0	0	0	0	0	0	0	0	0	0	0	0	0	0	0	0	0	2	4	0	0	0	0	3	14	0	0	0	0	0	0	0	0	0	0	0	0	0	0	0	0	0	0
CL01930	Chloroflexi	Anaerolineae	Ornatilinea	0	0	1	0	0	1	0	0	0	0	0	4	0	0	2	0	1	0	0	1	2	0	0	0	0	0	0	1	0	0	2	0	0	1	1	1	0	3	0	0	0	1	0	0	0	1
CL01931	Proteobacteria	Alphaproteobacteria	Rhizobium	0	0	0	0	0	0	1	0	0	0	0	0	0	0	0	1	1	0	0	0	0	0	0	0	0	0	0	0	0	0	0	0	0	0	0	0	0	0	0	0	0	0	0	0	0	0
CL01932	Proteobacteria	Gammaproteobacteria	Povalibacter	0	0	0	0	0	0	0	0	0	0	0	0	0	0	0	0	0	0	0	0	0	5	0	0	0	6	2	2	0	1	0	0	0	0	0	0	0	0	0	0	0	0	0	0	0	0
CL01933	Planctomycetes	Planctomycetia	Planctomicrobium	0	2	0	4	0	1	2	1	1	1	0	0	0	0	0	0	0	0	0	0	0	0	1	0	0	0	0	0	0	1	0	3	4	5	1	5	1	0	1	3	0	0	0	0	0	0
CL01934	Verrucomicrobia	Verrucomicrobiae	Roseimicrobium	0	0	0	0	0	0	0	0	0	0	1	0	3	3	0	3	0	2	0	1	0	0	0	0	0	0	0	0	0	1	0	0	0	0	0	0	1	0	1	1	2	2	1	0	1	0
CL01935	Bacteroidetes	Sphingobacteriia	Pedobacter	0	0	0	0	0	0	0	0	0	0	0	0	0	0	0	0	0	1	0	1	0	0	0	2	0	0	0	0	0	1	0	1	0	0	0	0	0	0	0	0	0	3	0	0	0	0
CL01936	Proteobacteria	Alphaproteobacteria	Phenylobacterium	0	2	3	0	0	1	0	0	0	0	0	0	2	1	2	1	0	0	3	0	0	0	0	1	0	1	1	1	0	0	0	0	0	0	0	1	1	0	0	1	1	1	1	2	0	1
CL01937	Proteobacteria	Deltaproteobacteria	Anaeromyxobacter	0	0	0	0	0	0	0	0	0	1	0	1	0	0	0	0	0	0	1	0	0	0	1	0	3	0	2	0	4	1	0	0	0	1	0	0	0	2	2	2	1	1	2	0	0	1
CL01938	Firmicutes	Clostridia	Cellulosilyticum	0	0	0	0	0	0	0	1	0	0	0	1	0	0	0	0	0	0	1	0	0	0	0	0	6	7	1	2	0	0	0	0	0	0	0	1	0	0	0	0	1	0	0	0	0	0
CL01939	Actinobacteria	Actinobacteria	Gaiella	0	1	0	0	0	3	3	4	0	3	0	0	1	1	0	0	0	0	0	0	0	0	2	2	1	0	0	2	1	0	0	5	6	0	1	0	1	0	0	1	0	0	0	0	0	0
CL01940	Planctomycetes	Planctomycetia	Gemmata	0	1	0	0	0	0	0	0	0	0	5	1	7	0	0	1	0	1	1	0	0	0	1	1	0	0	1	0	0	0	0	0	1	0	0	0	0	0	0	1	1	0	1	5	0	0
CL01941	Proteobacteria	Deltaproteobacteria	Chondromyces	2	1	0	1	0	0	0	1	0	3	1	0	1	0	0	0	1	0	0	0	1	0	6	0	0	0	0	0	0	1	1	3	1	0	0	0	0	0	2	0	0	0	0	0	0	0
CL01942	Gemmatimonadetes	Gemmatimonadetes	Gemmatimonas	0	0	0	0	0	0	0	0	0	0	0	0	0	0	0	0	0	0	0	0	0	0	0	2	6	2	0	0	2	0	0	0	0	0	0	0	0	0	0	0	0	0	0	0	0	0
CL01943	Planctomycetes	Phycisphaerae	Tepidisphaera	1	1	1	1	0	2	0	1	0	0	0	1	0	1	1	0	1	0	0	1	0	0	0	0	2	0	0	0	2	0	0	2	2	0	0	0	0	2	1	3	1	0	0	1	0	0
CL01944	Firmicutes	Bacilli	Bacillus	0	0	1	0	0	0	0	0	0	1	0	0	0	0	0	0	0	0	0	0	4	0	4	6	0	2	0	0	2	0	0	0	0	0	0	0	0	0	1	0	0	0	0	0	0	0
CL01945	Verrucomicrobia	Verrucomicrobiae	Luteolibacter	0	0	0	0	1	0	0	0	0	1	0	0	0	0	2	0	0	1	0	0	0	0	0	0	0	0	0	0	0	0	0	0	1	1	1	0	1	0	0	0	1	1	0	0	0	3
CL01946	Planctomycetes	Planctomycetia	Gemmata	1	0	1	0	0	0	1	1	1	2	0	0	0	0	0	0	0	0	0	0	0	0	0	1	0	0	0	0	0	2	2	2	4	0	0	1	0	1	4	0	1	1	1	0	0	0
CL01947	Bacteroidetes	Sphingobacteriia	Taibaiella	0	1	0	2	0	0	1	0	0	0	0	1	0	1	1	1	0	0	0	0	0	0	0	0	2	0	1	0	0	0	0	0	0	0	0	0	0	1	0	0	1	2	3	1	0	2
CL01948	Proteobacteria	Alphaproteobacteria	Dongia	0	0	0	0	0	0	0	0	0	0	0	1	0	0	0	0	0	0	0	0	1	4	0	0	0	0	0	1	0	0	0	0	0	0	0	0	1	0	1	0	0	0	0	0	0	0
CL01949	Proteobacteria	Gammaproteobacteria	Coxiella	1	0	0	0	2	0	0	0	1	0	1	1	0	3	1	6	2	0	2	6	0	0	0	0	0	0	0	0	0	0	0	0	0	0	0	0	0	0	0	0	2	1	0	2	1	2
CL01950	Planctomycetes	Phycisphaerae	Phycisphaera	0	3	0	2	2	3	2	1	3	2	0	0	0	0	0	0	0	0	0	0	0	0	0	0	0	0	0	0	0	3	2	3	2	0	1	0	3	0	0	0	0	0	0	0	0	0
CL01951	Proteobacteria	Gammaproteobacteria	Kosakonia	2	1	0	3	0	3	2	5	2	1	0	0	1	2	0	0	0	0	0	0	0	0	0	1	0	1	0	0	0	1	0	1	3	0	0	0	0	0	3	0	0	0	0	0	0	0
CL01952	Actinobacteria	Actinobacteria	Conexibacter	0	0	0	0	0	0	0	0	0	0	0	0	0	0	0	0	0	0	0	0	4	5	0	0	0	0	14	5	0	0	0	0	0	0	0	0	0	1	0	0	0	0	0	0	0	0
CL01953	Proteobacteria	Deltaproteobacteria	Desulfonema	0	1	0	1	1	2	1	1	0	1	1	5	0	0	0	0	1	0	0	0	0	2	1	0	0	0	0	0	0	2	0	0	3	1	1	0	1	1	2	0	1	0	0	0	0	0
CL01954	Bacteroidetes	Cytophagia	Sporocytophaga	0	0	2	0	0	1	0	0	0	0	3	0	1	0	0	0	1	0	0	0	0	0	0	0	0	0	0	0	0	0	1	0	0	0	0	0	0	0	0	0	0	1	0	1	0	0
CL01956	Planctomycetes	Phycisphaerae	Phycisphaera	1	3	0	1	0	1	0	3	1	1	0	0	0	0	0	0	0	0	0	0	0	0	0	0	0	0	0	0	0	1	1	1	6	2	1	0	0	0	4	0	0	0	0	0	0	0
CL01957	Proteobacteria	Alphaproteobacteria	Sphingomonas	0	0	0	0	0	1	0	1	1	0	0	0	0	2	4	3	3	0	1	0	0	0	0	0	4	1	0	0	0	0	0	0	0	0	0	0	0	1	0	2	2	0	0	1	0	0
CL01958	Proteobacteria	Betaproteobacteria	Thauera	1	1	1	1	1	0	0	1	0	0	0	1	0	0	0	1	0	0	0	0	0	0	0	0	0	0	0	0	0	1	0	0	2	0	1	0	2	0	1	1	0	1	0	0	0	0
CL01959	Proteobacteria	Alphaproteobacteria	Sphingomonas	0	0	0	0	0	0	0	0	0	0	0	0	0	0	0	0	0	0	0	0	1	0	1	1	2	1	0	0	1	0	0	0	0	0	0	0	0	0	0	0	0	0	0	0	0	0
CL01960	Proteobacteria	Deltaproteobacteria	Desulfobotulus	0	0	5	1	2	1	0	0	0	0	3	2	0	0	0	0	1	1	1	1	0	0	0	0	0	0	0	0	0	0	1	0	1	0	1	0	0	0	2	0	1	1	1	0	2	0
CL01961	Verrucomicrobia	Verrucomicrobiae	Brevifollis	1	1	2	0	0	0	1	0	0	1	0	0	0	0	0	0	1	0	0	0	0	0	1	0	0	1	2	0	0	0	0	0	1	0	0	0	0	0	1	2	0	0	0	0	1	0
CL01962	Proteobacteria	Deltaproteobacteria	Vampirovibrio	0	0	0	0	0	1	0	0	0	0	0	0	0	0	0	0	0	0	0	0	0	0	0	0	0	0	0	2	0	0	0	0	0	0	1	0	0	1	0	0	0	0	0	1	0	0
CL01963	Firmicutes	Bacilli	Fictibacillus	2	4	0	1	2	5	0	4	3	3	0	0	0	0	0	0	0	0	0	0	0	0	0	0	0	0	0	0	0	1	0	1	3	3	1	2	0	2	1	0	0	0	0	0	0	0
CL01964	Firmicutes	Clostridia	Tepidibacter	0	0	0	0	0	0	0	0	0	0	0	0	0	0	0	0	0	0	0	0	0	0	0	0	0	0	0	0	0	0	0	0	0	0	0	0	0	0	0	0	0	0	0	0	0	0
CL01965	Verrucomicrobia	Opitutae	Opitutus	1	0	0	0	0	0	0	0	0	0	0	0	1	0	0	0	2	1	1	0	0	2	0	0	0	0	0	0	0	1	0	0	0	0	1	0	0	0	0	0	0	0	1	0	5	1
CL01966	Proteobacteria	Alphaproteobacteria	Dongia	1	3	0	0	2	1	1	2	1	2	0	0	0	0	0	0	0	0	0	0	0	0	0	2	0	0	0	2	0	0	0	4	2	2	1	0	4	0	2	0	0	2	0	0	0	0
CL01967	Planctomycetes	Planctomycetia	Planctopirus	0	0	0	0	0	0	0	0	0	0	0	0	0	0	0	0	0	0	0	0	0	0	0	0	0	0	0	0	0	0	0	0	0	0	0	0	0	0	0	0	1	0	0	0	0	0
CL01968	Planctomycetes	Planctomycetia	Gemmata	0	3	1	1	0	1	0	3	1	1	0	0	1	0	1	0	0	0	0	0	0	0	0	1	0	0	0	0	0	3	0	3	5	2	1	1	3	1	2	0	0	0	0	0	2	0
CL01969	Chlamydiae	Chlamydiia	Parachlamydia	0	0	0	0	1	0	0	0	1	0	0	0	0	0	0	0	4	0	1	0	0	0	0	0	0	0	0	0	1	1	1	2	0	0	0	1	1	0	0	0	0	0	1	0	0	0
CL01970	Proteobacteria	Gammaproteobacteria	Rhodanobacter	0	0	0	0	0	0	0	0	0	0	0	0	0	0	0	0	0	0	0	0	5	24	0	0	0	2	2	2	0	0	0	0	0	0	0	0	0	0	0	0	0	0	0	0	0	0
CL01971	Actinobacteria	Thermoleophilia	Thermoleophilum	0	0	0	0	0	0	0	0	1	0	0	39	0	0	0	0	0	0	0	0	0	0	0	0	0	0	0	0	0	0	0	0	0	0	0	0	0	3	0	1	0	0	0	0	0	0
CL01972	Proteobacteria	Alphaproteobacteria	Phreatobacter	0	1	1	0	0	1	0	0	0	0	0	0	0	0	0	0	1	2	2	0	2	0	0	0	0	0	0	0	0	0	0	0	1	0	1	1	0	0	2	0	0	1	1	0	0	0
CL01973	Proteobacteria	Alphaproteobacteria	Brevundimonas	0	0	0	0	0	0	0	2	0	0	2	0	1	2	0	3	0	0	1	0	0	0	0	1	0	0	0	0	0	0	0	0	0	0	0	0	0	0	0	4	0	2	1	8	0	0
CL01974	Actinobacteria	Actinobacteria	Solirubrobacter	0	0	0	0	2	0	0	1	1	2	0	0	0	0	1	0	0	0	0	1	0	0	0	0	0	0	0	0	0	0	1	0	1	1	0	1	1	1	0	0	2	0	0	1	10	0
CL01975	Proteobacteria	Betaproteobacteria	Nitrosomonas	0	0	0	0	0	0	1	0	0	0	0	0	0	0	0	0	0	0	0	0	0	0	0	0	0	0	0	0	0	0	1	0	0	0	0	0	0	0	0	0	1	0	0	0	0	0
CL01976	Proteobacteria	Deltaproteobacteria	Stigmatella	0	1	1	1	1	0	2	0	1	1	2	0	1	0	0	0	3	1	0	0	0	0	0	0	0	0	0	0	0	0	0	0	0	0	0	2	0	0	0	1	0	0	0	0	0	0
CL01977	Chloroflexi	Anaerolineae	Bellilinea	0	1	0	1	0	0	0	0	1	0	0	0	0	0	1	1	0	0	0	0	0	0	0	0	0	0	0	0	0	0	0	2	0	0	0	0	0	1	0	1	0	1	1	1	0	0
CL01978	Proteobacteria	Deltaproteobacteria	Desulfocapsa	0	0	0	2	0	0	1	0	2	0	2	1	0	2	2	0	0	1	0	1	0	0	1	0	0	1	1	0	3	0	1	0	1	1	0	1	0	1	0	1	1	1	0	0	1	0
CL01979	Proteobacteria	Betaproteobacteria	Sideroxydans	1	1	0	0	1	2	0	0	0	1	0	6	0	0	0	1	1	1	0	0	0	0	0	0	0	0	0	0	0	0	0	1	1	1	0	0	0	0	0	3	0	0	0	0	0	0
CL01980	Proteobacteria	Alphaproteobacteria	Caulobacter	2	0	0	0	0	0	0	0	0	0	0	0	0	0	0	3	0	0	0	0	0	0	0	0	0	1	6	0	0	1	1	0	0	0	1	1	0	0	2	2	1	0	2	3	0	0
CL01981	Planctomycetes	Planctomycetia	Gemmata	0	0	1	0	0	0	0	0	0	0	0	1	0	1	2	2	0	0	0	0	0	0	0	1	1	0	3	0	0	0	0	0	0	0	0	0	1	0	0	1	0	1	0	3	4	0
CL01982	Planctomycetes	Phycisphaerae	Tepidisphaera	0	0	0	0	0	0	0	0	0	0	1	2	1	5	0	1	1	1	1	0	1	0	5	1	0	0	0	0	0	0	0	0	0	0	1	1	0	0	0	1	2	0	0	3	0	0
CL01983	Bacteroidetes	Sphingobacteriia	Mucilaginibacter	0	0	0	0	0	0	0	0	0	0	0	0	0	0	0	0	0	0	0	0	3	7	0	0	0	1	1	0	0	0	0	0	0	0	0	1	0	0	0	0	1	0	0	0	0	0
CL01984	Firmicutes	Clostridia	Desulfosporosinus	0	0	0	0	0	0	0	0	0	0	0	0	0	0	0	0	0	1	0	0	0	0	14	7	0	0	0	0	1	0	0	0	0	0	0	0	0	0	0	1	0	0	0	0	0	0
CL01985	Firmicutes	Clostridia	Ruminococcus	0	1	1	0	0	0	2	0	2	0	0	3	0	0	0	0	0	0	0	0	0	2	0	0	0	0	0	0	0	1	2	0	0	0	0	2	0	0	0	0	0	0	0	0	0	0
CL01986	Gemmatimonadetes	Gemmatimonadetes	Gemmatimonas	1	0	0	0	0	0	0	0	0	0	0	0	0	1	3	0	0	0	1	1	0	0	10	2	0	0	0	0	0	0	0	1	0	0	0	0	0	0	0	0	1	0	0	0	4	0
CL01987	Actinobacteria	Actinobacteria	Micromonospora	3	2	6	1	1	0	1	2	1	1	0	0	0	0	1	0	1	0	3	1	0	0	0	1	1	0	0	0	0	0	0	2	1	1	0	0	0	4	0	0	0	0	0	0	0	2
CL01988	Actinobacteria	Actinobacteria	Conexibacter	0	0	0	7	0	7	0	0	0	0	0	0	1	0	0	0	0	0	0	0	0	0	1	0	0	0	0	0	0	0	0	3	0	7	3	1	0	8	0	0	0	0	0	0	0	0
CL01989	Firmicutes	Clostridia	Oceanirhabdus	1	0	0	0	0	0	0	0	0	0	0	1	0	0	2	0	0	1	0	1	0	2	0	3	2	0	0	0	2	0	0	0	0	0	0	0	0	0	0	1	0	0	0	0	0	0
CL01990	Bacteroidetes	Sphingobacteriia	Lacibacter	0	0	2	1	0	0	0	0	0	0	0	0	0	1	2	0	3	0	2	1	0	0	0	1	0	0	0	0	0	0	0	0	0	0	0	0	0	2	0	0	2	6	0	3	1	0
CL01991	Chlamydiae	Chlamydiia	Waddlia	0	0	0	0	0	0	0	0	0	0	1	1	2	2	1	0	0	1	2	6	0	0	0	0	0	0	0	0	0	0	2	0	0	0	0	0	0	0	0	0	1	3	8	3	1	1
CL01992	Bacteroidetes	Sphingobacteriia	Taibaiella	0	0	1	0	0	0	1	1	0	1	1	1	0	2	1	0	0	0	0	0	0	0	0	0	1	0	0	0	0	0	0	0	0	0	1	0	0	5	0	0	1	0	5	0	0	1
CL01993	Chloroflexi	Chloroflexia	Oscillochloris	0	0	0	0	1	0	0	0	0	2	0	1	0	1	0	0	0	0	1	0	0	0	0	0	0	0	0	0	0	0	0	0	0	0	0	0	0	0	0	0	0	0	1	0	0	3
CL01994	Bacteroidetes	Cytophagia	Emticicia	0	0	0	1	0	0	0	0	0	0	0	1	0	1	5	0	2	0	0	1	1	0	0	0	0	0	0	0	0	0	0	0	0	0	1	0	0	0	0	1	0	0	1	0	0	2
CL01995	Verrucomicrobia	Verrucomicrobiae	Verrucomicrobium	0	1	1	1	1	0	0	0	1	0	1	0	0	0	0	0	19	0	0	0	0	0	0	0	0	0	0	0	0	0	0	0	0	0	0	0	0	1	0	0	1	3	1	5	0	0
CL01996	Proteobacteria	Deltaproteobacteria	Polyangium	4	1	0	3	0	2	2	3	2	1	0	0	0	0	0	0	0	0	0	0	0	0	4	0	0	1	0	0	1	1	0	5	1	0	1	1	0	0	4	0	0	0	0	0	0	0
CL01997	Proteobacteria	Gammaproteobacteria	Coxiella	1	0	0	0	0	0	0	0	0	0	1	0	3	5	0	1	4	1	2	0	0	0	0	1	0	0	0	0	0	0	0	0	0	0	0	0	0	0	0	2	2	0	1	5	4	0
CL01998	Tenericutes	Mollicutes	Acholeplasma	0	0	1	0	0	0	0	0	0	0	0	1	0	1	0	0	6	0	0	0	0	0	0	0	0	0	0	0	0	0	0	1	0	0	0	0	0	0	0	0	0	0	0	2	2	0
CL01999	Bacteroidetes	Cytophagia	Hymenobacter	0	0	1	0	0	0	0	0	0	1	0	0	0	0	1	0	0	0	0	0	3	0	0	0	3	4	0	3	1	0	0	0	0	0	0	0	0	0	0	0	0	0	1	0	0	2
CL02000	Proteobacteria	Deltaproteobacteria	Desulfonatronobacter	0	0	0	0	0	0	0	0	0	0	0	0	0	0	0	0	0	0	0	0	1	2	0	0	0	3	7	6	0	0	0	0	0	0	0	0	0	0	0	0	0	0	0	0	0	0
CL02001	Bacteroidetes	Sphingobacteriia	Ferruginibacter	0	0	3	0	0	0	0	0	1	0	0	0	0	0	0	0	0	0	0	0	4	12	0	0	0	1	0	2	0	1	0	0	0	0	0	0	2	2	2	0	0	0	1	0	0	0
CL02002	Proteobacteria	Gammaproteobacteria	Thioalkalivibrio	0	0	0	0	0	0	0	0	0	0	0	0	0	0	0	0	0	0	0	0	2	6	0	0	0	2	7	2	0	0	0	0	0	0	0	0	0	0	0	0	0	0	0	0	0	0
CL02003	Proteobacteria	Deltaproteobacteria	Chondromyces	0	0	0	0	0	0	0	0	0	0	0	0	0	0	0	0	0	0	0	0	0	0	0	0	0	0	0	1	0	0	0	0	0	0	0	0	0	0	0	0	0	0	0	0	0	0
CL02004	Actinobacteria	Actinobacteria	Nakamurella	0	0	0	0	0	0	0	0	0	0	2	1	2	0	0	1	0	2	1	1	0	0	0	0	0	0	0	0	0	0	0	0	0	0	0	0	0	0	0	1	0	1	2	3	0	0
CL02005	Actinobacteria	Actinobacteria	Aquihabitans	2	2	0	3	3	1	1	2	0	3	0	1	0	0	0	0	0	0	0	0	0	0	0	0	0	0	0	0	0	0	1	1	1	1	3	3	3	0	2	0	0	0	0	1	0	0
CL02006	Proteobacteria	Alphaproteobacteria	Pseudolabrys	3	2	1	2	2	3	4	4	0	3	0	0	0	0	0	0	0	0	0	0	0	0	0	0	0	0	2	0	0	2	2	2	0	3	2	0	1	2	1	0	0	0	0	0	0	0
CL02007	Actinobacteria	Actinobacteria	Rhodococcus	0	1	1	2	1	1	0	0	0	0	0	0	0	0	1	0	0	0	0	0	6	0	1	0	0	0	0	0	0	0	0	1	0	0	1	2	1	0	3	0	0	0	0	0	0	0
CL02008	Proteobacteria	Betaproteobacteria	Azospira	0	0	0	0	0	0	0	0	0	0	0	0	0	0	0	0	0	0	0	0	5	12	0	0	0	0	10	0	0	0	0	0	0	0	0	0	0	0	0	0	0	0	0	0	0	0
[truncated: 21,747 more rows]
[truncated: 131 more columns]

## Sheet: Fungi_OTU_table
OTU_ID	Phylum	Order	Genus	PL01	PL02	PL03	PL04	PL05	PL06	PL07	PL08	PL09	PL10	PL11	PL12	PL13	PL14	PL15	PL16	PL17	PL18	PL19	PL20	PL21	PL22	PL23	PL24	PL25	PL26	PL27	PL28	PL29	PL30	SM01	SM02	SM03	SM04	SM05	SM06	SM07	SM08	SM09	SM10	SM11	SM12	SM13	SM14	SM15	SM16
CL00003	Ascomycota	Pleosporales (A)	Nothophoma	2	47	28	10	11	73	36	11	57	35	81	81	63	248	104	105	64	140	159	157	51	123	448	1992	422	1376	1506	17	119	2804	22	140	14	19	9	63	18	40	41	5	88	61	15	218	395	40
CL00004	Ascomycota	Pleosporales (A)	Paraphoma	2	25	2	7	29	32	0	13	255	25	43	62	23	132	219	125	133	61	76	99	78	331	113	1238	158	687	291	0	102	479	22	5	1	4	2	4	2	11	44	5	97	509	19	346	367	159
CL00006	Ascomycota	Pleosporales (A)	Boeremia	1	3	7	1	0	13	34	9	56	26	39	1	31	46	17	200	7	14	50	8	57	311	167	732	107	291	323	0	119	554	1	1600	0	4	1	4	4	2	0	4	25	20	0	3977	203	15
CL00007	Ascomycota	Capnodiales (A)	Cladosporium	31	175	160	123	38	164	327	457	823	143	66	96	140	312	333	244	846	300	199	366	832	307	69	382	136	610	687	76	95	354	117	112	27	643	34	304	218	111	451	50	248	286	161	1359	272	113
CL00008	Basidiomycota	Agaricales (B)	Cuphophyllus	36	179	374	0	0	0	387	755	0	926	0	0	0	0	0	0	0	0	0	0	0	0	0	0	12	0	5	0	2	0	1	2	1630	716	856	61	460	0	0	2073	0	1	0	0	4	1
CL00009	Ascomycota	Helotiales (A)	Tetracladium	0	6	0	0	0	0	0	2	4	1	43	17	3	3	3	2	3	0	1	1	0	75	5	2	9	7	7	0	0	13	0	0	0	0	1	1	0	0	0	0	0	3	53	59	34	30
CL00010	Ascomycota	Helotiales (A)	Tetracladium	0	0	0	0	0	0	0	0	0	0	53	1	213	40	0	54	11	7	5	40	8	46	12	69	51	2596	137	0	0	228	0	1	0	0	0	0	0	2	0	0	8	4	0	6	92	25
CL00011	Ascomycota	Pleosporales (A)	Preussia	4	2411	4837	1042	280	122	1479	85	136	53	28	62	44	0	0	0	4	1	1	1	14	11	118	11	111	2	20	0	20	1	57	416	44	41	293	17	1673	66	26	1	12	2	0	5	3	1
CL00013	Ascomycota	Pleosporales (A)	Paraphoma	0	0	0	0	0	0	0	0	0	2	30	35	217	136	84	327	52	20	31	104	4	69	16	237	36	121	21	0	2	66	1	0	10	1	0	0	0	11	0	2	180	508	12	88	324	83
CL00014	Ascomycota	Pezizales (A)	unclassified_Pezizales	0	0	0	0	0	0	0	0	0	0	491	2	3	320	0	100	120	0	0	1	19	145	18	712	10	208	228	0	154	0	0	0	0	0	0	0	0	0	0	0	0	270	0	2	260	0
CL00015	Ascomycota	unclassified_Ascomycota (A)	unclassified_Ascomycota	20	22	6	65	46	48	15	20	40	29	12	73	21	20	8	15	35	77	9	17	0	0	142	11	32	1	1	0	7	24	38	19	18	31	35	43	9	20	32	20	59	24	8	12	12	45
CL00016	Ascomycota	Pleosporales (A)	unclassified_Pleosporales	0	19	4	15	4	1981	16	88	163	20	12	10	9	79	9	14	16	56	27	105	0	6	4	6	15	5	7	0	73	2	49	25	2	25	2	28	22	6	26	0	18	38	0	97	36	5
CL00017	Ascomycota	unclassified_Ascomycota (A)	unclassified_Ascomycota	0	0	0	0	0	0	0	0	0	0	403	725	318	19	22	274	98	186	697	0	1	0	0	0	15	0	0	0	0	0	0	0	0	0	0	0	0	0	1	0	30	23	9	33	350	7
CL00018	Ascomycota	Onygenales (A)	unclassified_Onygenales	175	943	470	145	758	1060	161	881	516	398	0	4	0	0	0	0	0	0	0	0	4	0	0	0	0	0	4	0	18	0	831	199	12	637	2114	52	57	225	2	4	0	0	0	0	0	0
CL00019	Ascomycota	Pleosporales (A)	unclassified_Pleosporales	0	17	3	13	1	14	0	10	25	28	17	24	1	26	98	33	30	11	17	44	0	95	24	225	0	182	63	0	33	69	22	9	29	36	0	12	6	9	10	14	31	99	7	26	147	65
CL00020	Ascomycota	unclassified_Leotiomycetes (A)	unclassified_Leotiomycetes	8	21	22	87	22	22	7	34	16	113	0	1	16	2	0	1	0	0	0	0	0	0	0	3	10	0	1	0	1	0	30	66	6	318	21	16	5216	13	1698	51	18	227	1	361	1	158
CL00021	Ascomycota	Pleosporales (A)	unclassified_Pleosporales	0	0	5	0	0	0	2	1	11	14	62	26	85	210	216	489	83	347	57	331	1	0	7	29	0	16	3	0	64	33	0	1	1	0	0	0	1	4	1	1	49	184	92	22	85	262
CL00022	Ascomycota	Pleosporales (A)	Alternaria	2	8	3	15	9	53	24	56	17	11	30	39	19	24	43	98	213	42	50	70	20	162	56	264	134	118	274	21	100	97	45	13	4	21	9	15	40	18	23	10	97	62	35	230	68	17
CL00023	Ascomycota	Xylariales (A)	unclassified_Xylariaceae	0	0	0	0	0	0	0	5	0	0	0	0	0	0	0	0	0	0	0	0	0	0	0	0	0	4	0	0	0	0	0	0	0	0	0	6	0	0	0	0	0	0	0	2	0	0
CL00024	Basidiomycota	Trechisporales (B)	Trechispora	0	992	0	0	0	2	2	0	180	963	0	0	2	0	0	0	0	45	2	0	5	4	0	0	16	0	0	0	9	0	1	0	0	0	3	0	0	0	0	3	18	0	7558	0	3	0
CL00025	Basidiomycota	Cantharellales (B)	unclassified_Ceratobasidiaceae	1	2	0	0	0	0	0	0	2	27	0	0	0	1	28	0	0	0	0	0	0	0	0	1	0	0	0	0	0	0	2	1	12	0	0	8	1	3	0	0	14	0	1	0	0	0
CL00026	Ascomycota	Pleosporales (A)	Ectophoma	0	44	56	0	0	0	0	5	0	55	25	2	13	36	11	30	2	17	27	20	66	266	110	662	93	519	338	0	25	484	0	6	0	1	0	0	1	0	1	0	8	21	2	2	68	1
CL00027	Ascomycota	Hypocreales (A)	unclassified_Hypocreales	3	1	0	0	0	1	3	2	1	0	11	2	8	37	3	2	1	9	0	51	0	0	0	2	0	0	0	0	0	0	2	2	2	3	0	2	3	1	0	0	0	28	6	7	29	0
CL00029	Ascomycota	Helotiales (A)	Tetracladium	59	25	45	34	74	16	46	66	36	85	1237	7	40	520	24	29	17	155	21	200	0	0	311	67	110	76	18	0	40	833	74	38	134	65	15	34	11	45	15	29	99	27	3	22	71	204
CL00030	Ascomycota	Chaetothyriales (A)	Exophiala	70	32	184	139	96	93	104	98	44	128	64	5	27	19	35	24	6	51	38	199	18	5	377	41	144	10	1	3	16	31	88	103	95	106	114	46	12	61	18	67	66	73	7	4	3	85
CL00031	Ascomycota	unclassified_Ascomycota (A)	unclassified_Ascomycota	13	0	0	4	1	0	1	0	2	0	44	26	60	49	3	4	4	1709	3204	38	25	0	51	33	59	43	1	0	0	667	0	0	1	0	0	0	0	0	37	0	137	12	53	22	14	24
CL00032	Ascomycota	Verrucariales (A)	Psoroglaena	0	0	0	0	0	0	0	1	1	0	8	2	0	299	3215	0	1	4	214	31	0	0	0	0	10	0	0	0	0	0	0	0	0	0	0	0	0	0	0	0	8	174	63	9	0	7
CL00033	Basidiomycota	Filobasidiales (B)	Solicoccozyma	716	36	149	43	105	52	144	409	113	179	4	11	7	7	30	1	1	4	0	11	0	22	1818	71	410	7	3	0	19	83	25	158	252	103	39	51	13	28	43	115	37	2	1	0	2	2
CL00035	Ascomycota	Pleosporales (A)	unclassified_Pleosporales	0	0	1	0	0	0	0	0	0	2	64	87	42	90	3	0	0	6	77	27	0	0	2	13	0	8	5	0	0	6	0	2	0	0	0	0	0	0	0	0	14	11	13	5	4	0
CL00036	Basidiomycota	Cantharellales (B)	Ceratobasidium	0	0	0	0	0	0	0	1	0	0	0	1	0	0	2	2	0	0	0	3	1	0	0	8	0	268	0	0	5	0	0	0	0	0	0	0	0	0	0	1	0	0	0	17	0	0
CL00037	Ascomycota	Hypocreales (A)	unclassified_Nectriaceae	0	3	8	1	10	10	49	6	8	10	9	28	102	298	71	69	52	101	237	68	0	0	35	66	98	133	45	0	41	257	6	21	3	4	8	5	140	9	81	10	28	59	6	98	240	37
CL00038	Basidiomycota	Cantharellales (B)	Thanatephorus	0	0	0	0	0	5	3	0	0	0	0	1	0	0	0	0	0	0	0	51	0	0	0	0	0	0	0	0	0	0	0	0	0	0	0	1	0	2	0	0	0	0	0	0	0	1
CL00039	Basidiomycota	unclassified_Agaricomycetes (B)	unclassified_Agaricomycetes	5126	0	0	4	0	0	0	0	0	0	0	0	0	0	0	0	0	0	0	0	0	0	0	0	0	0	1	0	0	0	0	0	0	0	0	985	1	0	0	0	0	0	0	0	0	0
CL00040	Ascomycota	Onygenales (A)	unclassified_Onygenales	0	0	73	0	1668	0	0	0	0	908	0	0	0	0	0	0	0	0	0	0	3	0	0	0	0	0	2	0	19	0	1376	4	25	0	0	0	0	59	0	0	0	0	0	0	3	0
CL00041	Ascomycota	Chaetothyriales (A)	unclassified_Herpotrichiellaceae	231	107	293	53	1121	3	0	5	5	507	0	0	0	0	0	0	0	0	0	0	0	6	0	0	0	0	5	0	28	0	26	0	100	107	30	10	0	1721	0	599	0	0	0	0	0	0
CL00042	Ascomycota	Thelebolales (A)	Thelebolus	6	2	20	1	10	23	204	3	80	6	5	10	4	1	613	2	7	9	1	2	3	30	11	14	48	0	26	1	23	12	0	34	1	2	4	1	2	0	0	0	63	44	0	0	13	1
CL00044	Ascomycota	Helotiales (A)	Mollisia	0	0	0	0	1	2	1	0	0	1	0	0	0	0	0	0	0	0	0	1	0	0	0	1	0	0	0	0	0	0	4	16	4	1	8	2	3	4	4	2	0	0	0	0	0	0
CL00045	Basidiomycota	Auriculariales (B)	unclassified_Auriculariales	0	0	0	0	0	0	0	3	1	2	1	11	22	0	0	0	0	0	0	0	2	0	0	0	0	0	1	1	0	0	0	0	0	1	0	0	0	0	1	2	0	0	0	0	0	0
CL00046	Ascomycota	unclassified_Ascomycota (A)	unclassified_Ascomycota	0	0	0	0	0	0	0	0	0	0	0	0	0	0	0	0	0	0	0	0	0	0	0	0	0	0	0	0	3	0	14	1	1	0	0	3	0	0	0	0	0	0	0	0	0	0
CL00047	Ascomycota	Pleosporales (A)	Pyrenochaetopsis	12	43	90	42	43	225	121	37	271	61	10	8	0	10	367	6	316	14	1	202	15	28	0	0	0	0	5	0	28	1	148	278	54	72	57	361	64	305	74	32	230	165	4	0	2	14
CL00048	Ascomycota	Hypocreales (A)	Gibberella	22	4	9	0	59	23	16	17	46	5	11	24	15	79	86	38	222	21	18	74	20	0	91	43	34	27	31	0	23	298	16	15	2	8	13	4	23	21	36	5	60	98	27	8	99	11
CL00049	Ascomycota	Onygenales (A)	unclassified_Onygenaceae	86	503	2	2	0	435	503	241	61	0	0	0	0	0	0	0	0	0	0	0	0	0	0	0	6	0	3	0	0	0	1	26	0	860	7	934	4	279	0	750	0	0	0	0	0	0
CL00051	Ascomycota	unclassified_Ascomycota (A)	unclassified_Ascomycota	0	0	5	0	0	0	0	0	0	2	0	0	0	0	0	0	0	0	0	0	0	0	0	0	0	0	0	0	0	0	0	0	0	0	0	0	2	3	0	0	0	0	0	0	0	0
CL00052	Ascomycota	Pezizales (A)	Tricharina	0	0	0	0	0	0	0	0	0	0	1257	45	0	0	0	1	0	0	0	208	0	0	6	27	21	0	1	0	0	2	0	0	0	0	0	0	0	0	0	0	700	21	0	26	0	169
CL00053	Ascomycota	Hypocreales (A)	Metarhizium	0	4	1	282	4	390	78	10	146	0	84	0	0	0	0	0	0	0	0	0	50	3	0	0	51	0	2	0	37	0	58	3	0	7	210	382	10	0	3	30	0	0	0	0	0	0
CL00054	Ascomycota	Pleosporales (A)	unclassified_Pleosporales	0	0	0	0	0	0	0	0	0	0	31	27	2	36	39	204	90	34	47	31	2	0	17	78	23	104	15	0	0	39	0	0	0	0	0	0	0	0	0	0	80	28	2	3	130	94
CL00055	Basidiomycota	Agaricales (B)	Dermoloma	2001	0	0	0	0	0	0	3499	0	0	0	0	0	0	0	0	0	0	0	0	0	0	0	0	0	0	0	0	2	0	0	0	0	0	0	0	0	4	0	0	0	0	0	0	0	0
CL00056	Basidiomycota	Agaricales (B)	unclassified_Agaricales	0	0	0	2	1	0	0	0	0	0	1	0	1	1	0	2	0	1	0	2	0	0	0	0	0	0	1	0	0	0	2	0	12	1	0	0	0	0	0	3	0	1	1	0	1	0
CL00057	Ascomycota	unclassified_Sordariomycetes (A)	unclassified_Sordariomycetes	0	0	13	0	0	0	0	1	1	3	0	0	0	0	0	0	0	0	0	0	0	0	0	0	0	0	0	0	0	0	0	0	0	0	0	1	0	0	0	0	1	0	0	0	0	1
CL00058	Ascomycota	Pleosporales (A)	unclassified_Pleosporales	0	0	0	0	0	0	0	0	3	0	0	32	76	5	30	12	0	7	0	13	0	0	89	14	71	35	9	0	0	0	4	0	0	3	3	6	0	0	34	0	23	29	2	11	1	10
CL00059	Ascomycota	Hypocreales (A)	Fusarium	38	88	44	36	13	158	258	80	51	64	0	1	1	0	0	0	8	2	1	9	0	0	11	0	4	0	0	0	4	2	191	155	51	98	315	331	33	285	220	110	2	68	0	1	2	0
CL00060	Ascomycota	Pleosporales (A)	unclassified_Pleosporales	0	0	0	0	0	0	0	0	0	0	0	0	1	0	0	0	0	0	0	0	6	0	0	0	0	1	0	0	5	0	11	31	0	0	0	0	0	0	0	19	0	0	0	0	0	5
CL00062	Ascomycota	Chaetothyriales (A)	Exophiala	0	3	6	8	0	15	5	3	21	12	4	8	13	2	47	8	0	3	6	18	0	0	0	0	0	2	0	0	0	0	13	33	3	8	1	3	3	6	0	3	5	35	0	6	1	93
CL00063	Ascomycota	unclassified_Ascomycota (A)	unclassified_Ascomycota	1	0	0	0	0	10	0	13	0	0	327	43	17	18	63	141	79	31	15	102	0	0	31	89	0	9	19	0	1	58	0	0	7	0	0	3	0	0	0	0	55	66	2	33	74	39
CL00064	Ascomycota	Pleosporales (A)	unclassified_Pleosporales	0	0	0	0	0	0	0	0	0	0	0	0	0	0	0	0	0	0	0	1	0	0	25	18	0	524	99	0	264	1	0	0	0	0	0	0	0	0	0	0	0	0	0	0	0	0
CL00065	Ascomycota	Helotiales (A)	Cadophora	0	0	1	0	0	0	0	0	0	0	0	4	29	6	0	2	77	4	1	0	0	4	0	4	5	2	1	0	7	0	0	1	0	0	0	0	0	0	0	0	21	22	5	4	14	0
CL00066	Ascomycota	Glomerellales (A)	Plectosphaerella	1	0	0	10	23	0	0	0	20	3	60	20	10	12	68	205	44	166	57	84	0	42	4	0	0	0	0	0	0	11	2	0	0	0	0	0	2	0	0	1	84	235	1	0	210	22
CL00067	Ascomycota	Pleosporales (A)	Herpotrichia	0	0	7	0	0	142	0	1	0	1	0	0	0	0	0	0	0	2	0	0	4	15	0	0	0	0	8	0	6	0	0	1	0	0	0	0	0	0	3	2	1	0	0	1	0	1
CL00068	unclassified_Fungi	unclassified_Fungi (UF)	unclassified_Fungi	0	0	0	11	0	9	3	0	6	0	0	1229	0	954	0	0	0	7	0	0	0	0	0	0	0	0	0	0	0	0	1	0	0	0	0	0	0	0	1	0	203	1	0	96	0	98
CL00069	Mortierellomycota	Mortierellales (Mo)	Mortierella	163	65	62	111	130	126	113	103	180	116	18	0	0	2	5	2	0	14	4	1	0	0	239	4	102	0	1	0	1	0	131	124	240	147	79	104	19	68	99	101	10	13	0	1	1	11
CL00070	Ascomycota	Onygenales (A)	unclassified_Onygenales	57	347	0	2	206	29	114	30	72	3	0	0	0	0	0	0	0	0	0	0	1	0	0	0	0	0	5	0	19	0	923	5	1051	1	2	0	0	0	6	0	0	4	0	2	0	0
CL00071	Ascomycota	Chaetothyriales (A)	unclassified_Herpotrichiellaceae	0	0	0	0	0	0	0	0	0	0	6	39	35	261	119	95	65	42	27	97	0	0	0	0	0	4	2	0	3	1	0	0	0	0	0	0	0	0	0	0	36	93	63	44	121	2
CL00072	Basidiomycota	Auriculariales (B)	unclassified_Exidiaceae	0	0	0	0	0	0	0	0	0	0	0	0	0	0	0	0	0	0	0	0	0	0	1	0	0	0	3	0	0	0	0	0	0	3	0	0	0	0	0	1	0	0	0	0	1	0
CL00073	Ascomycota	Glomerellales (A)	Plectosphaerella	0	0	0	0	0	0	0	0	0	0	17	5	0	3	50	70	1	10	21	4	15	77	101	98	83	12	36	0	19	57	0	0	0	0	0	0	0	0	0	0	26	38	2	9	43	11
CL00074	Ascomycota	unclassified_Ascomycota (A)	unclassified_Ascomycota	0	0	0	0	0	0	0	0	1	0	0	0	0	3	0	0	2	0	13	0	0	0	0	8	3	14	0	0	3	1	0	0	0	0	0	0	0	0	0	0	0	0	0	65	9	0
CL00075	Ascomycota	Sordariales (A)	unclassified_Sordariales	0	1	0	0	0	0	0	0	0	0	2	0	0	110	1	10	5	59	26	44	0	0	0	0	0	0	0	0	4	2	0	0	0	0	0	0	0	0	0	0	9	20	0	14	471	620
CL00076	Ascomycota	Helotiales (A)	unclassified_Helotiales	0	0	0	0	0	0	0	0	0	0	0	0	0	0	0	0	0	0	0	0	558	218	0	0	0	0	239	73	313	0	0	0	0	0	0	0	0	0	0	0	0	0	0	0	0	0
CL00078	Basidiomycota	Cantharellales (B)	unclassified_Ceratobasidiaceae	0	0	0	1	0	0	0	0	0	0	0	0	0	0	0	0	0	0	0	0	0	0	0	0	0	0	0	0	0	0	1	0	0	0	0	0	0	0	0	0	0	0	0	0	0	0
CL00079	Basidiomycota	Tremellodendropsidales (B)	unclassified_Tremellodendropsidales	0	0	0	0	0	0	0	0	0	0	615	64	7	99	7	155	16	0	52	988	0	0	6	50	5	3	0	0	0	38	0	0	0	0	0	0	0	0	0	0	2	2	0	12	7	100
CL00080	Ascomycota	Pleosporales (A)	unclassified_Pleosporales	0	0	0	0	0	0	0	0	0	0	2	18	54	66	42	1097	517	686	425	33	16	0	13	0	0	2	0	0	0	6	0	0	0	0	0	0	0	0	0	0	38	15	3	47	216	0
CL00081	Ascomycota	Onygenales (A)	unclassified_Onygenales	0	33	18	20	60	0	136	9	161	6	0	0	0	2	0	0	0	0	0	0	24	0	0	0	0	0	0	0	2	0	299	90	290	3	297	1	18	66	164	88	0	0	0	0	0	0
CL00082	Ascomycota	Helotiales (A)	unclassified_Helotiales	24	14	0	1	2	14	47	48	4	5	231	30	495	108	9	85	32	87	3	107	0	0	0	0	0	0	0	0	0	0	4	13	0	19	6	30	8	27	12	31	2	2	1	0	108	0
CL00083	Ascomycota	Chaetothyriales (A)	unclassified_Herpotrichiellaceae	15	223	333	21	19	0	23	10	1	448	0	0	0	0	0	0	0	0	0	0	0	0	0	0	0	0	0	0	0	0	165	4	3	14	1	16	10	0	0	545	0	0	0	0	0	0
CL00085	Ascomycota	Helotiales (A)	unclassified_Helotiales	0	2	0	0	0	0	0	0	27	0	0	0	0	0	0	0	12	0	0	0	5	54	22	0	16	99	0	0	0	14	0	0	0	0	0	0	0	0	0	0	1	0	0	0	3	0
CL00086	Ascomycota	Onygenales (A)	unclassified_Onygenaceae	0	0	0	862	210	0	10	0	205	0	0	0	0	0	0	0	0	0	0	0	0	0	0	1	6	0	7	0	0	0	0	0	691	0	0	16	40	0	0	0	0	0	0	0	0	0
CL00087	Basidiomycota	Auriculariales (B)	unclassified_Auriculariales	0	0	0	0	0	0	0	0	0	0	0	4	0	1	0	0	0	0	0	0	0	0	0	0	0	0	0	0	0	0	0	0	0	1	0	0	0	0	0	0	0	0	0	0	0	0
CL00088	Ascomycota	Pleosporales (A)	unclassified_Pleosporales	0	0	0	0	0	0	0	0	0	0	9	18	0	3	6	35	23	22	13	4	0	9	6	115	0	89	80	0	14	80	0	0	1	0	0	0	0	0	0	0	22	40	0	6	1	30
CL00089	Ascomycota	Glomerellales (A)	Verticillium	0	0	0	0	0	0	0	0	0	0	0	0	0	0	0	1	0	0	0	0	0	0	0	0	0	0	0	0	0	0	0	0	0	0	0	0	0	0	0	0	3	0	0	5	0	0
CL00090	Ascomycota	Dothideales (A)	Aureobasidium	4	1	8	67	0	8	6	8	30	21	0	3	7	3	3	2	3	4	8	24	3	78	0	4	4	1	2	3	1	29	19	11	11	4	4	15	28	5	14	7	11	44	3	69	10	9
CL00091	Ascomycota	Pleosporales (A)	Roussoella	6	18	2	14	4	23	5	4	146	6	1	0	0	0	0	0	0	0	0	3	18	0	7	0	0	0	2	0	0	0	2	5	38	57	10	93	1	3	21	4	2	0	0	0	0	0
CL00092	Ascomycota	Glomerellales (A)	Lectera	0	1	0	0	0	5	7	4	31	0	1	0	0	3	0	0	0	0	0	9	0	0	7	8	0	0	3	0	2	31	2	1	1	3	0	1	3	2	0	0	0	0	0	0	1	5
CL00093	Ascomycota	Hypocreales (A)	Trichoderma	1	3	0	0	1	1	3	3	1	6	0	1	0	52	4	3	3	11	1	0	9	17	52	0	80	0	4	0	14	0	11	2	4	0	36	0	0	1	16	23	10	0	28	0	0	4
CL00094	Ascomycota	Helotiales (A)	Trichopeziza	0	0	0	0	0	0	0	0	0	0	0	0	0	1	0	0	3	0	1	5	0	0	0	0	0	0	1	0	0	0	0	0	0	0	1	0	0	0	0	0	70	5	0	0	1	0
CL00095	Ascomycota	Pleosporales (A)	unclassified_Pleosporales	0	2	0	0	0	3	2	3	1	18	6	5	21	68	46	42	18	140	70	308	0	0	0	0	0	0	0	0	0	0	6	0	1	0	0	7	0	1	0	0	315	211	1	135	9	540
CL00096	Ascomycota	Chaetothyriales (A)	unclassified_Herpotrichiellaceae	1	3	4	0	0	6	0	4	15	8	5	68	10	44	36	26	149	20	148	12	0	0	0	0	0	0	0	0	0	0	2	3	10	0	0	8	0	19	1	1	40	121	232	42	31	22
CL00098	Ascomycota	Chaetothyriales (A)	Exophiala	0	0	0	0	0	0	0	0	0	0	0	0	0	0	0	0	0	0	0	0	0	0	0	0	0	0	0	0	0	0	0	0	0	0	0	0	0	0	0	0	0	0	0	0	0	1
CL00099	Ascomycota	Chaetothyriales (A)	unclassified_Chaetothyriales	1	1	14	17	0	19	5	8	14	34	87	57	3	32	0	2	0	50	0	8	0	0	0	0	0	0	0	0	0	0	84	25	22	2	26	11	5	34	50	9	19	1	0	0	1	53
CL00100	Ascomycota	Sordariales (A)	Schizothecium	1	2	72	1	28	46	237	5	92	7	20	6	3	5	44	2	14	18	6	3	0	44	3	4	12	0	1	0	1	0	62	33	5	1	13	25	19	0	3	0	251	92	14	5	99	16
CL00101	Ascomycota	Helotiales (A)	unclassified_Hyaloscyphaceae	0	0	0	0	0	0	0	0	0	0	0	0	0	0	0	0	40	0	0	0	0	0	0	0	0	0	0	0	0	0	0	0	0	0	0	0	0	0	0	19	1	20	2	0	0	0
CL00102	Ascomycota	Pleosporales (A)	Herpotrichia	0	0	12	0	0	1	0	0	2	4	0	0	0	1	3	0	0	0	1	2	37	17	0	0	0	0	20	5	21	0	11	0	0	1	0	0	0	0	2	0	5	0	0	2	0	0
CL00103	Ascomycota	Pleosporales (A)	unclassified_Pleosporales	0	0	0	0	0	0	0	0	0	0	525	170	9	34	84	66	31	26	29	50	0	0	4	20	0	20	12	0	11	9	0	0	0	0	0	0	0	0	0	0	59	21	7	7	185	48
CL00104	Mortierellomycota	Mortierellales (Mo)	unclassified_Mortierellaceae	1	45	41	197	75	128	57	26	18	65	0	0	0	0	0	0	0	0	0	0	0	0	150	6	16	0	5	0	0	0	116	17	21	10	32	70	69	340	5	369	0	0	0	0	1	0
CL00105	unclassified_Fungi	unclassified_Fungi (UF)	unclassified_Fungi	0	3	0	0	0	0	0	0	3	3	0	0	0	0	0	0	0	0	0	0	0	1	0	0	0	0	0	0	0	0	11	0	32	1	0	0	7	0	0	0	0	0	0	0	0	0
CL00107	Ascomycota	Pleosporales (A)	Pyrenochaeta	1	3	4	7	9	1	1	3	2	20	0	6	995	237	85	0	2	160	320	325	0	0	1	1	0	0	0	0	0	0	27	1	1	15	8	9	4	44	15	9	250	31	21	15	2	0
CL00108	Ascomycota	Helotiales (A)	Laetinaevia	0	0	0	0	0	0	0	0	0	0	204	0	5	2	1	1886	1	0	0	0	0	24	1	3	0	0	0	0	0	3	0	0	0	0	0	0	0	0	0	0	8	4	5	14	5	12
CL00109	Basidiomycota	Tremellales (B)	Vishniacozyma	0	5	5	1	1	12	13	2	51	15	0	1	6	12	1	4	12	1	28	6	0	0	0	8	0	25	0	0	0	0	5	26	0	4	0	4	12	8	5	0	4	5	4	19	18	4
CL00110	Ascomycota	Helotiales (A)	Tetracladium	0	0	0	0	0	0	0	0	0	0	63	0	0	20	0	1	6	0	0	0	0	0	26	22	127	14	22	0	21	10	0	0	0	0	0	0	0	0	0	0	0	0	0	0	1	23
CL00111	Ascomycota	unclassified_Ascomycota (A)	unclassified_Ascomycota	0	0	14	86	6	0	10	2	0	0	0	4	1	0	0	5	0	2	0	0	0	0	0	0	0	0	2	0	0	0	0	0	0	0	0	0	0	0	0	0	0	0	8	0	0	0
CL00112	Basidiomycota	Cantharellales (B)	unclassified_Ceratobasidiaceae	0	0	0	0	10	0	0	24	27	0	0	0	0	47	233	0	0	0	0	0	0	0	8	0	0	0	0	0	0	0	0	0	0	2	0	0	0	0	0	0	0	0	0	8	0	8
CL00113	Basidiomycota	Agaricales (B)	Calyptella	0	0	0	0	0	1	0	0	0	31	0	0	111	0	0	0	0	0	3	0	0	0	0	0	0	0	0	0	0	0	0	3	0	0	0	0	0	0	0	0	0	0	0	34	1	0
CL00114	Basidiomycota	Sebacinales (B)	Chaetospermum	0	1	0	2	0	0	0	0	0	0	0	0	0	0	0	0	0	0	0	0	0	0	0	0	0	0	0	0	0	0	0	0	0	832	0	0	0	0	0	0	0	11	0	0	0	0
CL00115	Ascomycota	Pleosporales (A)	Preussia	7	70	21	432	199	48	148	53	26	35	19	31	11	1	1	10	9	40	0	2	0	0	0	0	12	0	0	0	0	1	13	36	43	123	81	119	23	23	2	22	6	0	1	9	25	1
CL00116	Ascomycota	Phacidiales (A)	Phacidium	0	0	0	0	1	0	0	0	0	0	0	0	0	0	0	0	0	0	0	0	326	208	0	0	0	0	185	41	191	0	0	0	0	0	0	0	0	0	0	0	0	0	0	0	0	0
CL00117	Ascomycota	Pleosporales (A)	unclassified_Pleosporales	0	0	1	1	0	16	0	0	0	4	26	4	8	52	0	42	2	33	0	9	30	37	11	43	0	2	2	0	0	606	7	0	0	0	0	0	0	0	3	3	5	16	0	22	57	4
CL00118	Ascomycota	Chaetothyriales (A)	unclassified_Chaetothyriales	49	102	42	2	8	0	0	5	2	125	0	0	0	0	0	0	0	0	0	0	0	0	0	0	0	0	5	0	16	0	0	1	962	75	0	1	0	40	0	410	0	0	0	0	0	0
CL00119	Ascomycota	Geoglossales (A)	Geoglossum	0	0	0	0	0	0	0	0	0	0	0	0	0	158	1	0	0	0	0	0	0	0	0	0	0	0	0	0	0	0	0	0	0	0	0	0	0	0	0	0	0	8	0	0	0	509
CL00120	Ascomycota	Pleosporales (A)	Paraphoma	0	0	0	0	0	0	0	0	0	0	0	0	0	0	0	0	0	0	0	0	0	0	0	0	0	0	0	0	0	0	5	0	0	0	1	1	0	0	1	3	2	0	0	0	0	2
CL00121	Ascomycota	unclassified_Sordariomycetes (A)	unclassified_Sordariomycetes	5	6	8	10	82	59	23	16	230	68	0	0	0	0	0	0	0	0	0	0	0	1	0	0	0	0	0	0	3	0	412	9	160	42	110	50	10	12	2	43	0	0	0	0	0	0
CL00123	Ascomycota	unclassified_Ascomycota (A)	unclassified_Ascomycota	1	0	0	116	0	0	0	1	0	0	0	0	0	0	0	0	0	0	0	0	284	126	0	0	0	0	118	32	186	0	0	0	0	0	0	4	0	0	0	0	0	0	0	0	0	0
CL00124	Ascomycota	Archaeorhizomycetales (A)	Archaeorhizomyces	53	0	11	62	72	0	58	10	4	209	0	0	0	0	0	0	0	0	0	0	0	0	0	0	0	0	0	0	0	0	87	0	6	98	0	8	2	51	0	322	0	0	0	0	0	0
CL00125	Basidiomycota	Agaricales (B)	unclassified_Agaricales	0	0	0	0	0	0	0	0	0	0	0	10	0	3	0	0	0	0	1	0	0	0	0	0	13	0	0	0	0	0	0	0	0	0	0	0	0	0	0	0	84	777	0	0	22	181
CL00126	Ascomycota	Helotiales (A)	unclassified_Helotiales	3	82	1	11	2	27	10	8	11	5	325	33	447	35	14	12	5	29	68	3	0	0	5	0	0	0	0	0	0	0	9	26	14	8	44	5	2	6	38	11	33	6	5	60	0	2
CL00127	Basidiomycota	Cantharellales (B)	unclassified_Ceratobasidiaceae	0	0	0	0	0	0	0	0	0	0	0	0	0	0	0	0	82	0	0	0	0	0	0	0	0	0	0	0	0	0	0	0	0	0	0	0	0	0	0	0	0	0	0	0	0	0
CL00128	Basidiomycota	Agaricales (B)	Psathyrella	0	0	0	0	0	0	0	0	0	0	0	0	1	0	0	65	1	0	8	175	0	0	50	0	18	0	0	0	0	0	0	0	0	0	0	0	0	0	0	0	0	4	0	3	0	69
CL00129	Ascomycota	Venturiales (A)	unclassified_Venturiaceae	0	0	0	0	0	0	0	0	0	0	0	0	0	0	0	0	0	0	0	0	452	142	0	0	0	0	110	126	181	0	0	0	0	0	0	0	0	0	0	0	0	0	0	0	0	0
CL00130	Ascomycota	Pleosporales (A)	Paraphaeosphaeria	1	0	0	1	0	1	2	1	2	0	0	0	0	0	0	0	0	0	0	39	0	0	0	0	0	0	0	0	0	0	133	17	185	1	2	7	12	0	9	2	0	0	0	0	0	1606
CL00131	Ascomycota	Pleosporales (A)	Sporormiella	5	3	13	40	29	37	23	5	18	8	30	227	21	35	4	41	7	45	7	9	0	0	12	20	21	2	16	3	0	18	3	40	18	43	16	27	10	3	5	7	15	0	0	14	74	1
CL00132	Ascomycota	Sordariomycetes_ord_Incertae_sedis (A)	Pleurophragmium	0	0	0	10	3	1	0	0	5	1	64	253	1	37	8	6	0	11	26	10	0	0	78	9	39	0	0	0	0	0	0	128	0	0	1	1	2	0	0	5	80	38	4	8	3	0
CL00133	Ascomycota	Verrucariales (A)	Verrucaria	0	0	0	0	0	0	0	0	0	0	0	3	2	833	2	83	42	8	56	74	0	0	0	0	9	0	4	0	0	0	0	0	0	0	1	0	0	0	0	0	11	8	5	2	161	177
CL00134	Ascomycota	Diaporthales (A)	Gnomoniopsis	0	0	0	0	0	0	0	0	0	0	0	0	0	0	0	0	0	1	0	0	0	0	0	0	0	0	0	0	0	0	0	9	0	0	0	0	0	1	0	0	0	0	2	0	0	0
CL00135	Basidiomycota	Auriculariales (B)	unclassified_Auriculariales	0	0	0	0	0	0	0	0	0	0	0	0	0	0	0	0	0	0	0	0	0	0	0	0	1	0	0	1	0	0	3	2	0	1	0	0	0	0	0	1	0	0	0	0	0	0
CL00136	Ascomycota	Helotiales (A)	Cistella	3	0	0	17	0	6	1	0	2	1	0	1	0	0	3	75	179	0	0	26	0	0	2	0	0	0	0	0	0	0	2	7	0	0	1	1	0	2	0	1	6	1	11	4	0	141
CL00137	Basidiomycota	Sebacinales (B)	unclassified_Sebacinaceae	0	0	0	0	0	0	0	0	0	0	0	2	2	210	4	0	273	20	11	1	0	0	0	0	0	6	0	0	0	0	0	0	0	0	0	0	0	0	0	0	0	0	0	0	2	0
CL00138	unclassified_Fungi	unclassified_Fungi (UF)	unclassified_Fungi	0	0	0	0	0	0	0	0	0	0	0	0	0	0	0	0	0	0	0	0	4	0	0	0	0	0	0	0	0	0	0	0	0	0	0	1323	1	0	0	0	0	0	0	0	0	0
CL00139	Ascomycota	unclassified_Ascomycota (A)	unclassified_Ascomycota	0	0	0	0	0	0	0	0	0	0	0	2	3	6	5	5	15	9	6	1	2	11	10	41	107	28	43	0	0	74	5	0	0	0	1	0	0	0	4	0	19	7	4	13	5	0
CL00140	unclassified_Fungi	unclassified_Fungi (UF)	unclassified_Fungi	0	0	0	1	0	1	0	0	23	0	126	170	0	0	2	0	4	380	0	0	0	0	0	0	0	0	0	0	0	0	4	0	1	0	0	0	0	0	0	0	102	886	114	43	0	14
CL00141	Basidiomycota	Agaricales (B)	Hemimycena	0	0	0	0	0	0	0	6	0	0	0	0	0	0	0	0	0	0	0	0	0	0	0	0	0	0	0	0	0	0	0	0	0	0	0	0	0	0	0	0	0	1	0	0	0	0
CL00142	Basidiomycota	Trichosporonales (B)	Apiotrichum	32	9	17	971	39	9	233	19	1	12	0	0	0	0	0	0	0	0	0	0	20	0	24	0	18	0	4	0	10	0	1	19	3	32	0	9	220	0	2	1	0	0	0	0	0	24
CL00143	Ascomycota	Pezizales (A)	unclassified_Pyronemataceae	0	0	0	0	0	0	0	0	0	0	12	0	0	0	0	0	0	0	0	0	0	0	0	0	0	0	0	0	0	0	0	0	0	0	0	0	0	0	0	0	0	0	0	0	0	0
CL00144	unclassified_Fungi	unclassified_Fungi (UF)	unclassified_Fungi	1	0	2	0	0	0	0	0	1	0	0	0	552	0	0	0	99	844	638	0	0	0	0	0	0	0	0	0	0	0	0	0	0	2	0	0	0	0	0	0	13	2	0	1	0	0
CL00145	Ascomycota	Pezizales (A)	unclassified_Pyronemataceae	0	0	2	0	3	3	7	5	11	2	0	0	276	0	0	0	0	0	0	0	0	0	0	0	0	0	0	0	0	0	1	4	2	0	0	0	2	1	0	0	23	0	0	0	0	0
CL00146	Basidiomycota	Cantharellales (B)	Thanatephorus	0	1	0	0	0	0	2	0	0	0	0	0	0	0	0	0	0	0	0	0	0	0	0	0	0	0	0	0	0	0	0	0	5	0	0	0	0	0	0	0	0	0	0	0	0	0
CL00147	Ascomycota	Hypocreales (A)	unclassified_Nectriaceae	7	5	2	2	7	118	154	14	29	15	1	1	0	1	0	0	0	0	0	0	0	0	17	0	0	0	0	0	0	14	104	26	41	9	156	76	17	25	220	18	3	0	0	0	3	1
CL00148	Basidiomycota	unclassified_Agaricomycetes (B)	unclassified_Agaricomycetes	0	0	1	1	0	0	0	0	0	1	0	0	0	0	0	0	0	0	0	0	0	0	0	0	0	0	0	0	0	0	0	0	0	0	0	0	0	0	0	0	0	23	0	0	0	0
CL00149	unclassified_Fungi	unclassified_Fungi (UF)	unclassified_Fungi	0	0	0	0	0	0	0	0	0	0	0	0	0	0	0	0	0	0	0	0	125	79	0	0	12	0	151	17	198	0	0	0	0	0	0	0	0	0	0	0	0	0	0	0	0	0
CL00150	Ascomycota	Chaetothyriales (A)	unclassified_Herpotrichiellaceae	0	0	0	0	0	0	0	0	0	0	2	1	0	0	0	7	0	0	0	0	0	0	0	0	0	0	0	0	0	0	0	0	0	0	0	0	0	0	0	0	0	0	1	1	5	0
CL00152	Ascomycota	Hypocreales (A)	Gibberella	0	0	0	5	2	7	1	0	0	0	1	0	1	3	0	0	0	0	0	2	0	0	94	80	66	5	113	0	0	156	0	0	5	0	0	1	0	0	80	0	2	1	0	1	1	0
CL00153	Ascomycota	Hypocreales (A)	Myrothecium	0	0	0	0	0	0	0	0	0	0	1	2	0	0	0	0	192	0	1	0	5	0	1	6	0	1	0	0	21	0	0	0	0	0	0	0	0	0	0	0	725	0	0	0	0	0
CL00154	Ascomycota	unclassified_Ascomycota (A)	unclassified_Ascomycota	8	53	93	28	9	21	18	29	1	29	0	0	0	2	0	0	0	0	0	0	2	0	0	0	0	0	0	3	0	0	114	11	54	39	144	17	7	108	28	27	0	0	0	1	0	0
CL00155	unclassified_Fungi	unclassified_Fungi (UF)	unclassified_Fungi	0	0	0	0	0	0	0	0	1	0	6	27	3	0	2	1	0	1	0	7	2	55	0	109	3	1	11	0	0	1	0	0	0	5	1	0	0	1	0	0	12	0	0	0	16	2
CL00156	Ascomycota	Geoglossales (A)	Trichoglossum	0	45	0	0	1	0	0	0	0	147	0	0	0	0	0	0	0	0	0	0	0	0	0	0	0	0	0	0	0	0	0	0	0	775	0	0	0	492	0	0	0	0	0	0	0	0
CL00157	Ascomycota	Eurotiales (A)	Penicillium	0	0	0	0	0	0	0	0	0	0	0	0	0	0	0	0	0	0	0	0	150	5	0	0	0	0	66	4	619	0	0	0	0	0	0	0	0	0	0	0	0	0	0	0	0	0
CL00158	Basidiomycota	Agaricales (B)	Pholiotina	0	0	0	0	0	0	0	0	0	0	0	0	0	0	0	0	0	0	0	0	0	0	0	0	0	0	0	0	0	0	0	0	0	0	0	0	0	0	0	0	0	0	0	0	1	0
CL00159	Ascomycota	Pleosporales (A)	unclassified_Pleosporales	0	0	0	0	0	0	0	0	0	1	2	5	0	16	22	16	33	1	2	4	0	3	4	68	0	114	48	0	1	25	0	0	0	0	0	0	0	0	0	0	9	15	1	13	17	71
CL00160	Ascomycota	Helotiales (A)	unclassified_Helotiales	0	0	0	0	0	0	0	0	1	0	45	795	7	247	0	2	0	0	11	112	0	0	4	0	0	0	0	0	0	0	0	0	2	0	0	0	0	0	0	0	0	41	28	0	0	0
CL00161	Ascomycota	unclassified_Sordariomycetes (A)	unclassified_Sordariomycetes	0	0	0	0	0	1	0	0	1	2	0	0	0	0	0	0	0	0	0	0	0	0	0	0	0	0	0	0	0	0	0	0	0	0	0	6	0	0	0	1	0	0	0	0	0	4
CL00162	Ascomycota	Hypocreales (A)	unclassified_Hypocreales_fam_Incertae_sedis	0	1	1	0	0	2	6	1	1	0	0	297	160	72	1	20	208	376	93	6	0	0	16	3	21	1	0	0	0	1	2	11	2	1	3	2	2	3	1	6	2	10	0	4	0	0
CL00163	Basidiomycota	Sebacinales (B)	Serendipita	0	0	21	0	1	0	0	1	0	11	105	0	0	0	0	0	8	0	1	0	0	0	0	0	0	0	0	0	0	0	0	0	0	0	0	0	0	0	0	0	5	0	0	0	0	0
CL00164	Ascomycota	Pleosporales (A)	unclassified_Sporormiaceae	0	0	0	0	1	3	2	0	2	0	2	26	11	17	4	1	13	10	0	1	0	0	29	65	58	0	0	0	0	7	0	2	2	0	2	0	1	1	0	0	0	1	0	3	26	3
CL00165	Ascomycota	Pleosporales (A)	Montagnula	6	0	0	0	0	2	0	0	0	0	0	0	0	6	3	184	1	1	1	1	0	57	0	0	0	0	19	0	0	2	0	0	0	0	0	0	0	1	0	0	4	5	0	3	0	0
CL00166	Ascomycota	Helotiales (A)	unclassified_Helotiales	0	8	0	0	0	1	0	4	3	3	0	0	0	22	0	0	0	0	0	0	0	0	0	0	0	0	0	0	0	0	7	2	6	2	0	4	1	11	16	3	19	0	0	0	7	0
CL00167	Ascomycota	Chaetothyriales (A)	unclassified_Herpotrichiellaceae	0	80	93	0	115	0	0	118	0	56	0	0	0	0	0	0	0	0	0	0	0	0	0	0	0	0	13	0	2	0	0	0	323	32	0	0	0	0	0	29	0	0	0	0	0	0
CL00168	Basidiomycota	Thelephorales (B)	Tomentella	0	0	44	0	0	0	0	0	0	63	0	0	0	0	0	0	0	0	0	0	0	0	0	0	0	0	0	0	0	0	0	0	105	0	0	0	0	0	0	711	0	0	0	0	0	0
CL00169	Basidiomycota	Agaricales (B)	Clavaria	0	0	0	0	0	0	0	0	0	0	17	0	0	41	0	0	0	0	0	0	0	0	0	0	0	0	0	0	0	0	0	0	18	0	0	0	0	0	0	0	0	22	4	25	0	119
CL00170	Ascomycota	unclassified_Sordariomycetes (A)	unclassified_Sordariomycetes	0	0	0	0	0	0	0	0	0	0	0	0	0	28	0	0	0	0	5	111	0	0	0	0	0	0	0	0	2	0	0	0	0	0	0	0	0	0	0	0	0	17	0	0	0	45
CL00171	Ascomycota	Helotiales (A)	Xenochalara	0	0	0	0	0	0	0	0	0	0	0	0	0	0	0	0	0	0	0	0	291	68	0	0	13	0	114	52	162	0	0	0	0	0	0	0	0	0	0	0	0	0	0	0	0	0
CL00172	Ascomycota	Pleosporales (A)	Preussia	0	0	1	0	0	0	0	0	1	0	0	1085	0	0	0	1	1	15	5	3	0	0	0	0	0	0	0	0	0	0	0	0	0	0	0	0	0	0	0	0	0	1	0	1	0	0
CL00173	Basidiomycota	Cantharellales (B)	unclassified_Ceratobasidiaceae	0	0	0	1	0	0	0	9	48	0	0	0	0	1	0	6	0	0	0	0	0	0	1	1	0	0	0	0	0	0	0	0	0	0	0	0	0	0	3	0	0	0	0	0	0	0
CL00174	Ascomycota	Hypocreales (A)	Fusariella	0	0	1	0	0	0	0	0	1	0	2	0	14	0	3	0	0	0	0	1	0	0	2	9	23	4	14	0	0	0	0	0	0	0	0	0	0	0	0	0	2	2	0	0	0	0
CL00175	Ascomycota	Pleosporales (A)	Leptosphaeria	0	3	0	0	0	2	6	0	0	12	0	0	0	0	0	0	0	0	0	0	0	0	0	0	0	0	0	0	0	0	0	0	0	0	0	101	0	0	0	0	2	0	0	0	0	0
CL00176	unclassified_Fungi	unclassified_Fungi (UF)	unclassified_Fungi	0	0	0	0	0	0	0	0	0	0	0	0	0	0	0	0	6	0	0	0	9	49	0	1	0	554	13	0	0	0	0	0	0	0	0	0	0	0	0	0	0	4	0	1	1	0
CL00177	unclassified_Fungi	unclassified_Fungi (UF)	unclassified_Fungi	0	0	0	0	0	0	0	0	0	0	0	0	0	0	0	0	0	0	0	0	328	127	0	0	0	0	89	10	97	0	0	0	0	0	0	0	0	0	0	0	0	0	0	0	0	0
CL00179	Basidiomycota	Cantharellales (B)	unclassified_Ceratobasidiaceae	0	0	0	0	0	0	0	0	0	0	0	0	0	0	0	0	0	0	0	0	0	0	0	0	0	0	0	0	0	0	0	0	0	0	0	0	0	0	0	0	0	0	0	0	0	0
CL00180	Basidiomycota	Sebacinales (B)	unclassified_Sebacinales	0	0	0	0	0	0	0	0	0	0	0	0	0	0	0	0	0	0	51	0	0	0	0	0	0	0	0	0	0	0	0	0	0	0	0	0	0	0	0	0	2	0	0	0	0	0
CL00181	Ascomycota	Helotiales (A)	Tetracladium	0	3	1	0	0	11	2	0	13	4	0	0	0	1	0	0	0	0	0	93	0	0	0	0	0	0	0	0	0	0	7	0	0	3	0	0	0	0	2	0	0	0	0	0	0	0
CL00182	Basidiomycota	unclassified_Tremellomycetes (B)	unclassified_Tremellomycetes	0	0	0	0	0	0	0	0	0	0	0	0	0	0	0	0	0	0	0	0	0	0	0	0	0	0	0	0	0	0	0	0	0	0	0	0	1	0	0	0	0	0	0	0	0	0
CL00183	Ascomycota	unclassified_Ascomycota (A)	unclassified_Ascomycota	0	1	0	0	0	0	0	0	0	0	0	1	0	0	0	4	0	3	55	0	0	0	0	2	0	0	0	0	0	0	0	0	0	0	0	0	0	0	0	0	1	0	0	0	0	0
CL00184	Ascomycota	Hypocreales (A)	Dactylonectria	8	3	2	0	2	19	16	13	8	13	33	1	22	3	3	0	1	20	3	12	0	0	19	5	36	0	0	0	0	0	9	9	8	14	18	12	11	13	19	5	47	42	2	2	16	11
CL00185	Ascomycota	Hypocreales (A)	Trichoderma	1	0	0	1	3	0	0	0	0	36	0	0	0	6	0	0	0	2	0	0	126	52	71	2	302	0	26	3	54	0	0	1	0	14	71	0	0	0	0	25	1	0	0	4	0	0
CL00186	Basidiomycota	Agaricales (B)	Cuphophyllus	0	0	0	0	0	0	10	0	0	0	0	0	0	0	0	0	0	0	0	0	0	0	0	0	0	0	0	0	0	0	0	0	0	0	874	1	10	0	0	22	0	0	0	0	0	0
CL00188	Basidiomycota	Agaricales (B)	Clitocybe	0	0	0	0	0	0	0	0	0	0	0	0	0	0	0	0	0	0	0	0	0	0	0	0	0	0	0	0	0	0	0	0	0	0	0	0	0	0	1134	0	0	0	0	0	0	0
CL00189	unclassified_Fungi	unclassified_Fungi (UF)	unclassified_Fungi	0	0	0	0	0	0	0	0	17	0	16	1	1	134	28	50	83	13	27	90	0	0	0	0	0	1	0	0	0	0	0	0	0	0	0	0	0	0	6	0	32	43	4	15	290	42
CL00190	Basidiomycota	unclassified_Agaricomycetes (B)	unclassified_Agaricomycetes	0	0	0	0	0	0	0	1	0	0	0	0	0	0	0	0	0	0	0	0	0	0	0	0	0	0	0	0	0	0	0	0	0	1166	0	0	0	0	0	0	0	0	0	0	0	0
CL00191	Basidiomycota	Agaricales (B)	Hemimycena	0	0	0	0	0	0	0	0	0	0	0	0	0	0	0	0	0	0	0	0	0	0	0	0	0	0	0	0	0	0	0	7	0	0	0	11	0	0	0	0	0	0	0	0	0	0
CL00192	Basidiomycota	Cantharellales (B)	unclassified_Ceratobasidiaceae	0	0	0	0	0	0	0	0	0	0	0	0	0	0	0	0	0	0	0	0	0	0	0	0	0	0	0	2	0	0	0	0	0	0	0	0	0	0	13	0	0	0	0	0	0	0
CL00193	Ascomycota	Pleosporales (A)	unclassified_Pleosporales	0	0	0	0	0	0	0	0	0	0	0	0	0	0	0	0	0	0	0	0	0	0	0	0	0	0	0	0	0	0	0	0	0	0	0	0	0	0	0	0	0	0	0	0	0	0
CL00194	Ascomycota	Helotiales (A)	Rhexocercosporidium	2	2	0	0	11	0	3	1	2	1	1	0	5	16	0	0	2	7	0	2	0	0	2	0	0	0	0	0	0	0	7	2	9	2	8	8	3	1	6	2	7	13	4	2	0	6
CL00195	Basidiomycota	Cantharellales (B)	unclassified_Ceratobasidiaceae	0	0	0	0	0	0	0	0	0	0	0	0	0	0	0	0	0	0	0	0	0	0	0	0	0	0	3	0	0	0	0	0	0	0	0	0	0	0	0	0	0	0	0	0	0	0
CL00196	Basidiomycota	Tremellales (B)	unclassified_Tremellales	0	2	8	0	0	2	4	2	11	3	1	19	2	52	3	2	15	6	60	3	16	0	1	1	0	16	31	0	0	2	3	11	0	3	4	10	9	4	0	0	4	3	69	33	47	6
CL00197	Ascomycota	Pleosporales (A)	unclassified_Pleosporales	1	0	0	0	3	0	0	2	0	8	0	0	0	0	0	0	0	0	0	0	0	0	0	0	0	0	0	0	0	0	0	0	0	0	0	0	0	0	0	0	0	0	0	0	0	0
CL00198	unclassified_Fungi	unclassified_Fungi (UF)	unclassified_Fungi	1	0	0	0	0	8	3	13	15	1	0	18	0	1	52	6	5	5	1	4	7	10	6	1	26	0	58	1	45	0	4	0	1	1	0	0	0	0	110	0	27	270	21	17	63	0
CL00199	Ascomycota	unclassified_Dothideomycetes (A)	unclassified_Dothideomycetes	1	0	0	0	1	0	0	0	0	2	0	0	0	0	0	0	0	0	0	0	0	0	0	0	0	0	0	0	0	0	0	0	0	0	0	0	0	0	0	0	0	0	0	0	1	0
CL00200	Ascomycota	Pleosporales (A)	Sigarispora	0	0	0	0	0	0	1	0	0	0	0	4	1	5	0	0	0	1	0	1	0	0	0	2	0	0	0	0	0	0	0	0	0	0	0	0	2	0	0	1	21	0	0	9	2	0
CL00202	Basidiomycota	Agaricales (B)	Mycena	0	0	4	3	0	0	0	0	0	0	0	0	0	0	0	0	0	0	0	0	0	0	0	0	0	0	0	0	0	0	0	0	0	0	0	1	0	2	0	1	0	0	0	0	0	0
CL00203	Ascomycota	Helotiales (A)	Leohumicola	2	92	3	4	317	3	0	28	2	44	0	0	0	0	0	0	0	0	0	0	0	0	0	0	0	0	1	0	3	0	4	0	6	9	0	2	0	133	0	24	0	0	0	0	0	0
CL00204	Basidiomycota	Tremellales (B)	Tremella	0	0	0	0	1	0	0	0	39	0	2	17	14	1	2	25	3	5	7	5	0	0	0	0	0	0	0	0	0	0	0	3	0	0	0	0	0	0	0	2	0	494	0	93	86	6
CL00205	Ascomycota	Pleosporales (A)	unclassified_Pleosporales	1	8	16	15	11	109	36	11	46	31	1	6	1	0	22	0	20	0	11	49	0	0	0	0	0	0	9	0	0	0	57	18	2	72	2	99	13	62	21	3	61	7	21	0	33	2
CL00206	Ascomycota	Helotiales (A)	Tetracladium	0	0	0	0	0	0	0	0	0	0	26	0	9	6	0	1	0	1	2	2	0	0	0	1	0	4	2	0	0	0	0	0	0	0	0	0	0	0	0	0	1	0	0	3	11	2
CL00207	Ascomycota	Hypocreales (A)	Clonostachys	0	0	0	3	4	8	11	0	0	10	47	19	1	9	0	0	3	16	9	10	3	27	8	0	68	0	6	3	9	2	2	8	2	3	5	1	3	2	3	0	333	83	38	1	0	11
CL00208	Basidiomycota	Cantharellales (B)	unclassified_Ceratobasidiaceae	0	0	0	0	0	0	0	0	0	0	0	0	0	0	0	0	0	0	0	0	0	0	0	0	0	0	0	0	0	0	0	0	0	0	0	0	0	0	0	0	0	0	0	0	0	0
CL00210	Ascomycota	Pleosporales (A)	unclassified_Pleomassariaceae	0	0	0	0	0	0	0	0	0	0	0	0	0	0	0	0	0	0	0	0	0	0	0	0	0	0	0	0	0	0	0	0	0	0	0	1	1	0	0	0	0	0	0	0	0	1
CL00211	Basidiomycota	Agaricales (B)	Pseudoclitocybe	0	0	0	0	0	0	1	0	997	0	0	0	0	0	0	0	0	0	0	0	0	0	0	0	0	0	0	0	0	0	0	0	0	0	0	0	0	0	0	0	0	0	0	0	0	0
CL00212	Basidiomycota	Cantharellales (B)	unclassified_Ceratobasidiaceae	0	0	0	0	0	0	0	0	0	0	0	0	0	0	13	0	0	0	0	0	0	0	0	0	0	0	0	0	0	0	0	1	0	0	1	0	0	0	0	0	0	0	1	0	0	0
CL00213	Ascomycota	Hypocreales (A)	unclassified_Nectriaceae	0	0	0	0	0	0	0	0	0	0	0	4	0	0	0	0	0	0	0	0	0	0	39	27	55	17	78	0	0	88	0	0	0	0	0	0	0	0	0	0	0	2	0	0	0	0
CL00214	Ascomycota	Helotiales (A)	Calloria	0	0	0	0	0	0	1	0	10	0	0	3	5	7	11	9	5	9	2	7	0	0	0	9	0	0	0	0	0	0	0	0	0	0	0	5	1	1	0	0	3	11	0	6	8	1
CL00216	Ascomycota	Eurotiales (A)	Talaromyces	0	0	0	22	2	0	1	2	0	1	0	0	0	0	0	1	0	1	0	0	46	14	1	0	0	0	5	10	493	0	17	17	3	14	38	29	17	9	4	2	0	0	0	1	0	5
CL00217	unclassified_Fungi	unclassified_Fungi (UF)	unclassified_Fungi	0	0	0	0	0	2	0	0	0	0	0	0	0	3	0	1	2	0	0	0	0	0	1	6	0	0	0	0	0	2	0	2	0	0	0	1	0	0	0	0	0	0	0	2	0	0
CL00218	unclassified_Fungi	unclassified_Fungi (UF)	unclassified_Fungi	0	0	0	0	0	0	0	0	0	0	0	0	0	0	0	0	0	0	0	0	0	0	2	0	0	0	0	0	0	0	0	0	0	0	0	0	0	0	0	0	0	0	0	0	0	0
CL00219	Ascomycota	Pleosporales (A)	unclassified_Pleosporaceae	0	0	0	1	0	8	0	4	1	47	18	2	1	7	9	2	5	3	2	20	0	3	1	14	34	32	34	0	0	15	2	0	0	6	13	8	0	1	19	1	7	15	1	21	16	59
CL00220	Basidiomycota	Agaricales (B)	Cuphophyllus	3	13	16	0	0	0	0	60	0	0	0	0	0	0	0	0	0	0	0	0	0	0	0	0	1	0	1	0	0	0	0	0	352	116	0	0	0	0	0	2	0	0	0	0	0	0
CL00222	Ascomycota	unclassified_Ascomycota (A)	unclassified_Ascomycota	0	0	0	0	1	1	14	0	1	0	0	0	0	0	0	0	0	0	0	0	0	0	0	0	12	0	0	0	0	0	3	0	0	1	23	2	0	0	1	16	0	0	0	0	0	0
CL00223	Ascomycota	Rhytismatales (A)	unclassified_Rhytismataceae	0	0	0	0	0	0	0	0	0	0	0	0	0	0	0	0	0	0	0	1	206	129	0	0	0	0	72	41	70	0	0	0	0	0	0	0	0	0	0	0	0	0	0	0	0	0
CL00224	Ascomycota	Capnodiales (A)	unclassified_Teratosphaeriaceae	0	0	0	1	0	0	0	1	8	1	1	16	1	29	152	27	63	19	6	3	0	0	0	0	0	0	0	0	0	0	0	0	0	1	0	45	7	0	5	0	8	18	43	39	104	15
CL00225	Ascomycota	Hypocreales (A)	unclassified_Hypocreales	0	0	0	0	0	0	0	0	0	0	0	0	131	0	0	0	0	0	0	0	0	0	0	0	0	0	0	0	0	0	0	0	0	0	0	0	0	0	0	0	0	0	0	2	0	0
CL00226	Basidiomycota	Cantharellales (B)	unclassified_Ceratobasidiaceae	1	1	0	7	0	0	2	4	1	4	0	0	0	0	0	0	120	0	0	0	0	0	0	0	0	0	0	0	0	0	3	0	0	0	0	0	0	0	0	3	0	0	0	0	0	0
CL00227	Ascomycota	Chaetothyriales (A)	Exophiala	0	0	4	2	0	0	0	1	0	0	16	0	0	2	0	14	0	12	0	0	0	0	0	1	0	0	0	0	0	0	1	0	0	0	0	0	0	1	0	1	2	9	9	1	1	11
CL00228	Ascomycota	Pleosporales (A)	Pseudopithomyces	0	6	0	0	0	7	1	0	2	0	0	0	1	2	9	2	1	7	0	4	0	0	0	20	770	9	23	0	0	18	0	24	2	6	4	27	14	7	13	4	5	1	0	0	2	0
CL00229	Ascomycota	Thelebolales (A)	Pseudogymnoascus	3	4	1	1	5	6	9	1	2	0	1	2	0	2	3	0	0	0	1	2	86	89	52	3	34	0	52	52	62	2	4	1	6	4	3	8	1	0	7	3	2	7	1	0	0	0
CL00230	Ascomycota	unclassified_Ascomycota (A)	unclassified_Ascomycota	0	2	0	0	6	0	0	1	0	1	0	2	1	0	2	3	1	2	0	0	0	0	1	1	0	0	3	0	0	0	4	0	1	0	3	0	1	5	0	1	1	2	0	1	4	4
CL00231	Basidiomycota	Agaricales (B)	Psathyrella	0	0	0	0	0	0	0	0	0	0	0	0	0	0	0	0	0	0	0	0	0	0	0	0	0	0	0	0	0	0	0	0	0	0	0	0	0	0	0	0	0	0	0	0	0	0
CL00233	Mortierellomycota	Mortierellales (Mo)	Mortierella	1	0	0	0	1	0	0	0	14	0	0	1	0	0	1	3	0	3	1	4	0	0	408	30	138	6	0	0	0	4	0	0	3	0	0	0	1	0	122	0	1	22	0	0	0	0
CL00234	Glomeromycota	Glomerales (G)	unclassified_Glomeraceae	0	0	0	1	0	2	0	0	0	0	41	4	54	18	0	23	37	20	50	7	0	0	0	0	0	0	0	0	0	0	3	5	0	0	0	3	1	1	0	1	2	12	8	5	96	8
CL00235	Ascomycota	unclassified_Ascomycota (A)	unclassified_Ascomycota	0	3	0	0	0	3	5	4	0	0	0	0	0	0	0	0	0	0	0	0	0	0	1	0	0	0	0	0	0	0	0	0	1	17	19	0	0	0	1	0	0	0	0	0	0	6
CL00236	Ascomycota	Chaetothyriales (A)	Exophiala	1	0	0	0	0	0	0	0	0	0	0	0	0	1	0	1	0	5	0	0	0	0	3	0	0	0	0	0	0	0	1	0	0	0	1	0	0	0	0	0	0	1	0	0	0	42
CL00237	Ascomycota	Chaetothyriales (A)	Bradymyces	0	0	0	0	0	0	0	0	0	0	3	150	6	105	10	27	61	61	14	54	0	0	4	1	0	1	12	0	0	6	0	0	0	0	0	0	0	0	0	0	2	6	4	16	10	5
CL00238	Ascomycota	Pleosporales (A)	unclassified_Melanommataceae	0	0	0	0	0	0	0	0	0	0	0	0	0	8	0	0	0	0	0	0	0	0	0	0	0	0	0	0	0	0	0	0	2	0	0	0	0	0	0	0	0	0	0	0	0	0
CL00239	Basidiomycota	Agaricales (B)	Tubaria	0	0	0	2	0	1	0	0	9	0	0	0	0	0	0	0	0	0	0	0	0	0	0	0	0	0	0	0	0	0	0	0	0	0	0	0	0	0	0	0	0	0	0	0	0	0
CL00240	Ascomycota	Helotiales (A)	unclassified_Dermateaceae	0	0	0	0	0	0	0	0	0	0	0	0	0	0	0	0	0	0	0	0	130	64	0	0	0	0	99	32	168	0	0	0	0	0	0	0	0	0	0	0	0	0	0	0	0	0
CL00241	Basidiomycota	Sebacinales (B)	unclassified_Sebacinales	0	0	0	0	0	0	0	0	0	0	2	0	0	1	0	9	0	0	0	0	0	0	0	0	0	0	0	0	0	0	0	0	0	0	0	0	0	0	0	0	0	0	0	0	0	7
CL00242	Ascomycota	Pleosporales (A)	unclassified_Pleosporales	0	5	1	0	3	8	4	1	5	3	1	17	0	15	12	3	4	15	50	3	0	0	0	0	0	0	0	0	0	0	36	24	7	4	0	44	0	18	53	2	15	19	48	1	5	31
CL00243	Basidiomycota	Cantharellales (B)	Ceratobasidium	0	0	0	1	2	1	0	0	0	0	0	0	0	0	134	0	0	0	0	0	0	0	0	0	0	0	0	0	0	0	0	0	0	0	0	0	0	0	17	4	0	0	0	0	0	13
CL00244	Ascomycota	Pleosporales (A)	unclassified_Pleosporales	1	10	10	5	120	38	21	0	18	70	0	0	0	9	0	0	3	0	0	1	0	0	0	0	0	0	0	0	15	0	11	2	0	14	0	5	8	1	3	5	0	0	0	0	0	28
CL00245	Ascomycota	Sordariales (A)	unclassified_Sordariales	0	0	4	0	0	0	0	0	7	0	0	0	1	6	23	0	1	0	1	12	0	0	9	0	0	0	2	0	0	0	0	0	0	1	0	0	1	0	0	0	45	112	1	94	0	2
CL00246	Ascomycota	Pleosporales (A)	unclassified_Pleosporales	0	2	0	0	0	0	0	0	0	0	0	0	0	0	0	0	0	0	0	0	0	0	0	0	0	0	8	0	0	0	303	0	0	0	0	0	0	0	0	0	0	0	0	0	0	0
CL00247	Ascomycota	Hypocreales (A)	unclassified_Hypocreales	0	0	0	0	0	0	0	0	0	0	0	0	0	0	0	0	0	0	0	0	59	92	0	0	0	0	21	13	56	0	0	0	0	0	0	0	0	0	0	0	0	0	0	0	0	0
CL00248	Mortierellomycota	Mortierellales (Mo)	Mortierella	5	27	11	1	61	41	18	21	27	38	2	4	1	8	2	0	4	7	1	71	0	0	4	1	6	0	1	0	0	4	9	17	27	20	27	37	9	36	104	10	12	2	0	0	0	4
CL00249	Basidiomycota	Agaricales (B)	Hodophilus	0	947	0	0	102	0	0	0	0	0	0	0	0	0	0	0	0	0	0	0	0	0	0	0	0	0	0	0	0	0	0	0	0	0	0	0	0	18	0	0	0	0	0	0	0	0
CL00250	Ascomycota	Chaetothyriales (A)	Bradymyces	0	0	0	0	0	0	0	0	0	0	10	114	4	130	0	27	21	6	18	41	0	0	0	2	0	0	9	0	0	2	0	0	0	0	0	0	0	0	0	0	1	0	1	8	5	3
CL00252	Ascomycota	Hypocreales (A)	Acremonium	1	23	8	12	1	5	25	5	6	12	3	0	0	0	0	0	0	0	0	0	0	0	38	0	23	0	0	0	1	0	10	8	4	3	57	32	1	13	296	11	0	0	0	0	0	0
CL00253	Ascomycota	Pleosporales (A)	Alternaria	0	1	0	0	3	9	1	5	10	0	26	5	2	4	15	5	15	8	16	4	6	44	2	18	0	4	69	0	7	9	4	7	0	7	1	1	2	2	2	3	56	6	20	15	43	38
CL00254	Ascomycota	Onygenales (A)	Auxarthron	0	0	0	60	0	5	9	0	15	0	0	0	0	0	0	0	0	0	0	0	0	0	1	0	0	0	0	0	0	1	8	1	0	0	14	6	26	0	24	0	3	0	0	0	0	0
CL00255	Basidiomycota	Agaricales (B)	Clavaria	0	4	123	0	88	0	0	0	0	0	0	0	0	0	0	0	0	0	0	0	0	0	0	0	0	0	0	0	0	0	0	1	24	156	0	0	0	0	0	36	0	0	0	0	0	0
CL00257	unclassified_Fungi	unclassified_Fungi (UF)	unclassified_Fungi	0	0	0	0	0	0	0	0	0	0	4	0	885	0	0	0	128	1	143	1	0	0	0	0	0	0	0	0	0	0	0	0	0	0	0	0	0	0	0	0	11	1	0	0	0	0
CL00258	Ascomycota	Chaetothyriales (A)	Minimelanolocus	0	0	0	1	0	0	0	1	0	0	2	0	13	0	1	0	0	0	0	0	0	0	0	0	0	0	0	0	0	0	0	0	0	0	0	0	0	0	0	0	22	20	0	0	0	0
CL00259	Ascomycota	Hypocreales (A)	Nectria	14	4	0	0	11	15	5	8	5	15	5	0	0	0	0	0	0	2	0	0	0	0	8	1	0	0	5	0	0	0	19	4	7	3	3	2	5	2	5	20	2	0	0	0	1	0
CL00260	unclassified_Fungi	unclassified_Fungi (UF)	unclassified_Fungi	0	0	0	0	0	0	0	0	0	0	0	0	0	0	0	0	0	0	0	0	0	0	0	0	0	0	0	0	0	6	0	0	0	0	0	0	0	0	0	0	0	0	0	0	0	0
CL00261	Ascomycota	Hypocreales (A)	unclassified_Hypocreales	1	7	3	10	0	8	22	5	7	4	25	5	10	1	0	18	17	6	2	7	2	0	1	0	12	0	5	0	6	0	34	12	12	16	20	53	4	22	21	11	0	7	0	3	248	10
CL00262	Basidiomycota	Cantharellales (B)	Sistotrema	0	0	0	0	0	0	0	0	0	0	0	0	0	0	0	0	0	0	0	0	0	0	0	0	0	0	0	0	1	0	0	0	0	0	1	0	0	12	0	0	0	0	0	0	0	0
CL00263	Ascomycota	Saccharomycetales (A)	Debaryomyces	0	0	0	0	0	1	0	0	0	0	0	0	0	0	0	0	0	0	0	0	0	0	0	10	50	0	0	0	0	0	1	0	0	1	0	0	0	0	0	0	0	0	0	0	0	0
CL00264	Ascomycota	Pleosporales (A)	Preussia	1	7	12	16	6	1	19	1	23	10	0	0	0	0	0	0	538	0	22	0	0	0	0	0	0	0	0	0	0	0	20	29	5	7	6	26	1	20	1	0	0	0	0	0	0	0
CL00266	unclassified_Fungi	unclassified_Fungi (UF)	unclassified_Fungi	0	0	0	0	0	0	0	0	0	0	95	298	0	0	0	4	226	0	11	0	0	0	0	0	0	0	0	0	0	0	0	0	0	0	0	0	0	0	0	0	11	0	0	2	0	1
CL00267	Ascomycota	unclassified_Ascomycota (A)	unclassified_Ascomycota	0	0	0	0	0	0	0	0	0	0	0	7	3	1	36	1	0	15	13	4	0	0	0	0	0	0	0	0	23	0	0	0	0	0	0	3	0	0	0	0	1	7	0	35	1	279
CL00269	Ascomycota	unclassified_Eurotiomycetes (A)	unclassified_Eurotiomycetes	0	38	27	6	135	17	10	20	16	64	0	0	0	0	0	0	0	0	0	0	0	0	0	0	0	0	0	0	6	0	57	31	74	25	11	6	4	56	0	16	0	0	0	0	0	0
CL00270	Ascomycota	Pleosporales (A)	unclassified_Pleosporales	0	0	0	0	0	0	0	0	0	0	0	0	0	0	0	0	0	0	0	0	0	0	0	0	0	0	0	0	0	0	0	0	0	0	3	0	4	0	0	0	0	0	0	0	0	0
CL00271	Basidiomycota	Agaricales (B)	Typhula	0	0	0	0	0	0	0	0	0	0	0	0	0	0	0	0	0	0	0	0	0	0	3	21	0	0	6	0	4	7	0	0	0	0	0	0	0	0	0	0	0	0	0	0	0	0
CL00272	Glomeromycota	unclassified_Glomeromycota (G)	unclassified_Glomeromycota	0	0	0	0	0	0	0	1	0	0	0	0	28	4	1	5	2	0	0	0	0	0	0	0	0	0	0	0	0	0	2	0	0	0	0	0	0	0	0	0	0	1	0	1	14	0
CL00273	Mortierellomycota	Mortierellales (Mo)	Mortierella	3	5	7	0	0	10	10	2	5	6	8	32	22	48	11	14	75	16	21	27	0	0	6	7	2	0	0	0	0	2	1	17	10	6	31	6	0	4	14	3	7	7	1	4	15	12
CL00275	Ascomycota	Helotiales (A)	Cadophora	0	1	1	0	0	0	0	1	0	0	0	0	450	3	18	1	0	0	14	0	3	0	0	0	0	0	0	0	0	0	0	0	0	1	0	0	0	1	6	0	21	17	2	0	0	2
CL00276	Ascomycota	Rhytismatales (A)	Karstenia	0	0	0	0	0	0	0	0	0	0	0	0	0	0	2	3	0	0	0	0	0	0	0	0	0	0	0	0	0	0	0	0	0	0	0	0	0	0	0	0	0	0	0	0	0	1
CL00277	Ascomycota	Pleosporales (A)	Preussia	1	0	2	0	2	0	0	0	0	0	0	1	2	0	2	0	0	0	0	3	0	0	340	19	13	2	0	0	20	16	0	0	0	0	0	0	0	0	0	0	0	0	0	0	0	0
CL00278	Ascomycota	Chaetothyriales (A)	Minimelanolocus	0	0	0	0	0	0	0	0	0	0	0	0	0	0	0	17	0	0	0	0	0	0	0	0	0	0	0	0	0	0	0	0	0	1	0	0	0	0	0	0	0	0	0	0	0	0
CL00279	Ascomycota	Eurotiales (A)	Penicillium	0	0	0	21	7	25	18	3	1	2	10	0	0	0	1	0	5	0	1	0	0	0	1	1	0	0	2	0	22	0	11	11	7	9	56	139	26	2	270	4	0	0	0	0	0	6
CL00280	Ascomycota	Sordariales (A)	Apodus	0	0	72	0	11	0	4	0	1	4	0	0	0	0	1	0	0	0	0	0	12	0	7	2	58	0	0	1	0	0	5	96	1	0	42	0	31	12	0	0	0	0	0	0	0	0
CL00281	Basidiomycota	Thelephorales (B)	Tomentella	0	0	2	0	0	0	0	0	0	0	0	0	0	0	0	0	0	0	0	0	0	0	0	0	0	0	0	0	0	0	0	947	0	0	0	0	0	0	0	0	0	0	0	0	0	0
CL00282	Ascomycota	Glomerellales (A)	Colletotrichum	0	0	0	0	0	0	0	0	0	0	0	0	0	0	0	4	1	0	1	0	0	0	0	0	0	0	0	0	0	0	0	0	0	0	0	0	0	0	0	0	0	1	0	1	0	1
CL00283	Basidiomycota	Sebacinales (B)	Serendipita	4	133	0	9	3	0	0	0	0	0	0	0	0	0	0	0	0	0	0	0	0	0	0	0	0	0	0	0	2	0	1	0	0	0	0	0	0	14	0	0	0	0	0	0	0	0
CL00285	Basidiomycota	Agaricales (B)	Clavulinopsis	5	5	18	3	252	0	0	44	0	4	0	0	0	0	0	0	0	0	0	0	0	0	0	0	0	0	0	0	1	0	197	1	0	33	0	0	0	0	0	57	0	0	0	0	0	0
CL00286	Basidiomycota	Agaricales (B)	Hygrocybe	0	0	0	0	0	2	0	0	0	0	0	0	0	0	0	0	0	0	0	0	0	0	0	0	0	0	0	0	0	0	0	0	24	0	0	0	0	0	0	0	0	0	0	0	0	0
CL00287	Ascomycota	Onygenales (A)	unclassified_Onygenales	0	16	30	1	123	0	11	3	30	87	0	0	0	0	0	0	0	0	0	0	0	0	0	0	0	0	0	0	0	0	159	13	2	1	84	0	4	15	0	0	0	0	0	0	0	0
CL00288	Ascomycota	Pleosporales (A)	unclassified_Pleosporales	9	2	2	2	42	34	11	13	20	11	1	1	0	5	24	1	16	4	0	3	0	0	8	3	0	1	0	0	0	11	8	2	0	1	1	23	10	3	7	1	14	0	88	8	3	1
CL00289	Glomeromycota	Glomerales (G)	unclassified_Glomeraceae	4	28	24	6	25	0	5	29	42	38	0	0	0	0	0	0	0	0	0	0	0	0	0	0	0	0	0	0	0	0	65	11	56	9	4	10	5	88	0	24	0	0	0	0	0	0
CL00290	Mortierellomycota	Mortierellales (Mo)	Mortierella	0	0	0	0	0	0	0	0	0	0	0	37	0	5	0	12	1	2	259	674	0	0	51	0	0	0	0	0	0	0	0	0	0	0	0	0	0	2	10	0	3	9	2	6	0	1
CL00292	Basidiomycota	Agaricales (B)	Lachnella	0	0	0	0	0	0	0	0	0	0	0	0	0	0	0	0	0	0	0	0	1	0	0	0	0	0	0	0	0	0	0	0	0	0	0	0	0	0	0	0	0	0	0	0	0	0
CL00293	Basidiomycota	Agaricales (B)	Coprinellus	0	0	0	3	0	0	0	0	0	0	1	11	1	0	0	0	0	0	0	0	0	0	0	0	0	0	0	1	0	0	0	0	0	0	0	0	1	0	1	0	0	0	0	0	0	2
CL00295	Ascomycota	Pleosporales (A)	Neocucurbitaria	2	14	1	9	8	11	9	19	9	5	0	0	0	3	0	0	0	3	0	12	0	0	0	2	0	0	0	0	0	1	1	0	0	15	30	66	1	1	2	3	23	0	0	0	0	25
CL00296	Basidiomycota	Sebacinales (B)	unclassified_Sebacinales	0	0	0	0	0	0	0	0	5	0	0	0	0	0	3	0	0	0	0	0	0	0	0	0	0	0	0	0	0	0	0	0	0	0	0	0	0	0	125	0	0	7	0	0	0	0
CL00297	Ascomycota	unclassified_Eurotiomycetes (A)	unclassified_Eurotiomycetes	100	4	6	0	255	0	0	0	0	0	0	0	0	0	0	0	0	0	0	0	0	0	0	0	0	0	0	0	0	0	1	0	0	150	0	0	0	0	0	50	0	0	0	0	0	0
CL00299	Basidiomycota	Cantharellales (B)	unclassified_Ceratobasidiaceae	0	0	0	0	0	0	0	0	0	0	0	0	0	0	0	0	0	0	0	0	0	0	0	0	0	0	0	0	0	0	0	0	0	0	0	0	0	0	0	0	0	0	0	0	94	0
CL00300	Ascomycota	Chaetothyriales (A)	unclassified_Chaetothyriales	0	0	0	0	0	0	0	0	0	0	1	55	61	34	29	1	24	16	7	2	0	0	0	2	0	0	0	0	0	0	0	0	0	0	0	0	0	0	0	0	32	137	1	4	1	40
CL00301	Basidiomycota	Sebacinales (B)	unclassified_Serendipitaceae	0	0	0	0	0	0	0	0	0	0	0	0	0	0	0	0	0	0	0	0	0	0	0	0	0	0	0	0	0	0	0	25	2	0	0	1	0	0	0	0	0	0	0	0	0	2
CL00302	unclassified_Fungi	unclassified_Fungi (UF)	unclassified_Fungi	0	0	0	0	0	0	0	0	0	0	0	0	0	0	0	0	0	0	0	0	0	0	0	0	0	0	0	0	0	0	0	0	0	0	0	0	0	0	0	0	0	0	0	0	0	0
CL00303	Basidiomycota	Agaricales (B)	unclassified_Clavariaceae	9	2	53	61	90	2	1	13	8	5	0	0	0	0	0	0	0	0	0	0	0	0	0	0	0	0	0	0	0	0	20	40	25	4	11	1	2	201	0	25	5	0	0	0	0	0
CL00304	Ascomycota	Pleosporales (A)	Dendryphion	0	0	0	0	0	0	0	0	0	0	3	2	3	7	5	3	1	2	0	5	0	0	2	5	0	0	0	0	0	0	2	0	0	0	0	0	1	0	2	0	2	2	0	2	203	0
CL00305	Ascomycota	Pleosporales (A)	unclassified_Pleosporales	0	0	7	2	0	0	2	2	1	0	0	0	0	0	0	0	0	0	0	0	0	0	0	0	0	0	0	0	0	0	3	0	0	1	62	1	0	10	0	0	0	0	0	0	0	0
CL00306	Ascomycota	Diaporthales (A)	Ophiognomonia	0	0	0	0	0	0	0	0	0	0	0	0	0	0	0	0	0	0	0	0	1	0	0	0	7	0	0	0	0	0	0	0	0	0	0	0	0	0	0	0	0	0	0	0	0	0
CL00307	Ascomycota	Hypocreales (A)	unclassified_Hypocreales	0	0	0	0	0	0	0	0	0	0	0	0	1	0	1	2	0	5	1	0	10	0	152	26	157	4	16	0	16	5	2	0	0	0	0	0	0	0	0	0	2	0	0	0	0	0
CL00309	Ascomycota	Pleosporales (A)	unclassified_Pleosporales	0	0	0	1	7	0	0	1	0	0	6	9	0	19	1	6	29	12	12	22	0	0	0	0	0	0	0	0	0	0	0	0	2	0	0	5	1	0	1	0	8	5	0	1	5	3
CL00310	Ascomycota	Pleosporales (A)	Wojnowiciella	0	33	0	0	0	0	865	0	0	2	0	0	0	0	0	0	0	0	0	0	0	0	0	0	0	0	0	0	0	0	0	1	0	0	0	5	0	0	6	0	1	0	0	0	0	0
CL00311	Ascomycota	Helotiales (A)	unclassified_Hyaloscyphaceae	0	9	0	0	0	0	0	0	0	3	2	1	0	0	0	1	0	0	4	0	0	0	0	0	0	0	0	0	0	0	0	0	0	0	0	0	0	0	0	0	23	1	1	0	3	0
CL00314	Ascomycota	Pleosporales (A)	Pyrenochaeta	0	0	0	0	0	0	0	0	0	0	0	0	0	0	0	0	0	0	0	0	0	0	0	12	0	66	0	0	0	2	0	0	0	0	0	0	0	0	0	0	0	0	0	0	0	0
CL00315	Ascomycota	Pleosporales (A)	Neosetophoma	0	0	0	0	0	0	0	0	0	0	0	0	0	2	0	2	0	0	0	1	0	0	4	12	0	3	5	0	15	7	0	0	0	0	0	0	0	3	0	0	0	0	4	16	40	0
CL00316	Ascomycota	Helotiales (A)	Cistella	2	13	2	9	3	7	0	0	51	5	1	14	0	4	11	0	0	0	16	0	0	0	2	0	0	0	0	0	0	0	3	5	1	15	0	15	10	4	0	2	9	13	14	30	0	4
CL00317	Ascomycota	Chaetothyriales (A)	Exophiala	0	0	0	0	0	0	0	0	0	0	1	31	0	0	5	1	1	0	0	3	0	0	0	1	0	0	0	0	0	0	0	0	0	0	0	0	0	0	0	0	6	5	0	0	0	1
CL00318	Basidiomycota	Cantharellales (B)	unclassified_Ceratobasidiaceae	0	0	0	0	0	0	0	0	0	0	0	0	0	1	0	0	5	1	0	0	0	0	0	0	0	0	0	0	0	0	0	0	0	0	0	0	0	0	0	0	3	29	0	72	0	0
CL00320	Basidiomycota	Agaricales (B)	Hemimycena	0	5	0	0	0	0	0	0	0	0	0	0	0	0	0	0	0	0	0	0	0	0	1	0	0	0	0	0	0	0	0	0	0	5	0	0	0	0	0	0	0	0	0	0	0	0
CL00321	Ascomycota	Onygenales (A)	Chrysosporium	2	0	0	0	2	0	7	0	0	0	0	0	0	0	91	0	2	0	0	1	0	0	151	17	192	0	0	0	0	1	0	0	1	0	0	0	0	0	0	0	0	0	0	0	0	0
CL00323	Ascomycota	Chaetothyriales (A)	Bradymyces	0	0	0	0	0	0	0	0	0	0	0	68	0	25	0	8	73	12	26	10	0	0	0	0	0	0	0	0	0	0	0	0	0	0	0	0	0	0	0	0	0	6	1	7	9	1
CL00324	Ascomycota	Chaetothyriales (A)	unclassified_Herpotrichiellaceae	0	0	0	0	0	1	0	1	3	0	2	7	0	3	2	0	0	0	0	4	0	0	0	0	0	0	0	0	0	0	0	0	0	0	153	1	1	1	97	0	0	1	1	0	0	1
CL00325	Basidiomycota	Agaricales (B)	unclassified_Agaricales	0	0	0	3	0	0	0	0	0	0	0	0	0	0	0	0	0	0	0	0	0	0	0	374	7	0	0	0	0	0	1	0	2	0	0	0	0	0	0	0	0	0	0	0	0	0
CL00326	Ascomycota	Helotiales (A)	Leohumicola	0	0	0	0	0	0	0	0	0	0	0	2	60	1	0	0	3	62	3	0	4	0	4	3	0	1	0	0	0	0	0	0	0	0	0	0	0	0	0	0	1	0	0	9	73	1
CL00327	Basidiomycota	Tremellales (B)	unclassified_Tremellales	0	0	0	0	0	0	3	0	1	0	0	0	0	1	2	0	4	0	0	0	0	0	0	0	0	144	8	0	0	6	0	0	0	0	0	0	0	0	0	0	0	0	1	0	1	0
CL00328	Basidiomycota	Agaricales (B)	Hebeloma	0	0	0	0	0	1	0	0	0	0	0	0	0	0	0	0	0	0	0	0	0	0	0	0	0	0	0	0	0	0	0	0	0	0	0	0	0	0	0	0	0	0	0	0	0	0
CL00329	Ascomycota	Orbiliales (A)	unclassified_Orbiliaceae	0	3	2	1	1	6	0	12	15	3	0	2	0	16	23	5	13	2	4	8	0	0	0	9	0	0	0	0	0	2	5	0	2	5	0	13	13	9	1	0	2	28	0	7	3	8
CL00330	Ascomycota	unclassified_Ascomycota (A)	unclassified_Ascomycota	0	0	0	0	0	0	0	0	0	0	3	0	13	0	0	35	9	1	2	0	0	0	0	0	0	0	0	0	0	0	0	0	0	0	0	0	0	0	0	0	0	24	5	1	2	0
CL00331	Ascomycota	Helotiales (A)	Hyphodiscus	0	0	0	0	0	0	0	0	0	0	2	0	0	0	0	139	132	3	9	0	0	0	0	0	0	0	0	0	0	0	0	0	0	0	0	0	0	0	0	0	7	290	0	3	1	0
CL00332	Ascomycota	Sordariales (A)	unclassified_Lasiosphaeriaceae	0	0	0	0	0	0	0	0	0	0	0	45	0	0	0	0	1	0	6	0	0	0	0	0	0	0	0	0	0	0	0	0	0	0	0	0	0	0	0	0	0	0	15	0	0	0
CL00334	Ascomycota	Helotiales (A)	Cistella	3	0	0	3	0	5	0	0	0	0	3	57	0	0	0	1	0	0	0	0	0	0	0	0	0	0	0	0	0	0	0	0	0	3	0	0	0	0	0	0	6	0	0	0	0	1
CL00335	Ascomycota	unclassified_Ascomycota (A)	unclassified_Ascomycota	0	0	0	1	1	0	0	0	0	0	0	202	0	0	0	7	26	3	0	0	0	0	0	0	0	0	0	0	0	0	0	1	0	0	0	0	0	0	0	0	3	16	0	0	1	4
CL00337	unclassified_Fungi	unclassified_Fungi (UF)	unclassified_Fungi	0	6	0	1	2	0	1	2	2	2	12	0	3	8	1	7	9	8	2	6	0	0	0	24	0	17	38	0	2	4	0	10	1	0	3	3	0	1	2	0	3	2	0	5	6	4
CL00338	Basidiomycota	Agaricales (B)	unclassified_Agaricales	0	0	0	0	0	1	0	0	0	0	0	0	0	1	1	0	24	1	0	0	0	0	0	0	0	0	0	0	0	0	0	0	0	0	0	0	0	0	0	0	0	0	0	0	0	0
CL00339	Ascomycota	unclassified_Ascomycota (A)	unclassified_Ascomycota	0	0	0	0	7	0	0	0	0	0	0	0	1	0	61	0	0	0	0	0	0	0	129	34	59	0	12	0	0	4	0	1	0	0	0	0	0	0	0	0	0	0	0	0	0	0
CL00340	Ascomycota	Xylariales (A)	Fusidium	0	0	0	0	2	0	0	0	380	0	0	0	0	0	0	0	0	0	0	0	0	0	0	0	0	0	0	0	0	0	0	0	0	0	0	0	0	0	0	0	0	0	0	0	0	0
CL00341	Mortierellomycota	Mortierellales (Mo)	Mortierella	2	4	2	5	11	127	63	6	12	0	0	0	0	0	0	0	0	0	0	0	0	0	12	0	9	0	0	0	0	0	61	1	11	13	35	52	43	0	6	11	0	0	0	0	0	0
CL00342	Ascomycota	Sordariales (A)	Humicola	16	0	0	0	9	12	11	6	11	2	0	0	0	0	1	0	0	0	0	0	9	26	52	1	0	0	4	0	23	0	0	4	14	1	12	6	0	1	29	1	8	0	0	0	0	1
CL00343	Basidiomycota	Tremellales (B)	Vishniacozyma	0	0	1	0	0	0	4	0	18	1	0	0	0	0	0	0	0	0	0	0	0	26	2	4	17	7	0	0	15	4	1	0	0	0	0	0	0	0	0	0	0	0	0	1	0	0
CL00344	Ascomycota	Verrucariales (A)	Psoroglaena	0	0	0	0	0	0	0	0	0	0	0	0	18	18	36	0	0	1	217	0	0	0	0	0	0	0	0	0	0	0	0	0	0	0	0	0	0	0	0	0	0	9	4	32	0	0
CL00345	unclassified_Fungi	unclassified_Fungi (UF)	unclassified_Fungi	0	1	0	5	1	0	0	0	0	0	0	1	2	0	0	1	4	2	1	0	0	0	2	21	4	3	4	0	0	3	0	0	0	0	0	0	0	0	3	0	2	2	0	1	2	6
CL00348	Ascomycota	Archaeorhizomycetales (A)	Archaeorhizomyces	0	0	0	8	0	0	2	0	0	1	0	0	0	0	0	0	0	0	0	0	0	0	0	0	0	0	0	0	0	0	0	0	0	0	0	0	0	74	0	90	0	0	0	0	0	0
CL00351	Rozellomycota	GS11 (R)	unclassified_GS11	0	0	0	0	0	0	150	0	0	0	0	0	0	0	0	0	0	0	0	0	0	0	0	0	0	0	0	0	0	0	153	0	0	0	67	2	0	0	0	0	0	0	0	0	0	0
CL00352	Ascomycota	Helotiales (A)	Tetracladium	0	0	0	1	0	0	6	0	1	0	0	0	2	4	3	4	2	4	1	2	0	0	1	1	0	2	0	0	0	0	0	0	0	0	0	0	0	0	0	0	1	2	0	29	3	0
CL00353	Ascomycota	Hypocreales (A)	Fusicolla	0	1	0	0	5	2	9	1	0	2	0	0	0	0	0	0	2	5	0	0	0	0	100	4	142	0	8	0	0	14	3	1	0	0	7	1	0	2	1	1	42	1	0	0	0	0
CL00354	Ascomycota	Pleosporales (A)	Alternaria	0	3	4	6	8	16	3	27	8	8	5	3	4	3	16	1	22	2	0	4	0	34	0	14	0	0	0	0	0	1	2	8	1	5	4	7	13	32	7	0	5	1	6	0	6	9
CL00355	Ascomycota	Chaetothyriales (A)	unclassified_Herpotrichiellaceae	0	0	0	0	0	0	0	0	0	0	0	0	0	0	0	0	0	0	0	0	0	0	0	0	0	0	0	0	0	0	0	0	0	1	0	0	0	0	0	0	0	0	0	0	1	0
CL00356	Basidiomycota	Malasseziales (B)	Malassezia	0	0	0	0	0	0	0	0	0	0	0	0	0	0	0	0	0	0	0	0	75	19	0	0	74	0	20	90	67	0	0	0	0	0	0	0	0	0	0	0	0	0	0	0	0	0
CL00357	Basidiomycota	Cantharellales (B)	Thanatephorus	0	3	5	0	0	0	0	0	3	6	0	0	0	0	0	0	0	0	0	0	0	0	0	0	0	0	0	0	0	0	0	1	0	0	0	0	0	0	0	0	0	0	0	0	0	0
CL00358	Ascomycota	Hypocreales (A)	Lecanicillium	0	0	0	0	0	0	0	0	0	0	0	0	0	0	0	0	0	0	0	0	10	0	0	0	0	0	16	0	65	0	0	0	0	0	0	1	0	0	0	0	0	0	0	0	0	0
CL00359	Ascomycota	Helotiales (A)	Chalara	0	0	0	0	0	0	0	0	0	0	0	0	0	0	0	0	0	0	0	0	104	80	0	0	0	0	55	31	40	0	0	0	0	0	0	0	0	0	0	0	0	0	0	0	0	0
CL00360	Ascomycota	unclassified_Ascomycota (A)	unclassified_Ascomycota	0	0	0	0	0	0	0	0	0	0	2	9	106	3	3	4	7	203	20	0	0	0	0	0	0	0	0	0	0	0	0	0	0	0	0	0	0	0	0	0	8	70	3	6	146	0
CL00361	Ascomycota	unclassified_Ascomycota (A)	unclassified_Ascomycota	0	0	0	0	5	0	12	14	5	0	0	0	0	0	0	0	0	0	0	0	0	0	0	0	0	0	0	0	0	0	79	14	0	0	149	94	8	28	0	0	0	0	0	0	0	0
CL00362	Ascomycota	Helotiales (A)	unclassified_Helotiales	3	61	6	2	3	0	1	3	0	5	0	1	3	0	0	0	0	0	0	1	0	0	0	0	6	0	0	1	0	0	27	0	33	9	7	2	5	18	0	7	15	0	0	0	0	0
CL00363	Ascomycota	Pleosporales (A)	Didymella	0	0	0	0	0	0	0	1	0	0	4	2	4	7	1	5	0	10	3	4	0	1	9	60	1	43	8	0	0	65	0	0	0	0	0	0	0	0	0	0	3	1	0	2	12	1
CL00364	Ascomycota	Pleosporales (A)	unclassified_Pleosporales	2	0	0	0	0	0	0	0	0	0	0	0	0	0	0	0	0	0	0	0	0	0	0	0	0	0	0	0	0	0	0	0	1	0	0	15	1	0	0	1	0	0	0	0	0	0
CL00365	Ascomycota	Helotiales (A)	unclassified_Helotiaceae	0	0	0	0	0	0	0	0	0	0	0	0	0	0	0	0	0	0	0	0	90	46	0	0	0	0	24	0	49	0	0	0	0	0	0	0	0	0	0	0	0	0	0	0	0	0
CL00367	Basidiomycota	unclassified_Agaricomycetes (B)	unclassified_Agaricomycetes	0	0	0	0	0	7	1	0	2	0	98	0	3	197	1	0	0	0	0	0	0	0	0	0	0	0	0	0	0	0	0	0	0	0	64	0	0	0	21	0	12	0	0	0	0	7
CL00368	Basidiomycota	Agaricales (B)	Parasola	2	0	0	0	0	0	0	0	0	4	0	0	0	0	0	0	0	0	0	0	0	0	0	0	0	0	0	0	0	0	0	0	0	0	0	0	0	0	0	0	0	0	0	0	0	0
CL00369	Ascomycota	Coniochaetales (A)	unclassified_Coniochaetales	0	0	0	0	4	0	0	1	2	0	0	0	0	0	0	0	0	0	0	0	2	0	34	0	154	0	1	0	65	0	4	0	4	1	0	0	1	0	1	0	4	0	0	0	0	0
CL00370	Basidiomycota	Agaricales (B)	Clavulinopsis	0	0	0	0	16	0	0	0	0	0	0	0	0	0	0	0	0	0	0	0	0	0	0	0	0	0	0	0	0	0	0	0	0	0	0	0	0	586	0	0	0	0	0	0	0	0
CL00371	Basidiomycota	Sebacinales (B)	unclassified_Sebacinales	0	0	0	0	0	0	0	0	0	0	0	0	0	0	0	0	0	0	0	2	0	0	0	0	0	0	0	0	0	0	0	0	0	0	1	4	0	4	26	0	0	0	0	0	0	2
CL00372	Ascomycota	Hypocreales (A)	unclassified_Hypocreales	0	0	0	0	0	0	0	0	0	0	0	8	47	10	0	33	0	4	2	0	0	0	0	0	0	0	0	0	0	0	0	0	0	0	0	0	0	0	0	0	27	9	0	0	0	3
CL00374	Basidiomycota	Corticiales (B)	Erythricium	0	0	0	0	0	0	0	0	0	0	0	0	0	0	0	0	0	0	0	0	0	0	0	0	0	0	0	0	0	0	0	0	0	0	0	0	0	0	0	0	0	0	0	0	0	0
CL00375	Ascomycota	Pleosporales (A)	Pyrenochaeta	1	13	21	1	1	110	27	1	28	24	0	0	0	0	0	0	0	0	0	0	0	0	0	0	0	0	0	0	0	0	25	53	21	5	0	13	4	77	0	9	0	0	0	0	0	0
CL00376	Basidiomycota	Agaricales (B)	unclassified_Agaricales	0	0	0	0	0	0	0	0	0	0	0	0	1	0	0	0	0	0	0	0	75	26	0	1	0	0	38	50	75	0	0	0	0	0	0	0	0	0	0	0	0	0	0	0	0	0
CL00377	Basidiomycota	Agaricales (B)	unclassified_Stephanosporaceae	0	0	0	0	0	0	0	0	0	0	0	0	0	0	0	0	0	0	0	0	0	0	0	0	0	0	0	0	0	0	0	0	0	0	0	0	0	0	0	0	0	0	0	0	0	0
CL00379	Ascomycota	Pleosporales (A)	unclassified_Pleosporales	0	0	1	0	0	0	0	0	0	1	6	3	2	3	11	35	8	36	3	9	0	0	0	5	0	2	0	0	0	1	0	0	0	0	0	0	0	0	0	0	1	17	8	3	4	13
CL00380	Ascomycota	Capnodiales (A)	Septoria	0	0	0	0	0	0	0	0	3	0	0	1	26	7	2	9	0	15	0	0	0	0	0	0	0	0	0	0	0	0	0	0	0	1	0	0	0	0	2	0	0	5	8	21	1	0
CL00381	Basidiomycota	unclassified_Agaricomycetes (B)	unclassified_Agaricomycetes	12	10	9	4	1	0	2	19	16	10	0	0	0	0	0	0	0	0	0	0	0	0	0	0	0	0	0	0	0	0	59	0	44	25	117	10	7	2	0	48	0	0	0	0	0	0
CL00382	Basidiomycota	Cantharellales (B)	unclassified_Ceratobasidiaceae	0	0	0	0	0	28	0	0	0	0	0	0	0	1	0	6	0	1	0	0	0	0	0	0	0	0	0	0	0	0	2	0	0	0	0	0	0	0	0	0	0	0	0	2	0	6
CL00383	Ascomycota	Hypocreales (A)	Trichoderma	0	0	1	0	4	0	13	1	2	0	0	2	0	0	7	0	0	11	0	12	0	0	10	0	0	0	1	0	0	0	0	0	1	0	6	1	0	0	0	23	0	0	0	0	1	0
CL00386	Basidiomycota	Agaricales (B)	Cuphophyllus	0	0	0	0	0	0	0	0	0	0	0	0	0	0	0	0	0	0	0	0	0	0	0	0	0	0	0	0	0	0	0	0	0	0	0	0	0	0	0	0	0	0	0	0	0	0
CL00387	Ascomycota	Xylariales (A)	Phlogicylindrium	5	0	0	196	1	2	0	0	0	3	0	0	0	0	0	0	0	0	0	0	0	0	0	0	0	0	0	0	0	0	3	0	14	8	0	18	14	77	9	1	0	0	0	0	0	0
CL00388	Basidiomycota	unclassified_Agaricomycetes (B)	unclassified_Agaricomycetes	0	0	0	0	0	0	0	0	0	0	0	0	0	0	0	0	0	0	0	0	0	0	0	0	0	0	0	0	0	0	0	0	0	0	0	0	0	0	0	0	0	0	0	0	0	0
CL00390	Ascomycota	Thelebolales (A)	Pseudogymnoascus	1	0	0	0	0	0	1	0	1	0	0	0	0	0	0	0	0	1	0	0	19	22	30	1	22	0	7	0	14	1	0	2	0	0	0	0	0	0	0	0	0	0	0	0	0	0
CL00391	Ascomycota	Pleosporales (A)	unclassified_Pleosporales	0	0	0	0	0	0	0	0	0	0	2	1	2	0	13	33	8	30	7	10	0	0	1	8	0	2	0	0	9	5	0	0	0	0	0	0	1	0	0	0	3	11	5	1	6	27
CL00392	unclassified_Fungi	unclassified_Fungi (UF)	unclassified_Fungi	0	0	0	0	0	0	0	0	0	0	0	0	0	0	0	0	0	0	0	0	0	0	0	0	0	0	0	0	0	0	0	0	0	0	0	0	0	2	0	0	0	0	0	0	0	0
CL00393	Basidiomycota	Polyporales (B)	Fomes	0	0	0	0	0	0	0	0	0	0	0	0	0	0	0	0	0	0	0	0	0	318	0	2	0	0	59	0	50	0	0	0	0	0	0	0	0	0	0	0	0	1	0	0	1	0
CL00394	unclassified_Fungi	unclassified_Fungi (UF)	unclassified_Fungi	0	0	0	0	0	0	0	0	0	0	0	0	0	0	0	0	0	0	0	0	0	0	0	0	0	0	0	0	0	0	0	0	0	0	0	0	0	0	0	0	12	0	0	0	0	0
CL00395	Ascomycota	Capnodiales (A)	Mycocentrospora	0	0	0	0	0	0	0	0	0	0	0	0	0	0	0	2	0	7	0	0	0	0	0	0	0	0	0	0	0	0	0	0	2	0	2	0	0	1	7	0	0	0	0	0	22	0
CL00396	Basidiomycota	Agaricales (B)	Clavaria	0	0	0	7	0	0	17	0	0	0	0	49	0	0	0	0	175	49	33	0	0	0	0	0	0	0	0	0	0	0	0	0	2	1	0	0	1	0	0	3	1	0	26	18	0	18
CL00397	Basidiomycota	Malasseziales (B)	Malassezia	0	0	0	0	0	0	0	0	0	0	0	0	0	0	0	0	0	0	0	0	77	123	0	0	26	0	29	100	76	0	0	0	0	0	0	0	0	0	0	0	0	0	0	0	0	0
CL00398	Ascomycota	unclassified_Ascomycota (A)	unclassified_Ascomycota	0	0	0	0	2	647	95	0	19	0	0	0	0	0	0	0	0	0	0	0	0	0	0	0	0	0	0	0	0	0	3	0	0	0	0	7	1	3	0	0	0	0	0	0	0	0
CL00399	Basidiomycota	Erythrobasidiales (B)	Sakaguchia	0	0	0	0	0	0	0	0	0	0	0	0	0	0	0	0	0	0	0	0	0	1	4	0	0	0	8	0	0	0	0	0	0	0	0	0	0	0	0	0	0	0	0	0	0	0
CL00400	Glomeromycota	Glomerales (G)	Dominikia	0	0	3	0	0	0	0	2	0	0	242	0	0	0	0	0	104	0	3	6	0	0	0	0	0	0	0	0	0	0	2	1	4	0	0	0	5	0	0	0	0	0	5	1	0	0
CL00402	Ascomycota	Xylariales (A)	Xylaria	0	0	0	0	0	0	0	27	0	0	0	0	0	0	0	0	0	0	0	0	0	0	0	0	0	0	0	0	0	0	0	0	0	0	0	0	3	11	128	0	0	0	0	0	0	0
CL00403	Basidiomycota	Trechisporales (B)	Luellia	0	0	0	0	0	0	0	0	0	0	0	0	0	0	0	0	0	0	0	0	80	70	0	0	0	0	33	33	50	0	0	0	0	0	0	0	0	0	0	0	0	0	0	0	0	0
CL00404	Ascomycota	Pleosporales (A)	Ophiosphaerella	1	4	1	3	0	6	4	0	3	5	1	8	0	14	1	1	1	0	1	1	0	0	5	1	14	0	0	0	0	0	0	79	2	0	0	7	2	3	0	1	20	10	15	0	0	91
CL00405	Ascomycota	Chaetothyriales (A)	Veronaea	0	0	0	0	0	0	0	0	0	0	0	0	4	1	0	0	0	0	0	3	0	0	0	0	0	0	0	0	0	0	0	0	0	0	0	0	0	0	0	0	1	0	0	0	1	25
CL00406	Ascomycota	Pleosporales (A)	Neoascochyta	1	0	16	22	2	36	4	0	72	0	0	0	0	0	12	0	0	1	0	0	0	0	0	0	0	0	0	0	0	0	3	245	1	0	0	21	0	0	1	0	2	0	0	0	0	1
CL00407	Ascomycota	unclassified_Eurotiomycetes (A)	unclassified_Eurotiomycetes	0	0	0	0	0	0	0	0	0	0	0	0	0	0	0	0	0	0	0	0	17	0	0	0	0	0	4	0	182	0	0	0	0	0	0	0	0	0	0	0	0	0	0	0	0	0
CL00408	Ascomycota	unclassified_Ascomycota (A)	unclassified_Ascomycota	0	0	1	0	0	3	0	0	7	0	4	1	0	2	0	1	1	0	0	1	0	0	0	0	0	0	0	0	1	0	0	0	0	0	6	0	0	0	19	0	2	2	0	0	0	5
CL00409	Ascomycota	Archaeorhizomycetales (A)	Archaeorhizomyces	0	123	30	238	2	0	0	0	0	1	0	0	0	0	0	0	0	0	0	0	0	0	0	0	0	0	0	0	0	0	0	0	0	0	0	0	4	3	0	0	0	0	0	0	0	0
CL00410	Ascomycota	Pleosporales (A)	Darksidea	1	0	0	5	0	2	1	4	8	4	0	39	0	0	3	0	18	0	0	62	22	0	3	0	0	0	0	0	0	0	25	6	0	2	41	23	8	2	62	0	34	1	1	0	0	80
CL00411	Ascomycota	Pleosporales (A)	Ophiosphaerella	0	0	0	0	0	0	0	0	0	0	0	0	0	0	0	0	221	49	142	0	0	0	0	0	0	0	0	0	0	0	0	0	0	0	0	0	0	0	0	0	6	0	0	0	0	0
CL00413	Ascomycota	unclassified_Ascomycota (A)	unclassified_Ascomycota	0	0	0	0	0	0	0	0	0	0	0	0	2	0	127	0	0	0	0	0	0	0	51	0	70	2	5	0	0	0	0	0	0	0	0	0	1	0	0	0	6	10	0	0	0	0
CL00414	Ascomycota	Hypocreales (A)	Trichoderma	0	0	2	0	0	0	7	1	0	0	0	115	14	0	2	1	1	7	0	75	11	0	10	0	14	0	0	2	19	0	4	0	0	1	0	0	0	0	0	7	8	1	0	0	0	0
CL00416	Basidiomycota	Agaricales (B)	Psathyrella	0	0	0	0	0	0	0	0	0	0	0	0	191	0	0	0	7	0	0	0	0	0	0	0	0	0	0	0	0	0	0	0	0	0	0	0	0	0	0	0	0	0	0	0	0	0
CL00417	Basidiomycota	Agaricales (B)	Melanoleuca	0	0	0	678	0	0	0	0	0	0	0	0	0	0	0	0	0	0	0	0	0	0	0	0	0	0	0	0	0	0	0	6	0	0	0	0	0	0	0	0	0	0	0	0	0	0
CL00418	Ascomycota	Chaetothyriales (A)	Cladophialophora	2	5	1	14	0	9	9	4	4	33	0	0	0	0	0	0	0	0	0	0	0	0	0	0	0	0	0	0	0	0	22	1	0	4	39	6	0	60	22	15	0	0	0	0	0	0
CL00419	Basidiomycota	Agaricales (B)	Typhula	0	0	0	0	0	0	0	0	0	0	0	0	0	0	0	0	0	0	0	0	0	0	0	0	0	0	0	0	0	0	0	0	0	0	0	0	0	0	0	0	0	0	0	0	0	0
CL00421	Ascomycota	Helotiales (A)	Mycoarthris	2	0	2	10	1	4	0	1	5	0	0	0	0	0	3	0	0	0	0	0	40	1	1	1	19	0	10	0	0	0	0	2	0	0	0	1	2	1	0	3	1	0	2	0	0	1
CL00422	Glomeromycota	Glomerales (G)	unclassified_Glomeraceae	0	0	0	12	0	0	0	0	1	0	69	46	0	43	0	0	22	10	9	0	12	0	0	0	0	0	0	0	0	0	0	4	0	0	0	3	0	0	2	0	1	23	6	7	0	20
CL00423	Ascomycota	Sordariales (A)	Cladorrhinum	0	0	0	0	0	0	0	0	0	0	0	0	0	0	0	0	0	0	0	0	1	0	16	0	394	0	1	0	0	0	0	0	0	0	0	0	0	0	0	0	0	0	0	0	0	0
CL00424	Basidiomycota	Agaricales (B)	Psathyrella	0	0	0	0	0	1	0	0	1	0	0	0	0	0	0	0	0	0	10	0	0	0	0	0	0	0	2	0	0	0	0	0	0	0	0	0	0	0	0	0	0	0	0	0	0	0
CL00425	Ascomycota	Helotiales (A)	unclassified_Helotiales	0	14	1	3	0	8	0	0	4	3	0	0	0	0	0	0	0	0	0	5	7	0	0	0	0	0	0	0	0	0	0	1	0	2	1	0	0	0	69	1	0	0	0	0	0	3
CL00426	Basidiomycota	Polyporales (B)	Ganoderma	0	0	0	0	0	0	0	0	0	0	0	0	0	0	0	0	0	0	0	0	47	1	0	0	0	0	5	0	90	0	0	0	0	0	0	0	0	0	0	0	0	0	0	0	0	0
CL00427	Ascomycota	Eurotiales (A)	Penicillium	0	0	0	0	0	0	0	0	0	0	0	0	0	0	0	0	0	0	0	0	52	56	0	0	0	0	25	3	44	0	0	0	0	0	0	0	0	0	0	0	0	0	0	0	0	0
CL00428	Chytridiomycota	Rhizophlyctidales (CH)	Rhizophlyctis	0	0	0	0	0	0	0	0	0	0	0	0	0	0	253	2	2	0	0	0	0	0	0	0	0	0	0	0	0	0	0	0	0	0	0	1	0	0	0	0	0	0	1	0	0	0
CL00429	Ascomycota	Sordariales (A)	unclassified_Lasiosphaeriaceae	3	0	1	1	0	7	1	0	3	0	0	0	0	0	0	0	0	0	0	0	0	0	80	9	85	0	0	0	0	2	2	4	5	0	21	6	2	3	5	1	2	48	0	0	0	1
CL00430	unclassified_Fungi	unclassified_Fungi (UF)	unclassified_Fungi	0	0	0	0	0	1	0	1	1	1	0	0	0	1	10	2	1	0	4	7	0	0	1	0	2	0	0	0	0	0	0	0	1	0	3	0	0	0	67	0	0	4	0	1	1	31
CL00431	Ascomycota	Pleosporales (A)	Neoascochyta	0	0	0	1	0	16	4	0	64	2	0	0	0	0	0	0	0	0	0	0	0	0	0	0	0	0	0	0	0	0	0	18	2	0	0	14	0	1	98	0	12	0	0	0	0	0
CL00432	Ascomycota	Pleosporales (A)	unclassified_Melanommataceae	0	0	30	1	0	0	0	105	0	0	0	0	0	0	0	0	0	0	0	0	0	0	0	0	0	0	0	0	0	0	0	0	0	0	0	0	0	0	0	0	0	0	0	0	0	0
CL00433	Ascomycota	Helotiales (A)	Leohumicola	0	3	10	0	0	2	0	23	0	18	0	0	0	0	0	0	0	0	0	0	0	0	0	0	0	0	0	0	0	0	0	0	0	0	0	0	0	52	0	214	0	0	0	0	0	0
CL00435	Basidiomycota	Agaricales (B)	Lycoperdon	0	0	0	0	0	0	0	0	0	0	0	0	0	0	1	0	0	1	0	0	9	87	0	0	0	1	28	0	107	0	0	0	0	0	0	0	0	1	0	0	0	0	0	0	0	0
CL00436	Ascomycota	Pleosporales (A)	unclassified_Pleosporales	0	0	0	0	0	0	0	0	0	0	6	0	1	1	1	0	0	0	0	0	0	0	0	0	0	0	0	0	0	6	0	0	0	0	0	0	0	0	0	0	0	0	2	2	0	0
CL00437	Basidiomycota	Auriculariales (B)	unclassified_Auriculariales	0	0	0	0	0	0	0	0	0	0	0	1	0	0	0	0	0	0	0	0	0	0	0	0	0	0	0	0	0	0	0	0	0	1	0	0	0	0	0	0	0	0	0	0	0	0
CL00438	Ascomycota	Helotiales (A)	Lachnum	0	0	0	0	0	0	0	0	0	1	0	0	0	0	0	0	0	0	0	0	0	0	0	0	0	0	0	0	0	0	0	0	0	0	0	0	4	0	0	0	0	0	0	0	0	0
CL00440	Ascomycota	unclassified_Ascomycota (A)	unclassified_Ascomycota	0	0	0	0	0	0	0	0	0	0	0	0	0	0	0	0	0	0	0	0	0	0	0	0	0	0	0	0	0	0	0	0	0	0	0	1	0	0	0	0	0	0	0	0	0	0
CL00441	Ascomycota	Xylariales (A)	unclassified_Xylariales	0	0	0	0	0	0	0	0	0	0	0	0	0	0	0	0	0	0	0	0	0	0	0	0	0	0	0	0	0	0	0	0	0	0	0	0	0	0	0	0	0	0	0	0	0	0
CL00443	Ascomycota	unclassified_Sordariomycetes (A)	unclassified_Sordariomycetes	0	0	0	0	0	0	0	0	0	0	0	0	0	0	0	0	0	0	0	0	0	0	0	0	0	0	0	0	0	0	0	0	0	2	0	0	0	0	29	0	0	0	0	0	0	0
CL00444	Ascomycota	Hypocreales (A)	Trichoderma	0	3	1	0	0	0	0	2	0	5	0	0	0	0	0	0	0	0	0	0	7	0	16	0	9	0	3	0	2	0	3	2	69	36	0	0	0	0	0	2	0	0	0	0	0	0
CL00448	Ascomycota	Pezizales (A)	unclassified_Pyronemataceae	0	0	0	0	0	0	0	0	0	0	0	300	0	0	0	0	0	0	0	0	0	0	0	0	0	0	0	0	0	0	0	0	0	0	0	0	0	0	0	0	0	0	0	0	0	0
CL00449	unclassified_Fungi	unclassified_Fungi (UF)	unclassified_Fungi	9	0	1	0	10	9	13	8	14	5	47	0	0	0	0	0	0	0	4	0	1	0	3	0	0	0	4	0	1	0	10	3	17	1	34	22	2	3	48	2	0	0	0	2	0	4
CL00450	Ascomycota	Helotiales (A)	unclassified_Helotiales	0	0	2	1	3	1	4	1	0	0	19	0	0	1	0	2	0	0	0	0	0	0	5	0	0	0	0	0	0	2	1	1	0	0	1	0	1	5	1	0	2	1	0	0	0	0
CL00451	Ascomycota	Pleosporales (A)	Vagicola	0	2	19	2	6	15	1	11	71	8	1	2	0	9	0	1	127	1	0	10	0	0	0	0	0	0	0	0	0	0	4	10	0	5	0	13	1	0	0	0	0	0	2	0	4	3
CL00452	Basidiomycota	Cantharellales (B)	Thanatephorus	0	0	0	0	0	1	0	0	4	0	0	0	0	0	0	0	0	0	0	0	0	0	0	0	0	0	0	0	0	0	0	0	0	0	2	0	0	0	0	0	0	0	0	0	0	0
CL00453	Basidiomycota	Agaricales (B)	Ramariopsis	0	0	0	1	0	0	0	0	0	1	0	0	0	0	0	0	0	0	0	0	0	0	0	0	0	0	0	0	0	0	0	0	0	0	0	0	0	90	0	0	0	0	0	0	0	0
CL00454	Ascomycota	Onygenales (A)	unclassified_Onygenaceae	0	6	4	10	13	0	8	1	12	62	0	0	0	0	0	0	0	0	0	0	0	0	0	0	0	0	0	0	0	0	9	5	37	10	7	0	0	2	0	31	0	0	0	0	2	0
CL00455	Ascomycota	Pleosporales (A)	Epicoccum	0	1	3	0	4	4	1	0	2	5	2	0	0	2	0	3	1	0	1	10	10	0	11	32	0	11	22	10	8	23	0	5	0	0	1	2	0	0	0	0	2	2	1	5	8	0
CL00456	Ascomycota	unclassified_Ascomycota (A)	unclassified_Ascomycota	0	1	10	0	0	1	5	1	62	2	0	1	0	0	2	0	0	0	0	4	0	36	0	0	0	0	0	0	0	0	5	7	0	0	0	21	0	9	2	0	12	0	41	1	0	4
CL00457	Ascomycota	Pezizales (A)	unclassified_Pezizaceae	0	0	3	0	0	0	0	2	0	21	0	0	0	0	0	0	0	0	0	0	0	0	0	0	0	0	0	0	0	0	0	1	0	0	0	0	0	1	0	0	0	0	0	0	0	0
CL00458	Ascomycota	Pleosporales (A)	Phragmocephala	0	0	0	0	0	0	0	0	0	0	0	0	0	0	0	0	0	0	0	0	0	0	0	0	0	0	0	0	0	0	0	0	0	0	0	3	5	0	0	0	0	0	0	0	0	0
CL00459	Mucoromycota	Mucorales (Mu)	Absidia	3	1	0	0	1	5	33	1	0	1	71	2	5	4	0	11	10	4	18	0	0	0	0	13	0	0	0	0	0	1	3	5	2	0	2	4	3	5	2	6	4	4	1	2	64	1
CL00460	unclassified_Fungi	unclassified_Fungi (UF)	unclassified_Fungi	0	21	76	112	9	89	1	18	6	5	0	0	0	0	0	0	0	0	0	0	0	0	0	0	0	0	0	0	0	0	4	6	0	2	0	5	1	3	2	3	0	0	0	0	0	0
CL00461	Ascomycota	Pleosporales (A)	Sclerostagonospora	0	5	2	0	0	15	9	0	101	4	0	0	0	0	2	0	1	0	0	1	0	0	0	0	0	0	0	0	0	0	0	10	11	0	5	36	3	38	24	0	0	0	0	0	0	1
CL00462	Glomeromycota	Glomerales (G)	unclassified_Glomeraceae	0	2	0	0	0	0	0	0	0	0	3	0	50	8	0	17	9	9	14	3	0	0	0	0	0	0	0	0	0	0	0	1	0	2	0	6	2	0	0	1	0	7	5	2	23	3
CL00463	Ascomycota	Onygenales (A)	unclassified_Onygenales	7	27	1	0	6	7	21	125	1	101	0	0	0	0	0	0	0	0	0	0	0	0	0	0	0	0	0	0	0	0	16	2	0	35	2	1	16	4	0	0	0	0	0	0	0	0
CL00464	Ascomycota	Chaetothyriales (A)	Phialophora	0	8	4	1	0	24	3	6	14	36	0	0	0	0	0	0	0	0	0	7	0	0	0	0	0	0	0	0	0	0	12	74	16	29	0	3	2	43	0	6	0	0	0	0	1	6
CL00465	Ascomycota	Pleosporales (A)	Didymella	0	0	0	0	0	1	0	0	0	0	4	0	3	3	0	5	0	2	2	5	2	0	7	42	1	21	22	0	0	47	0	0	0	0	0	0	0	0	0	0	3	2	1	0	9	0
CL00466	Ascomycota	Sordariales (A)	Botryotrichum	48	0	2	0	61	0	6	0	0	1	0	0	0	1	5	0	0	0	0	0	6	0	66	17	0	0	0	0	17	0	0	1	3	1	0	0	2	0	0	0	28	0	0	0	0	1
CL00467	Ascomycota	Pleosporales (A)	Ascochyta	0	3	4	1	2	37	3	14	32	6	0	0	0	1	4	0	2	0	0	14	0	0	0	0	0	0	0	0	0	0	0	25	0	1	0	25	10	5	9	0	0	1	0	0	0	2
CL00468	Ascomycota	Dothideales (A)	Aureobasidium	0	0	0	0	0	0	0	0	0	0	0	0	0	0	0	0	0	1	0	0	54	440	0	0	24	0	1	19	0	0	0	0	0	0	0	0	0	0	0	0	0	0	0	0	0	0
CL00469	Glomeromycota	Glomerales (G)	unclassified_Glomeraceae	0	0	0	0	0	0	0	3	0	0	14	4	22	9	0	11	17	9	12	3	0	0	0	0	0	0	0	0	0	0	2	0	0	1	0	0	0	0	0	0	1	6	3	1	26	1
CL00470	Basidiomycota	Agaricales (B)	unclassified_Agaricales	0	0	0	0	0	0	0	0	0	0	0	0	0	0	0	0	0	0	0	0	0	6	0	0	0	0	0	0	0	0	0	0	0	0	0	0	0	37	0	0	0	0	0	0	0	0
CL00471	Basidiomycota	Cantharellales (B)	unclassified_Tulasnellaceae	0	1	0	2	1	0	0	2	1	0	0	0	0	0	0	0	0	0	0	0	0	0	0	0	0	0	1	0	0	0	0	0	2	3	7	0	0	0	0	0	0	0	0	0	0	0
CL00472	Glomeromycota	Glomerales (G)	unclassified_Glomeraceae	0	0	0	0	0	0	0	0	0	0	20	0	0	0	0	11	14	9	9	5	0	0	0	0	0	0	0	0	0	0	0	0	0	0	0	1	0	0	0	1	3	3	4	1	75	0
CL00473	Basidiomycota	Agaricales (B)	Ramariopsis	0	0	0	0	0	0	0	0	0	0	0	0	0	0	0	0	0	0	0	0	0	0	0	0	0	0	0	0	0	0	0	0	0	0	0	0	0	393	0	0	0	0	0	0	0	0
CL00474	unclassified_Fungi	unclassified_Fungi (UF)	unclassified_Fungi	2	0	0	0	1	2	0	0	1	0	0	0	0	0	2	0	0	0	1	1	0	0	49	9	63	1	4	0	0	5	0	0	2	1	37	18	1	0	22	0	1	2	2	0	0	0
CL00475	Basidiomycota	Holtermanniales (B)	Holtermanniella	0	1	3	0	1	3	15	0	39	4	0	7	1	0	1	0	0	1	1	0	0	0	0	1	0	1	3	0	0	1	2	5	0	1	1	1	0	0	0	0	1	0	0	0	5	2
CL00476	Ascomycota	Sordariales (A)	Schizothecium	1	1	3	0	0	6	0	2	0	7	2	0	0	0	0	0	0	0	0	0	4	1	0	0	28	0	28	0	32	0	0	4	11	3	3	4	3	3	4	8	10	0	0	0	0	0
CL00478	Ascomycota	Sordariales (A)	Podospora	1	0	15	0	6	7	10	0	74	31	0	11	0	0	0	0	5	0	0	0	0	0	0	0	0	0	0	0	0	0	56	5	0	0	3	0	10	4	0	1	0	0	2	0	0	0
CL00479	Ascomycota	Coniochaetales (A)	unclassified_Coniochaetaceae	2	1	15	0	3	46	75	13	82	6	1	0	0	0	0	0	0	0	0	0	0	0	18	2	0	0	0	0	3	0	8	19	1	7	0	9	0	4	6	14	0	0	0	0	0	0
CL00481	unclassified_Fungi	unclassified_Fungi (UF)	unclassified_Fungi	5	1	1	0	3	0	0	0	0	3	0	1	2	10	7	232	1	3	3	0	0	0	0	1	0	0	0	0	0	0	0	3	2	1	0	0	0	0	0	6	26	0	0	0	2	0
CL00482	unclassified_Fungi	unclassified_Fungi (UF)	unclassified_Fungi	0	0	2	0	0	0	0	0	0	0	0	0	0	0	0	0	0	0	0	0	0	0	0	0	0	0	0	0	3	0	0	0	0	0	0	0	0	0	190	0	0	0	0	0	0	0
CL00483	Basidiomycota	Agaricales (B)	Coprinopsis	3	3	3	2	0	1	0	0	0	0	0	0	0	0	0	0	0	0	0	0	0	0	0	0	0	0	0	0	0	0	0	0	2	0	0	0	0	0	0	0	0	0	0	0	0	0
CL00484	unclassified_Fungi	unclassified_Fungi (UF)	unclassified_Fungi	0	0	0	0	3	0	3	0	189	0	0	0	5	0	0	0	0	0	17	0	0	0	0	0	0	0	0	0	0	0	0	12	0	0	0	0	0	2	4	8	0	0	0	0	0	0
CL00485	Glomeromycota	Glomerales (G)	Glomus	0	0	0	0	0	0	0	0	0	0	0	2	0	0	0	0	0	0	0	0	0	0	0	0	0	0	2	0	0	0	0	0	0	0	0	0	0	0	0	0	0	0	2	1	23	0
CL00486	Glomeromycota	Glomerales (G)	unclassified_Glomeraceae	0	0	0	9	0	0	0	0	0	0	44	43	0	21	0	0	15	5	10	0	0	0	0	0	0	0	0	0	0	0	0	7	0	0	0	2	0	0	1	0	6	18	5	10	0	11
CL00487	unclassified_Fungi	unclassified_Fungi (UF)	unclassified_Fungi	0	0	0	0	0	0	0	0	0	0	0	0	0	0	0	0	1	0	0	0	0	0	0	0	0	0	0	0	0	0	0	0	0	0	0	0	0	0	0	0	4	0	0	0	0	0
CL00488	Ascomycota	Pleosporales (A)	unclassified_Pleosporales	0	0	0	0	0	0	0	0	0	0	0	0	0	4	0	0	0	0	0	845	0	0	0	0	0	0	0	0	0	0	0	0	0	0	0	0	0	4	0	0	0	0	0	0	0	0
CL00489	Ascomycota	Helotiales (A)	Alatospora	0	0	0	0	0	0	0	0	0	0	0	0	0	0	0	0	0	0	0	0	0	0	0	0	0	0	0	0	0	0	0	0	0	0	0	0	0	0	0	0	0	0	0	0	0	0
CL00490	Ascomycota	Pezizales (A)	unclassified_Pyronemataceae	2	6	1	1	0	3	1	1	37	53	0	0	0	0	0	0	0	0	0	0	0	0	0	0	0	0	0	0	0	0	31	25	54	11	15	4	5	13	1	5	0	0	0	0	0	0
CL00491	Basidiomycota	Cantharellales (B)	unclassified_Ceratobasidiaceae	0	0	0	0	0	0	0	0	0	0	0	0	0	0	0	0	0	0	0	0	0	0	0	0	0	0	0	0	0	0	0	0	0	17	0	0	0	0	0	0	0	0	0	0	0	0
CL00492	Ascomycota	Eurotiales (A)	Penicillium	0	0	0	0	0	0	0	0	0	0	0	0	0	0	0	0	0	0	0	0	11	18	0	0	0	0	63	22	21	0	0	0	0	0	0	1	0	0	0	0	0	0	0	0	0	0
CL00493	Mucoromycota	Mucorales (Mu)	Mucor	0	2	6	7	8	0	2	0	0	0	1	2	70	0	0	7	24	6	0	1	0	2	0	0	1	0	0	0	0	0	0	2	5	2	1	5	3	1	19	0	3	2	1	2	106	0
CL00494	Ascomycota	Chaetothyriales (A)	unclassified_Herpotrichiellaceae	0	0	0	0	0	7	0	0	12	1	0	8	0	0	35	2	0	0	0	1	0	0	0	0	0	0	0	0	0	1	0	0	0	0	10	0	0	0	17	0	0	2	0	0	0	112
CL00496	Ascomycota	Onygenales (A)	unclassified_Onygenales	15	15	0	1	2	22	4	5	26	27	0	0	0	0	0	0	0	0	0	0	0	0	0	0	0	0	0	0	0	0	33	1	1	16	0	0	0	1	0	0	0	0	0	0	0	0
CL00497	Ascomycota	Eurotiales (A)	Penicillium	0	0	0	0	0	0	0	0	0	0	0	0	0	0	0	0	0	0	0	0	130	8	0	0	0	0	31	2	75	0	0	0	0	0	0	0	0	0	0	0	0	0	0	0	0	0
CL00498	Ascomycota	Helotiales (A)	unclassified_Helotiales	0	123	2	3	8	5	24	3	0	16	0	0	0	0	0	0	0	0	0	6	0	0	0	0	0	0	0	0	0	0	0	13	58	6	14	13	3	1	15	11	0	0	0	0	0	0
CL00499	Ascomycota	Orbiliales (A)	Dactylaria	0	0	0	0	0	0	0	0	0	0	0	0	0	0	0	0	0	0	0	0	0	0	0	0	0	0	0	0	0	0	0	0	0	0	0	0	0	0	0	0	0	0	0	0	0	0
CL00500	Ascomycota	Helotiales (A)	Pilidium	0	0	0	0	0	0	0	347	0	0	0	0	0	0	0	0	0	0	0	0	0	0	0	0	0	0	0	0	0	0	0	0	0	0	0	0	0	0	0	0	0	0	0	0	0	0
CL00501	Basidiomycota	Agaricales (B)	unclassified_Clavariaceae	1	6	12	0	1	1	10	59	1	27	0	0	0	0	0	0	0	0	0	0	0	0	0	0	0	0	0	0	0	0	3	49	83	3	0	1	7	0	0	21	0	0	0	0	0	0
CL00503	Basidiomycota	Agaricales (B)	unclassified_Agaricales	0	0	0	0	0	0	0	0	0	0	0	0	0	0	0	0	0	0	0	0	0	0	0	42	0	4	4	0	0	199	0	0	0	0	0	0	0	0	0	0	0	0	0	0	0	0
CL00504	Basidiomycota	Cantharellales (B)	Thanatephorus	0	0	0	0	0	0	0	0	0	0	0	0	0	2	0	0	1	0	0	0	0	0	0	0	0	0	0	0	0	0	0	0	0	0	0	0	0	0	0	0	0	0	0	45	0	0
CL00506	Ascomycota	Capnodiales (A)	Extremus	0	0	1	0	0	0	0	3	0	1	0	4	0	0	2	0	32	11	0	1	0	0	0	0	14	0	0	0	0	0	0	3	0	0	0	20	2	2	0	0	4	4	3	2	3	3
CL00507	Ascomycota	Hypocreales (A)	unclassified_Clavicipitaceae	4	9	4	61	8	10	11	10	5	9	0	0	0	0	0	0	0	1	0	0	0	0	2	0	0	0	0	0	0	0	10	4	17	15	13	18	4	9	0	12	0	0	0	0	0	2
CL00508	Ascomycota	Chaetothyriales (A)	Cyphellophora	0	1	5	0	8	1	0	1	64	2	1	1	0	1	5	1	14	0	0	15	2	0	0	0	0	2	0	0	0	0	0	0	0	0	0	0	0	0	1	0	0	17	1	1	0	0
CL00509	Basidiomycota	Agaricales (B)	unclassified_Clavariaceae	3	80	4	16	10	3	77	1	7	12	0	0	0	0	0	0	0	0	0	0	0	0	0	0	0	0	0	0	0	0	14	2	31	11	4	2	1	2	0	12	0	0	0	0	1	0
CL00510	Ascomycota	Magnaporthales (A)	unclassified_Magnaporthales	0	0	1	0	0	0	0	0	0	0	0	186	0	0	0	0	0	0	0	0	0	0	0	0	0	0	0	0	0	0	0	0	6	0	0	0	0	3	0	8	0	0	0	0	0	0
CL00511	Basidiomycota	Tremellales (B)	Dioszegia	0	0	1	0	0	1	0	0	10	0	0	0	0	15	0	0	1	0	1	0	0	0	0	0	0	0	5	0	0	0	0	0	0	0	0	0	0	1	0	0	2	2	1	1	7	0
CL00512	Ascomycota	Pleosporales (A)	unclassified_Pleosporales	0	0	0	0	0	0	0	0	1	1	1	0	2	1	0	13	2	16	0	1	0	0	0	0	0	0	0	0	0	0	0	0	0	0	0	0	0	0	0	0	1	0	1	0	0	2
CL00513	Basidiomycota	Cantharellales (B)	Ceratobasidium	0	0	0	0	0	1	0	0	7	0	0	0	0	0	0	0	0	0	0	0	0	0	0	0	0	0	0	0	0	0	0	0	0	0	0	0	0	0	0	0	0	0	0	0	0	0
CL00514	Rozellomycota	unclassified_Rozellomycota (R)	unclassified_Rozellomycota	2	0	0	6	0	0	0	0	0	0	3	0	4	14	34	0	22	1	1	0	0	0	0	0	0	0	0	0	0	0	0	0	0	1	0	0	0	2	1	0	10	0	2	0	0	0
CL00515	Ascomycota	unclassified_Leotiomycetes (A)	unclassified_Leotiomycetes	0	0	1	0	9	8	45	0	44	0	0	0	0	0	0	0	0	0	0	0	0	0	36	0	75	0	0	0	0	0	9	0	0	0	0	0	1	0	0	0	0	0	0	0	0	0
CL00517	Ascomycota	Hypocreales (A)	Acremonium	0	0	0	0	4	1	0	1	2	0	0	2	0	1	0	1	2	1	0	0	0	0	0	6	0	1	0	0	0	1	1	0	1	0	0	14	0	1	21	0	2	0	0	0	0	3
CL00519	Glomeromycota	Glomerales (G)	Rhizophagus	0	0	0	0	0	0	0	0	0	0	0	0	0	0	0	0	0	0	0	0	0	0	0	0	14	0	0	0	0	0	0	0	0	0	0	0	0	0	0	0	3	0	0	0	0	0
CL00520	Glomeromycota	Glomerales (G)	Rhizophagus	0	0	0	0	0	0	0	0	0	0	0	0	0	0	0	0	0	0	0	0	0	0	0	0	0	0	3	0	0	0	0	0	0	0	0	0	0	0	0	0	1	0	0	1	8	0
CL00521	Ascomycota	Pleosporales (A)	unclassified_Pleosporales	0	0	0	0	0	0	0	0	0	0	0	0	0	0	0	0	0	0	0	0	0	0	0	0	0	0	0	0	0	0	0	8	0	0	16	0	0	0	0	0	489	1	0	0	0	0
CL00522	Ascomycota	Onygenales (A)	Auxarthron	0	2	0	3	0	2	2	0	1	0	0	0	0	0	0	0	0	0	0	0	0	0	0	1	0	0	0	0	0	0	0	2	4	2	39	33	1	1	94	0	1	0	0	0	0	0
CL00523	Basidiomycota	Cantharellales (B)	unclassified_Ceratobasidiaceae	0	0	0	0	0	0	0	0	0	0	0	0	0	0	0	0	0	0	0	0	0	0	0	0	0	0	0	0	0	0	0	0	0	0	0	0	0	1	0	0	0	0	0	0	0	0
CL00525	Ascomycota	Helotiales (A)	Hyaloscypha	0	0	0	0	0	0	0	0	0	0	0	0	4	3	0	6	34	1	1	9	0	0	0	0	0	0	0	0	0	14	0	0	0	0	0	0	0	0	0	0	0	1	0	4	2	0
CL00526	Ascomycota	unclassified_Ascomycota (A)	unclassified_Ascomycota	0	3	0	20	5	12	11	2	11	12	0	0	0	0	0	0	0	0	0	0	0	0	1	1	27	0	0	0	0	1	5	0	0	3	5	48	4	0	8	6	0	0	0	0	0	0
CL00527	Ascomycota	Xylariales (A)	unclassified_Xylariaceae	0	0	0	0	0	0	0	0	0	13	0	0	0	0	0	0	0	0	0	0	0	0	0	0	0	0	0	0	0	0	1	0	0	1	0	0	0	0	0	0	0	0	0	0	0	0
CL00528	Ascomycota	Helotiales (A)	Cadophora	0	0	0	0	0	0	0	0	0	0	0	0	0	0	0	0	0	0	0	0	24	7	0	0	0	0	19	0	3	0	0	0	0	0	0	0	0	0	0	0	0	0	0	0	0	0
CL00529	Ascomycota	Helotiales (A)	unclassified_Helotiales	0	0	0	0	0	0	0	0	0	0	0	0	0	0	0	0	0	0	0	0	47	6	0	0	0	0	12	15	7	0	0	0	0	0	0	0	0	0	0	0	0	0	0	0	0	0
CL00530	Mortierellomycota	Mortierellales (Mo)	unclassified_Mortierellaceae	9	3	6	46	94	14	9	7	0	6	0	0	0	0	0	0	0	0	0	0	0	0	0	0	0	0	0	0	0	0	13	3	7	0	4	1	3	16	6	13	0	0	0	0	0	0
CL00531	unclassified_Fungi	unclassified_Fungi (UF)	unclassified_Fungi	0	0	0	0	0	0	0	0	0	0	0	0	0	0	0	0	0	0	0	0	0	0	0	0	0	0	0	0	0	0	0	0	0	0	0	0	0	0	0	0	0	0	0	0	0	0
CL00532	unclassified_Fungi	unclassified_Fungi (UF)	unclassified_Fungi	0	0	0	0	0	0	0	0	0	0	0	0	3	0	0	0	0	201	175	0	0	0	0	0	0	0	0	0	0	0	0	0	0	0	0	0	0	0	0	0	2	0	0	0	0	0
CL00533	Basidiomycota	Filobasidiales (B)	Filobasidium	0	0	0	0	1	0	0	0	1	1	1	1	0	2	0	0	0	0	0	1	0	0	0	3	0	6	4	0	0	3	5	2	0	0	0	0	0	1	0	0	0	0	1	0	8	1
CL00534	Basidiomycota	Agaricales (B)	Coprinopsis	0	0	0	1	1	21	78	6	2	12	0	0	0	0	0	2	1	1	0	0	0	0	0	0	0	0	0	0	0	0	0	3	3	1	24	21	9	3	0	0	0	0	0	0	0	0
CL00535	Basidiomycota	Agaricales (B)	Clavulinopsis	0	0	1	0	0	0	0	0	0	225	0	0	0	0	0	0	0	0	0	0	0	0	0	0	0	0	0	0	0	0	0	0	0	0	0	0	0	0	0	0	0	0	0	0	0	0
CL00536	Basidiomycota	unclassified_Tremellomycetes (B)	unclassified_Tremellomycetes	0	0	0	0	0	0	0	0	0	0	0	0	0	0	0	0	0	0	0	1	8	0	80	1	52	0	6	0	0	2	0	0	1	0	0	0	0	0	0	0	0	0	0	0	0	1
CL00538	Ascomycota	Helotiales (A)	Allophylaria	0	0	2	0	0	0	0	0	0	2	0	0	0	0	0	0	0	0	0	0	0	0	0	0	0	0	0	0	0	0	2	0	0	0	7	7	0	3	0	2	0	0	0	0	0	0
CL00540	Ascomycota	Pleosporales (A)	Neosetophoma	0	0	0	0	0	0	0	0	0	0	0	6	23	7	14	10	5	7	14	0	0	0	0	0	0	3	0	0	0	10	0	0	0	0	0	0	0	0	0	0	1	1	2	31	3	0
CL00541	Ascomycota	Myrmecridiales (A)	Myrmecridium	0	0	0	4	1	0	0	0	4	0	0	1	0	4	4	0	1	3	0	1	0	0	0	0	0	0	0	0	0	0	0	211	0	0	0	23	1	0	6	0	1	4	2	0	0	1
CL00542	Basidiomycota	Tremellales (B)	Cryptococcus	1	0	1	4	5	1	6	1	2	8	0	0	0	0	0	0	0	0	0	0	0	0	88	1	0	0	0	0	0	0	15	8	7	3	0	5	0	0	0	1	0	0	0	0	0	0
CL00543	Ascomycota	Chaetothyriales (A)	unclassified_Chaetothyriales	0	0	0	0	0	0	0	0	0	0	0	0	0	7	13	55	0	0	1	0	0	0	0	0	0	0	0	0	0	0	0	0	0	0	0	0	0	0	0	0	1	25	0	0	3	4
CL00544	Ascomycota	Archaeorhizomycetales (A)	Archaeorhizomyces	0	0	0	11	0	32	57	0	2	0	0	0	0	0	0	0	0	0	0	0	0	0	0	0	0	0	0	0	0	0	2	0	0	0	131	8	1	0	0	0	0	0	0	0	0	0
CL00545	Ascomycota	Magnaporthales (A)	Slopeiomyces	0	0	0	0	0	2	3	0	0	1	0	0	0	0	0	0	25	0	0	1	0	0	0	0	0	0	0	0	0	0	10	8	2	1	36	9	1	3	3	0	97	0	0	1	0	5
CL00546	Ascomycota	Pleosporales (A)	Ascochyta	0	0	1	0	0	2	0	0	1	1	0	0	1	0	0	1	0	0	0	0	0	0	0	1	0	0	0	0	0	0	0	0	0	0	0	0	0	0	0	0	0	1	0	274	1	0
CL00547	Ascomycota	Helotiales (A)	Tetracladium	0	0	0	0	0	0	0	0	0	0	7	0	15	1	0	0	1	0	0	6	0	0	0	0	0	0	1	0	0	0	0	0	0	0	0	0	0	0	0	0	0	0	0	2	1	1
CL00549	Ascomycota	Pleosporales (A)	unclassified_Pleosporales	0	0	0	0	0	0	0	0	0	0	0	0	0	5	0	6	14	10	1	4	0	0	1	8	0	4	2	0	0	3	0	0	0	0	0	0	0	0	0	0	8	3	0	2	1	20
CL00550	Ascomycota	Sordariales (A)	Schizothecium	0	2	3	0	0	0	5	1	0	1	0	0	0	0	0	2	0	0	1	0	0	0	0	0	0	0	1	0	0	0	12	16	0	0	6	32	0	1	1	0	1	0	0	0	0	0
CL00551	Ascomycota	Microascales (A)	unclassified_Halosphaeriaceae	8	7	6	7	2	14	7	18	25	12	0	0	0	0	0	0	0	0	0	17	0	0	0	0	0	0	0	0	0	0	6	56	0	11	1	13	6	15	0	6	0	0	0	0	1	0
CL00552	unclassified_Fungi	unclassified_Fungi (UF)	unclassified_Fungi	0	0	0	0	0	0	0	0	0	0	0	0	0	0	0	0	0	0	0	0	0	0	0	0	0	0	0	0	0	0	0	0	0	0	0	0	0	0	0	0	0	0	0	0	0	0
CL00553	Chytridiomycota	Rhizophlyctidales (CH)	Rhizophlyctis	0	0	1	0	0	0	3	0	12	0	0	1	0	0	152	1	0	0	1	0	0	0	0	1	0	0	0	0	0	0	0	0	0	0	0	2	1	0	7	0	1	9	0	2	0	0
CL00554	Ascomycota	Capnodiales (A)	Rachicladosporium	0	0	1	0	0	1	0	0	0	0	2	4	2	1	4	1	15	12	6	1	0	0	0	1	0	0	0	0	0	0	0	0	0	0	0	0	0	0	0	0	7	29	2	0	9	0
CL00555	Basidiomycota	Thelephorales (B)	unclassified_Thelephoraceae	0	0	0	0	0	0	0	0	0	0	0	0	0	0	0	0	0	0	0	0	0	0	0	0	0	0	0	0	0	0	0	0	0	0	0	0	0	0	0	0	0	0	0	0	0	0
CL00556	Ascomycota	Pleosporales (A)	unclassified_Phaeosphaeriaceae	0	1	0	2	0	11	0	13	149	0	0	0	0	0	0	0	0	0	0	0	0	0	0	0	0	0	0	0	1	0	0	9	0	0	0	8	0	0	0	0	0	0	0	0	0	0
CL00557	Basidiomycota	Agaricales (B)	Clitopilus	1	0	0	11	0	185	38	0	0	0	0	0	0	0	0	0	0	0	0	0	0	0	0	0	0	0	0	0	0	0	34	34	0	0	0	12	4	26	11	0	0	0	0	0	0	0
CL00559	Ascomycota	Onygenales (A)	Auxarthron	4	0	2	4	2	6	3	15	4	1	0	0	0	0	0	0	0	0	0	0	0	0	1	0	0	0	0	0	0	0	14	1	11	3	21	18	4	1	24	10	0	0	0	0	0	0
CL00560	Mortierellomycota	Mortierellales (Mo)	Mortierella	1	0	0	0	0	0	0	0	1	2	0	0	0	0	0	0	0	0	0	0	0	0	101	10	72	0	3	0	0	0	0	0	0	0	0	0	0	0	0	0	0	7	0	0	0	0
CL00561	Basidiomycota	Geminibasidiales (B)	Geminibasidium	3	0	17	13	19	9	31	3	1	3	0	0	0	0	0	0	0	0	0	0	0	0	0	0	0	0	0	0	0	0	4	9	5	1	14	10	5	1	3	7	0	0	0	0	0	0
CL00562	Ascomycota	Pleosporales (A)	Paraphaeosphaeria	0	3	0	8	0	4	1	0	0	1	0	3	0	0	1	0	12	17	0	0	0	0	0	0	0	0	0	0	0	0	1	5	0	72	2	1	2	4	1	1	0	0	0	1	0	5
CL00563	Ascomycota	Hypocreales (A)	Metarhizium	0	1	17	28	25	0	1	1	0	7	0	0	0	0	0	0	0	0	1	0	2	35	1	2	20	0	1	0	2	0	1	8	0	0	0	0	1	11	0	9	0	0	0	0	0	0
CL00564	Ascomycota	Eurotiales (A)	Elaphomyces	0	0	0	0	0	0	0	0	0	0	0	0	0	0	0	0	0	0	0	0	21	46	0	0	0	0	9	4	18	0	0	0	0	0	0	0	0	0	0	0	0	0	0	0	0	0
CL00565	Ascomycota	Pleosporales (A)	Petrakia	2	8	1	14	10	9	13	3	15	4	0	0	0	0	0	0	0	0	0	0	0	0	0	0	0	0	0	0	0	0	42	1	24	4	7	23	5	27	0	9	0	0	0	0	0	0
CL00566	Ascomycota	Eurotiales (A)	Penicillium	0	1	0	0	2	1	7	0	0	0	0	0	0	0	3	0	0	0	0	0	9	1	2	0	22	0	7	2	21	0	0	3	1	1	2	1	4	3	2	5	5	0	0	0	0	0
CL00567	Basidiomycota	Hymenochaetales (B)	Xylodon	0	0	0	0	0	0	0	0	0	0	1	2	1	2	18	16	3	9	1	0	0	0	0	0	0	0	0	0	0	1	0	0	0	0	0	0	0	0	0	0	2	7	1	5	7	1
CL00568	Ascomycota	Chaetothyriales (A)	unclassified_Herpotrichiellaceae	0	0	0	0	0	0	0	0	0	0	0	0	0	0	0	0	0	0	0	0	8	0	0	0	0	0	0	0	70	0	0	0	0	0	0	0	0	0	0	0	0	0	0	0	0	0
CL00569	Basidiomycota	Cantharellales (B)	Minimedusa	0	0	0	0	1	0	0	0	0	0	0	0	0	0	0	0	0	0	0	0	0	0	5	1	0	30	0	0	0	0	0	0	0	0	0	6	0	0	0	0	0	0	0	4	0	0
CL00570	Basidiomycota	Leucosporidiales (B)	Leucosporidium	0	0	0	1	0	0	0	0	0	0	0	0	0	0	0	0	0	0	0	0	0	0	1	0	0	0	0	0	0	0	0	0	0	0	0	0	0	0	0	0	0	0	0	0	0	0
CL00571	Ascomycota	Pleosporales (A)	Ophiosphaerella	0	0	0	0	0	5	0	2	0	3	2	0	0	0	0	14	0	1	1	59	0	0	0	0	0	0	0	0	0	0	2	0	2	3	1	0	1	0	0	0	0	0	0	0	0	76
CL00572	Ascomycota	Hypocreales (A)	Beauveria	0	0	0	0	0	0	0	0	0	0	0	0	9	4	3	3	1	37	4	2	0	0	1	0	0	0	0	0	0	0	0	0	0	0	0	0	0	0	0	0	1	4	1	0	2	0
CL00573	Ascomycota	Chaetothyriales (A)	Cyphellophora	0	0	0	0	0	0	0	1	0	0	0	3	2	10	73	3	7	11	2	0	0	0	0	0	0	4	0	0	0	0	0	0	0	0	0	0	1	0	0	0	1	6	1	15	17	1
CL00574	Glomeromycota	Glomerales (G)	Glomus	0	0	0	1	0	0	0	0	1	0	30	12	49	70	0	0	0	0	0	0	0	0	0	0	19	0	0	0	0	0	1	0	0	0	8	0	0	0	2	0	33	0	0	0	0	17
CL00575	Ascomycota	Hypocreales (A)	Trichoderma	0	0	0	0	0	0	0	0	0	0	0	0	0	0	0	0	0	0	0	0	17	0	0	0	0	0	5	0	108	0	0	0	0	0	0	0	0	0	0	0	0	0	0	0	0	0
CL00576	Ascomycota	Sordariales (A)	Chaetomium	0	0	0	0	0	1	0	0	1	0	0	0	0	0	0	0	0	0	0	0	12	0	1	0	0	0	10	0	72	0	0	0	1	1	0	0	0	0	0	1	0	0	0	0	0	0
CL00577	Basidiomycota	Trechisporales (B)	Subulicystidium	0	0	0	0	0	0	0	1	1	0	0	0	0	0	7	0	0	0	0	1	0	0	0	0	0	0	0	0	0	0	65	0	0	1	0	7	0	0	49	1	0	0	0	0	0	2
CL00578	Ascomycota	Helotiales (A)	Tetracladium	0	0	0	0	0	0	0	0	0	0	0	0	0	0	1	0	0	0	0	0	0	0	0	0	0	0	0	0	0	0	0	0	0	0	0	0	0	0	0	0	2	0	0	0	0	0
CL00579	Basidiomycota	Agaricales (B)	Ramariopsis	0	0	0	0	0	0	1	0	0	197	0	0	0	0	0	0	0	0	0	0	0	0	0	0	0	0	0	0	0	0	0	0	0	0	0	0	0	0	0	0	0	0	0	0	0	0
CL00580	Ascomycota	unclassified_Sordariomycetes (A)	unclassified_Sordariomycetes	0	0	4	1	2	2	1	0	13	30	0	38	0	0	0	0	0	0	0	0	0	0	0	0	0	0	0	0	0	0	6	1	12	4	11	22	2	5	4	6	0	6	0	0	0	0
CL00581	Ascomycota	Sordariales (A)	Podospora	0	1	0	0	0	0	0	0	1	17	0	0	0	0	0	0	0	0	0	0	0	0	1	0	0	0	0	0	0	0	0	242	2	0	0	0	0	11	0	0	0	0	0	0	0	0
CL00582	Basidiomycota	Agaricales (B)	unclassified_Agaricales	0	0	0	0	0	0	0	0	0	0	0	2	0	1	2	8	182	23	0	0	0	0	0	0	0	0	0	0	0	0	0	0	0	0	0	0	0	0	0	0	0	1	0	0	7	0
CL00583	Ascomycota	Venturiales (A)	Ochroconis	0	2	0	0	0	16	7	1	2	1	11	0	0	2	4	2	3	1	0	1	0	0	1	3	0	1	0	0	3	0	6	6	5	13	5	12	2	8	5	0	8	5	3	2	9	5
CL00584	Basidiomycota	Cantharellales (B)	Thanatephorus	0	0	0	0	0	0	0	0	0	0	0	0	0	0	0	0	0	0	0	0	0	0	0	0	0	2	0	0	0	25	0	0	0	0	0	0	0	0	0	0	0	0	0	0	0	0
CL00585	Basidiomycota	Auriculariales (B)	Myxarium	0	0	0	0	0	0	6	0	0	2	0	0	0	0	0	0	0	0	0	0	0	0	0	0	0	0	0	0	0	0	0	84	12	8	0	0	0	159	0	0	0	0	0	0	0	0
CL00586	Ascomycota	Pezizales (A)	unclassified_Pyronemataceae	0	0	0	0	0	0	0	0	0	0	9	0	2	7	41	17	12	10	4	3	0	0	0	0	0	0	0	0	0	0	0	0	0	0	0	0	0	0	0	0	0	1	0	0	113	20
CL00587	Ascomycota	unclassified_Ascomycota (A)	unclassified_Ascomycota	0	0	0	0	0	2	0	0	0	0	0	0	0	0	0	0	0	0	0	0	1	0	0	0	0	0	0	0	0	0	3	0	0	1	169	0	8	0	8	0	0	0	0	0	0	9
CL00588	Ascomycota	Pleosporales (A)	Phaeosphaeria	0	0	0	20	1	1	0	26	0	0	0	0	0	0	20	0	0	0	0	0	0	0	0	0	0	0	0	0	0	0	1	2	0	0	0	1	0	2	6	0	3	1	75	1	0	1
CL00589	Ascomycota	Eurotiales (A)	Aspergillus	0	0	0	0	0	0	0	1	0	0	0	0	0	0	0	0	0	0	0	0	3	0	0	0	0	0	3	4	71	0	0	0	0	0	0	0	0	0	0	0	0	0	0	0	0	0
CL00591	Basidiomycota	Filobasidiales (B)	Solicoccozyma	0	0	0	0	0	0	0	0	0	0	0	0	0	0	1	0	0	0	0	0	1	5	0	0	0	0	4	1	5	0	0	0	0	0	0	0	0	0	0	0	0	0	0	0	0	0
CL00592	Basidiomycota	Sebacinales (B)	Efibulobasidium	0	0	0	0	0	0	0	0	0	0	0	2	26	0	0	0	0	0	0	0	0	0	0	0	0	0	0	0	0	0	0	0	0	0	0	0	0	0	0	0	0	0	2	0	0	0
CL00594	Ascomycota	Chaetothyriales (A)	unclassified_Chaetothyriales	0	0	2	6	0	1	1	3	0	9	0	0	0	0	0	0	0	0	0	0	0	0	0	0	0	0	0	0	0	0	1	29	1	3	1	0	0	40	0	2	0	0	0	0	0	0
CL00595	Ascomycota	Hypocreales (A)	Cosmospora	0	0	0	0	4	1	0	0	1	2	0	0	0	0	0	0	0	0	0	1	7	5	8	1	25	0	3	0	6	0	1	1	0	1	0	1	0	0	0	2	0	0	0	0	0	0
CL00596	Ascomycota	Capnodiales (A)	Devriesia	1	0	0	1	0	0	0	17	0	0	0	2	0	0	2	1	3	0	1	0	0	0	0	0	0	0	0	0	0	0	1	7	2	0	2	34	0	6	0	1	1	0	0	3	2	9
CL00597	Basidiomycota	Trechisporales (B)	unclassified_Trechisporales	0	0	0	0	0	0	0	0	0	0	0	0	0	0	0	0	0	0	0	0	0	0	0	0	0	0	0	0	0	0	0	0	0	0	0	0	0	0	0	0	0	0	0	0	0	0
CL00598	Ascomycota	Helotiales (A)	Mycofalcella	0	0	0	1	0	1	0	0	0	1	7	0	1	0	0	0	1	0	0	0	0	0	0	0	0	0	0	0	0	0	0	0	0	1	1	0	0	0	69	1	0	2	0	0	174	4
CL00599	Ascomycota	Pleosporales (A)	unclassified_Pleosporales	0	0	0	0	0	0	0	0	1	1	1	2	1	1	1	9	1	12	0	2	0	0	0	0	0	0	0	0	0	0	0	0	0	0	0	0	0	0	0	0	1	2	2	0	1	1
CL00600	Glomeromycota	Glomerales (G)	unclassified_Glomeraceae	0	1	0	0	0	0	0	1	0	0	17	2	0	11	0	15	0	7	14	0	0	0	0	0	0	0	0	0	0	0	2	0	0	0	0	3	0	1	0	0	0	3	7	1	0	0
CL00601	Ascomycota	Helotiales (A)	Trichopezizella	0	0	0	0	0	0	0	0	0	0	0	0	0	0	0	0	0	0	0	29	0	0	0	0	0	0	0	0	0	0	0	4	0	0	0	0	0	0	0	1	3	0	1	0	0	24
CL00603	Mucoromycota	Mucorales (Mu)	Absidia	0	0	2	32	1	15	31	1	2	85	0	0	0	0	0	0	0	0	0	0	0	0	0	0	0	0	0	0	0	0	1	1	0	0	6	3	5	10	0	0	0	0	0	0	0	0
CL00604	Basidiomycota	Atheliales (B)	Tylospora	0	0	0	0	0	0	0	0	0	0	0	0	0	0	0	0	0	0	0	0	25	9	0	0	11	0	19	69	32	0	0	0	0	0	0	0	0	0	0	0	0	0	0	0	0	0
CL00605	Ascomycota	Pezizales (A)	unclassified_Ascobolaceae	2	0	0	0	0	0	17	0	0	1	0	0	0	0	0	0	0	0	0	0	0	0	1	0	0	0	0	0	0	0	22	138	0	0	0	0	19	0	0	0	0	0	0	0	0	0
CL00606	Ascomycota	Hypocreales (A)	Metarhizium	1	1	0	27	6	12	23	5	7	0	0	0	0	0	0	1	0	0	0	4	0	0	0	0	0	0	0	0	0	0	10	91	2	1	0	2	2	0	10	3	0	0	0	0	0	0
CL00607	Basidiomycota	Cantharellales (B)	unclassified_Ceratobasidiaceae	0	0	0	0	0	0	0	0	0	0	0	0	0	0	0	0	0	0	0	0	0	0	0	0	0	0	0	0	0	0	0	0	0	0	0	0	0	0	0	0	0	0	0	0	0	0
CL00608	Ascomycota	Sordariales (A)	Chaetomium	0	0	0	0	0	0	0	0	0	0	0	0	0	0	73	0	0	0	0	0	0	0	24	1	53	0	4	2	0	0	0	0	0	0	0	0	0	0	0	0	0	0	0	0	0	0
CL00609	unclassified_Fungi	unclassified_Fungi (UF)	unclassified_Fungi	0	0	0	0	0	0	0	0	0	1	0	0	0	0	0	0	0	3	0	0	0	0	0	0	0	0	0	0	0	0	0	0	0	0	0	0	0	0	0	0	2	1	0	1	0	7
CL00610	Basidiomycota	Agaricales (B)	Cortinarius	0	0	0	0	0	0	0	0	0	0	0	0	0	0	0	0	0	0	0	0	94	0	0	0	0	0	111	0	0	0	0	0	0	0	0	0	0	0	0	0	0	0	0	0	0	0
CL00611	Ascomycota	Eurotiales (A)	Penicillium	0	0	0	0	1	0	0	0	0	0	0	0	1	0	0	0	0	0	0	3	17	45	0	0	4	0	19	2	16	0	0	0	1	1	2	1	1	1	1	1	0	0	1	0	2	0
CL00612	unclassified_Fungi	unclassified_Fungi (UF)	unclassified_Fungi	0	0	0	0	0	0	0	0	0	0	0	0	0	0	0	0	0	0	0	0	0	0	0	0	0	0	0	0	0	0	0	0	0	0	0	0	0	0	0	0	0	0	0	0	0	0
CL00613	unclassified_Fungi	unclassified_Fungi (UF)	unclassified_Fungi	10	1	0	0	0	14	0	1	0	2	0	0	0	0	32	0	0	0	0	0	0	0	0	0	0	0	0	0	0	0	3	21	0	4	0	11	10	1	0	1	0	0	0	0	0	0
CL00614	Basidiomycota	Agaricales (B)	Calyptella	0	0	0	0	0	0	0	0	0	0	0	0	0	0	0	0	0	0	0	0	0	0	0	0	0	0	0	0	0	0	0	0	0	0	0	0	0	0	0	0	0	0	0	1	0	0
CL00615	Basidiomycota	Boletales (B)	Boletus	0	0	0	0	1	0	0	0	0	0	0	0	0	0	0	0	0	0	0	0	0	0	0	0	0	0	0	0	0	0	0	0	0	0	0	0	0	0	0	278	0	0	0	0	0	0
CL00616	Ascomycota	Pezizales (A)	Tuber	0	0	3	0	0	0	0	0	0	0	0	0	0	0	0	0	0	0	0	0	0	0	0	0	0	0	0	0	0	0	0	0	0	0	0	0	0	0	0	0	0	0	0	0	0	0
CL00617	Basidiomycota	Cantharellales (B)	Ceratobasidium	0	0	0	0	0	0	0	0	0	0	0	0	0	0	0	0	0	0	0	0	0	0	0	0	0	0	0	0	0	0	0	0	0	0	0	0	0	0	0	0	0	0	0	0	0	0
CL00618	Ascomycota	Pleosporales (A)	unclassified_Pleosporales	0	0	0	0	0	0	0	0	0	0	14	0	0	0	0	35	1	1	0	12	0	0	6	4	0	0	0	0	0	9	0	0	0	0	0	0	0	0	0	0	0	1	0	1	0	0
CL00619	Ascomycota	unclassified_Ascomycota (A)	unclassified_Ascomycota	0	0	0	0	1	0	1	0	1	0	0	2	3	0	0	1	2	1	1	0	0	0	1	0	0	0	0	0	0	0	0	1	1	0	0	0	0	0	0	0	0	0	0	2	1	0
CL00620	Ascomycota	Helotiales (A)	unclassified_Helotiales	0	0	0	0	0	0	0	0	0	0	0	0	0	0	0	0	0	0	1	0	0	0	0	0	0	0	0	0	0	0	0	0	0	0	0	0	0	0	0	0	0	1	0	0	0	0
CL00621	Ascomycota	Chaetothyriales (A)	unclassified_Chaetothyriales	0	11	2	1	0	0	0	0	0	59	0	0	0	0	0	0	0	0	0	0	0	0	0	0	0	0	0	0	0	0	0	0	6	1	1	1	0	106	5	25	0	0	0	0	0	0
CL00622	Ascomycota	Chaetothyriales (A)	unclassified_Chaetothyriales	0	0	0	0	0	0	0	0	0	0	0	0	0	0	0	0	0	0	0	0	0	0	0	0	0	0	0	0	0	0	0	0	15	0	0	0	0	0	0	248	0	0	0	0	0	0
CL00623	Ascomycota	unclassified_Leotiomycetes (A)	unclassified_Leotiomycetes	0	0	0	0	0	0	0	0	0	1	0	0	0	0	0	0	0	0	0	0	49	2	0	0	0	0	20	23	26	0	0	0	0	0	0	0	0	0	0	0	0	0	0	0	0	0
CL00625	Ascomycota	Geoglossales (A)	Geoglossum	1	3	0	6	21	0	6	10	0	1	0	0	0	0	0	0	0	0	0	0	0	0	0	0	0	0	0	0	0	0	16	0	0	4	30	1	0	8	0	57	0	0	0	0	0	0
CL00626	unclassified_Fungi	unclassified_Fungi (UF)	unclassified_Fungi	0	0	0	0	0	0	0	0	0	0	0	0	0	0	0	0	0	0	0	0	31	4	0	0	2	0	25	1	35	0	0	0	0	0	0	0	0	0	0	0	0	0	0	0	0	0
CL00627	Ascomycota	Helotiales (A)	Rhexocercosporidium	0	0	0	0	0	0	0	0	0	0	0	0	0	0	0	0	0	0	0	0	0	0	0	0	0	0	0	0	0	0	1	0	0	0	0	0	0	0	0	0	0	0	0	0	0	0
CL00628	Ascomycota	Hypocreales (A)	unclassified_Nectriaceae	1	0	0	0	0	1	4	1	0	2	0	0	0	0	0	0	0	0	0	0	0	38	5	1	52	0	0	0	0	1	0	2	3	0	2	1	0	0	2	0	8	0	0	0	0	0
CL00631	unclassified_Fungi	unclassified_Fungi (UF)	unclassified_Fungi	0	0	0	2	1	0	0	0	0	0	98	28	0	0	0	0	0	0	0	0	0	0	0	0	0	0	0	0	0	0	0	0	0	0	0	0	0	0	0	1	0	0	0	0	0	0
CL00632	Ascomycota	Pleosporales (A)	Didymella	0	0	0	0	0	0	0	0	0	0	0	0	0	3	0	3	0	2	2	0	0	0	3	27	0	22	3	0	0	32	0	0	0	0	0	0	0	0	0	0	0	0	0	0	7	0
CL00633	Ascomycota	Pezizales (A)	unclassified_Pyronemataceae	0	0	0	0	0	0	0	0	0	0	0	0	0	0	0	0	0	0	0	0	0	0	0	0	0	0	0	0	0	0	0	0	0	0	0	0	0	0	0	0	0	0	0	0	0	0
CL00634	Ascomycota	Pleosporales (A)	Pleomonodictys	0	0	0	0	0	0	0	0	0	0	0	0	0	0	0	0	0	0	0	0	0	0	0	0	0	0	0	0	0	0	0	0	0	0	0	0	0	0	0	0	0	0	0	0	0	0
CL00635	Basidiomycota	Agaricales (B)	Gymnopus	0	0	0	0	0	0	0	0	0	0	0	0	0	0	0	0	0	0	0	0	4	21	0	1	0	0	6	0	5	0	0	0	0	0	0	0	0	0	0	0	0	0	0	0	0	0
CL00636	Ascomycota	Chaetosphaeriales (A)	Dinemasporium	1	0	1	0	0	0	0	0	1	0	0	0	0	0	0	0	0	0	0	0	0	0	0	0	2	0	0	0	0	0	0	4	0	0	0	1	3	4	0	0	70	0	0	0	0	0
CL00637	Glomeromycota	Glomerales (G)	Glomus	0	0	0	0	0	0	0	0	0	0	0	0	0	51	0	44	13	0	15	0	0	0	48	0	14	0	0	0	0	0	0	0	0	0	0	0	0	0	0	0	0	0	2	2	0	0
[truncated: 24,414 more rows]
[truncated: 134 more columns]

## Sheet: Envi
Sample	Site	Plant	Habitat	SOM	N	P	pH	long	lat
[truncated: 180 more rows]
